# Supplementary material for: Crystal structure of N-[4-amino-5-cyano-6-(methyl­sulfan­yl)pyridin-2-yl]-2-(cyclo­hexyl­sulfan­yl)acetamide
Source: Acta Crystallogr Sect E Struct Rep Online. 2014 Aug 20;70(Pt 9):o1031–2. doi: 10.1107/S1600536814018534 (PMC4186101; doi:10.1107/S1600536814018534)
Supplement: Supplementary file 1 [file e-70-o1031-sup1.cif]

##############################################################################
#                                                                            #
# This CIF contains the data in a paper accepted for publication in          #
# Acta Crystallographica Section E. It conforms to the requirements of       #
# Notes for Authors for Acta Crystallographica Section E, and has been       #
# peer reviewed under the auspices of the IUCr Commission on Journals.       #
#                                                                            #
# Full details of the Crystallographic Information File format               #
# are given in the paper "The Crystallographic Information File (CIF):       #
# a New Standard Archive File for Crystallography" by S. R. Hall, F. H.      #
# Allen and I. D. Brown [Acta Cryst. (1991), A47, 655-685].                  #
#                                                                            #
# The current version of the core CIF dictionary is obtainable from          #
# ftp://ftp.iucr.org/pub/cif_core.dic.                                       #
#                                                                            #
# Software is freely available for graphical display of the structure(s)     #
# in this CIF. For information consult the CIF software page                 #
# http://www.iucr.org/resources/cif/software.                                #
#                                                                            #
# This file may be used for bona fide research purposes within the           #
# scientific community so long as proper attribution is given to the journal # 
# article from which it was obtained.                                        #
#                                                                            #
##############################################################################
data_global
_audit_creation_method     'APEX2 v2014.3-0'
_journal_date_recd_electronic     2014-07-12
_journal_date_accepted     2014-08-14
_journal_name_full     'Acta Crystallographica, Section E'
_journal_year     2014
_journal_volume     70
_journal_issue      9
_journal_page_first     o1031
_journal_page_last     o1032
_journal_paper_category     HO
_journal_paper_doi     10.1107/S1600536814018534
_journal_coeditor_code     BH2502
_publ_contact_author_name
;
Mustafa R. Albayati
;
_publ_contact_author_address
;
Kirkuk University,
College of Science,
Department of Chemistry,
Kirkuk,
Iraq
;
_publ_contact_author_email     shaabankamel@yahoo.com
_publ_contact_author_fax     ?
_publ_contact_author_phone     ?
_publ_section_title
;\
Crystal structure of
<i>N</i>-[4-amino-5-cyano-6-(methylsulfanyl)pyridin-2-yl]-2-\
(cyclohexylsulfanyl)acetamide
;
loop_
    _publ_author_name
    _publ_author_footnote
    _publ_author_address
    "Mague, Joel T." .
;
Department of Chemistry
Tulane University
New Orleans
LA 70118
USA
;
    "Mohamed, Shaaban K."
;
Other affiliation: Chemistry Department,
Faculty of Science,
Minia University,
61519 El-Minia,
Egypt.
;
;
Chemistry and Environmental Division
Manchester Metropolitan University
Manchester
M1 5GD
England
;
    "Akkurt, Mehmet" .
;
Department of Physics
Faculty of Sciences
Erciyes University
38039 Kayseri
Turkey
;
    "Hussein, Bahgat R. M." .
;
Chemistry Department
Faculty of Science
Sohag University
82524 Sohag
Egypt
;
    "Albayati, Mustafa R." .
;
Kirkuk University
College of Science
Department of Chemistry
Kirkuk
Iraq
;
data_I
_audit_creation_method     SHELXL-2014
_database_code_depnum_ccdc_archive     'CCDC 1019463'
_chemical_name_systematic
;\
<i>N</i>-[4-amino-5-cyano-6-(methylsulfanyl)pyridin-2-yl]-2-\
(cyclohexylsulfanyl)acetamide
;
_chemical_name_common     ?
_chemical_formula_moiety     'C15 H20 N4 O S2'
_chemical_formula_sum     'C15 H20 N4 O S2'
_chemical_formula_iupac     'C15 H20 N4 O S2'
_chemical_formula_weight     336.47
_chemical_melting_point     463
_shelx_space_group_comment
;
The symmetry employed for this shelxl refinement is uniquely defined
by the following loop, which should always be used as a source of
symmetry information in preference to the above space-group names.
They are only intended as comments.
;
_space_group_crystal_system     monoclinic
_space_group_name_H-M_alt     'P 21/n'
_space_group_name_Hall     '-P 2yn'
loop_
    _space_group_symop_operation_xyz
    'x, y, z'
    '-x+1/2, y+1/2, -z+1/2'
    '-x, -y, -z'
    'x-1/2, -y-1/2, z-1/2'
_cell_length_a     7.2269(8)
_cell_length_b     24.655(3)
_cell_length_c     9.6933(11)
_cell_angle_alpha     90
_cell_angle_beta     92.5330(17)
_cell_angle_gamma     90
_cell_volume     1725.5(3)
_cell_formula_units_Z     4
_cell_measurement_reflns_used     9975
_cell_measurement_theta_min     2.259
_cell_measurement_theta_max     28.982
_cell_measurement_temperature     150(2)
_exptl_crystal_description     plate
_exptl_crystal_colour     colourless
_exptl_crystal_size_max     0.227
_exptl_crystal_size_mid     0.180
_exptl_crystal_size_min     0.084
_exptl_crystal_density_diffrn     1.295
_exptl_crystal_density_meas     ?
_exptl_crystal_density_method     'not measured'
_exptl_crystal_F_000     712
_exptl_absorpt_coefficient_mu     0.315
_exptl_absorpt_correction_type     multi-scan
_exptl_absorpt_process_details     '(<i>SADABS</i>; Bruker, 2013)'
_shelx_estimated_absorpt_T_min     0.932
_shelx_estimated_absorpt_T_max     0.974
_exptl_absorpt_correction_T_min     0.93
_exptl_absorpt_correction_T_max     0.97
_exptl_special_details
;
The diffraction data were obtained from 3 sets of 400 frames, each of width
0.5\% in \w, collected at \f = 0.00, 90.00 and 180.00\% and 2 sets of 800
frames, each of width 0.45\% in \f, collected at \w = -30.00 and 210.00\%. The
scan time was 40 sec/frame.
;
_diffrn_ambient_temperature     150(2)
_diffrn_radiation_type     MoK\a
_diffrn_radiation_wavelength     0.71073
_diffrn_radiation_monochromator     graphite
_diffrn_measurement_device_type     'Bruker SMART APEX CCD'
_diffrn_measurement_method     '\f and \w scans'
_diffrn_detector_area_resol_mean     8.3660
_diffrn_reflns_number     31462
_diffrn_reflns_av_R_equivalents     0.0472
_diffrn_reflns_theta_min     2.260
_diffrn_reflns_theta_max     29.002
_diffrn_reflns_theta_full     29.000
_diffrn_measured_fraction_theta_max     0.990
_diffrn_measured_fraction_theta_full     0.990
_diffrn_reflns_limit_h_min     -9
_diffrn_reflns_limit_h_max     9
_diffrn_reflns_limit_k_min     -33
_diffrn_reflns_limit_k_max     33
_diffrn_reflns_limit_l_min     -13
_diffrn_reflns_limit_l_max     13
_refine_special_details     ?
_reflns_number_total     4538
_reflns_number_gt     3713
_reflns_threshold_expression     I>2\s(I)
_refine_ls_structure_factor_coef     Fsqd
_refine_ls_matrix_type     full
_refine_ls_R_factor_all     0.0529
_refine_ls_R_factor_gt     0.0402
_refine_ls_wR_factor_gt     0.0968
_refine_ls_wR_factor_ref     0.1062
_refine_ls_goodness_of_fit_ref     1.024
_refine_ls_restrained_S_all     1.021
_refine_ls_number_reflns     4538
_refine_ls_number_parameters     225
_refine_ls_number_restraints     68
_refine_ls_number_constraints     0
_refine_ls_hydrogen_treatment     constr
_refine_ls_weighting_scheme     calc
_refine_ls_weighting_details
              'w=1/[\s^2^(Fo^2^)+(0.0492P)^2^+0.7171P] where P=(Fo^2^+2Fc^2^)/3'
_atom_sites_solution_hydrogens     mixed
_atom_sites_solution_primary     direct
_atom_sites_solution_secondary     difmap
_refine_ls_shift/su_max     0.006
_refine_ls_shift/su_mean     0.000
_refine_diff_density_max     0.359
_refine_diff_density_min     -0.257
_refine_ls_extinction_method     none
_refine_ls_extinction_coef     .
loop_
    _atom_type_symbol
    _atom_type_description
    _atom_type_scat_dispersion_real
    _atom_type_scat_dispersion_imag
    _atom_type_scat_source
    'C' 'C' 0.0033 0.0016
                         'International Tables Vol C Tables 4.2.6.8 and 6.1.1.4'
    'H' 'H' 0.0000 0.0000
                         'International Tables Vol C Tables 4.2.6.8 and 6.1.1.4'
    'N' 'N' 0.0061 0.0033
                         'International Tables Vol C Tables 4.2.6.8 and 6.1.1.4'
    'O' 'O' 0.0106 0.0060
                         'International Tables Vol C Tables 4.2.6.8 and 6.1.1.4'
    'S' 'S' 0.1246 0.1234
                         'International Tables Vol C Tables 4.2.6.8 and 6.1.1.4'
_computing_data_collection     'APEX2 (Bruker, 2013)'
_computing_cell_refinement     'SAINT (Bruker, 2013)'
_computing_data_reduction     'SAINT (Bruker, 2013)'
_computing_structure_solution     'SHELXS2014 (Sheldrick, 2008)'
_computing_structure_refinement     'SHELXL2014 (Sheldrick, 2008)'
_computing_molecular_graphics     'SHELXTL (Sheldrick, 2008)'
_computing_publication_material     'SHELXTL (Sheldrick, 2008)'
loop_
    _atom_site_type_symbol
    _atom_site_label
    _atom_site_fract_x
    _atom_site_fract_y
    _atom_site_fract_z
    _atom_site_U_iso_or_equiv
    _atom_site_adp_type
    _atom_site_calc_flag
    _atom_site_occupancy
    _atom_site_disorder_assembly
    _atom_site_disorder_group
    S S1 0.12721(5) 0.61034(2) 0.34743(4) 0.03110(11) Uani d 1 . .
    O O1 0.91811(16) 0.53918(5) 0.71493(12) 0.0356(3) Uani d 1 . .
    N N1 0.3292(2) 0.54925(6) 0.04030(14) 0.0378(3) Uani d 1 . .
    N N2 0.41788(16) 0.59429(5) 0.52327(12) 0.0235(2) Uani d 1 . .
    N N3 0.72278(17) 0.50958(5) 0.23714(13) 0.0287(3) Uani d 1 . .
    H H3A 0.6773 0.4994 0.1520 0.034 Uiso d 1 . .
    H H3B 0.8363 0.4940 0.2514 0.034 Uiso d 1 . .
    N N4 0.64424(17) 0.58430(5) 0.69315(12) 0.0264(3) Uani d 1 . .
    H H4A 0.5680 0.6065 0.7397 0.032 Uiso d 1 . .
    C C1 0.35074(19) 0.58641(5) 0.39522(15) 0.0227(3) Uani d 1 . .
    C C2 0.44875(19) 0.55937(5) 0.29318(14) 0.0218(3) Uani d 1 . .
    C C3 0.62544(18) 0.53707(5) 0.32894(14) 0.0222(3) Uani d 1 . .
    C C4 0.69559(19) 0.54512(6) 0.46531(14) 0.0237(3) Uani d 1 . .
    H H4 0.8137 0.5314 0.4948 0.028 Uiso calc 1 . .
    C C5 0.58845(19) 0.57337(6) 0.55479(14) 0.0226(3) Uani d 1 . .
    C C6 0.37713(19) 0.55438(6) 0.15424(15) 0.0258(3) Uani d 1 . .
    C C7 0.0634(2) 0.64195(7) 0.50548(17) 0.0332(3) Uani d 1 . .
    H H7A 0.0792 0.6160 0.5817 0.050 Uiso calc 1 . .
    H H7B -0.0664 0.6535 0.4968 0.050 Uiso calc 1 . .
    H H7C 0.1425 0.6736 0.5242 0.050 Uiso calc 1 . .
    C C8 0.8003(2) 0.56755(6) 0.76461(15) 0.0258(3) Uani d 1 . .
    S S2 0.74307(10) 0.65352(3) 0.94799(6) 0.03506(15) Uani d 0.8845(18) A 1
    C C9 0.8162(10) 0.5850(2) 0.9147(11) 0.0327(9) Uani d 0.8845(18) A 1
    H H9A 0.9470 0.5811 0.9481 0.039 Uiso calc 0.8845(18) A 1
    H H9B 0.7413 0.5600 0.9693 0.039 Uiso calc 0.8845(18) A 1
    C C10 0.9173(2) 0.69109(7) 0.85620(18) 0.0303(4) Uani d 0.8845(18) A 1
    H H10 0.9378 0.6717 0.7675 0.036 Uiso calc 0.8845(18) A 1
    C C11 0.8422(3) 0.74748(9) 0.8213(3) 0.0504(6) Uani d 0.8845(18) A 1
    H H11A 0.8143 0.7667 0.9075 0.061 Uiso calc 0.8845(18) A 1
    H H11B 0.7255 0.7441 0.7645 0.061 Uiso calc 0.8845(18) A 1
    C C12 0.9827(4) 0.78041(10) 0.7421(3) 0.0535(6) Uani d 0.8845(18) A 1
    H H12A 1.0040 0.7625 0.6527 0.064 Uiso calc 0.8845(18) A 1
    H H12B 0.9323 0.8171 0.7225 0.064 Uiso calc 0.8845(18) A 1
    C C13 1.1633(4) 0.78515(11) 0.8244(3) 0.0600(7) Uani d 0.8845(18) A 1
    H H13A 1.1437 0.8053 0.9110 0.072 Uiso calc 0.8845(18) A 1
    H H13B 1.2532 0.8057 0.7707 0.072 Uiso calc 0.8845(18) A 1
    C C14 1.2412(3) 0.72892(12) 0.8587(3) 0.0629(7) Uani d 0.8845(18) A 1
    H H14A 1.3574 0.7327 0.9159 0.075 Uiso calc 0.8845(18) A 1
    H H14B 1.2708 0.7102 0.7721 0.075 Uiso calc 0.8845(18) A 1
    C C15 1.1027(3) 0.69463(11) 0.9368(3) 0.0555(6) Uani d 0.8845(18) A 1
    H H15A 1.1534 0.6577 0.9517 0.067 Uiso calc 0.8845(18) A 1
    H H15B 1.0842 0.7111 1.0284 0.067 Uiso calc 0.8845(18) A 1
    S S2A 0.6907(8) 0.6447(2) 0.9744(5) 0.03506(15) Uani d 0.1155(18) A 2
    C C9A 0.833(9) 0.589(2) 0.918(9) 0.0327(9) Uani d 0.1155(18) A 2
    H H9A1 0.9638 0.6007 0.9302 0.039 Uiso calc 0.1155(18) A 2
    H H9A2 0.8151 0.5584 0.9817 0.039 Uiso calc 0.1155(18) A 2
    C C10A 0.8290(17) 0.7034(5) 0.9292(12) 0.0303(4) Uani d 0.1155(18) A 2
    H H10A 0.7526 0.7352 0.9560 0.036 Uiso calc 0.1155(18) A 2
    C C11A 0.854(3) 0.7113(6) 0.7781(15) 0.0504(6) Uani d 0.1155(18) A 2
    H H11C 0.7317 0.7120 0.7283 0.061 Uiso calc 0.1155(18) A 2
    H H11D 0.9259 0.6806 0.7420 0.061 Uiso calc 0.1155(18) A 2
    C C12A 0.955(3) 0.7639(8) 0.753(3) 0.0535(6) Uani d 0.1155(18) A 2
    H H12C 0.8818 0.7945 0.7879 0.064 Uiso calc 0.1155(18) A 2
    H H12D 0.9664 0.7690 0.6524 0.064 Uiso calc 0.1155(18) A 2
    C C13A 1.148(3) 0.7645(10) 0.8242(19) 0.0600(7) Uani d 0.1155(18) A 2
    H H13C 1.2163 0.7980 0.8013 0.072 Uiso calc 0.1155(18) A 2
    H H13D 1.2214 0.7326 0.7971 0.072 Uiso calc 0.1155(18) A 2
    C C14A 1.109(2) 0.7627(8) 0.9781(18) 0.0629(7) Uani d 0.1155(18) A 2
    H H14C 1.2265 0.7651 1.0337 0.075 Uiso calc 0.1155(18) A 2
    H H14D 1.0308 0.7941 1.0018 0.075 Uiso calc 0.1155(18) A 2
    C C15A 1.009(2) 0.7104(8) 1.013(2) 0.0555(6) Uani d 0.1155(18) A 2
    H H15C 1.0912 0.6792 0.9947 0.067 Uiso calc 0.1155(18) A 2
    H H15D 0.9836 0.7102 1.1120 0.067 Uiso calc 0.1155(18) A 2
loop_
    _atom_site_aniso_label
    _atom_site_aniso_U_11
    _atom_site_aniso_U_22
    _atom_site_aniso_U_33
    _atom_site_aniso_U_12
    _atom_site_aniso_U_13
    _atom_site_aniso_U_23
    S1 0.02353(18) 0.0410(2) 0.0283(2) 0.00880(15) -0.00329(14) -0.00609(15)
    O1 0.0297(6) 0.0485(7) 0.0281(6) 0.0102(5) -0.0041(4) -0.0026(5)
    N1 0.0409(8) 0.0456(8) 0.0261(7) 0.0097(6) -0.0061(6) -0.0053(6)
    N2 0.0222(6) 0.0265(6) 0.0217(6) 0.0017(4) -0.0002(4) -0.0023(5)
    N3 0.0253(6) 0.0402(7) 0.0206(6) 0.0068(5) -0.0003(5) -0.0054(5)
    N4 0.0270(6) 0.0320(6) 0.0201(6) 0.0037(5) -0.0010(5) -0.0048(5)
    C1 0.0201(6) 0.0235(6) 0.0245(7) -0.0005(5) 0.0002(5) -0.0004(5)
    C2 0.0222(6) 0.0233(6) 0.0199(6) 0.0000(5) -0.0004(5) -0.0003(5)
    C3 0.0216(6) 0.0239(6) 0.0212(6) -0.0013(5) 0.0023(5) 0.0002(5)
    C4 0.0195(6) 0.0288(7) 0.0226(7) 0.0012(5) -0.0007(5) -0.0013(5)
    C5 0.0225(6) 0.0248(6) 0.0204(6) -0.0018(5) -0.0012(5) -0.0007(5)
    C6 0.0242(7) 0.0277(7) 0.0253(7) 0.0043(5) -0.0006(5) -0.0019(5)
    C7 0.0285(7) 0.0363(8) 0.0353(8) 0.0062(6) 0.0058(6) -0.0048(7)
    C8 0.0280(7) 0.0270(7) 0.0221(7) -0.0040(5) -0.0021(5) 0.0018(5)
    S2 0.0358(3) 0.0437(3) 0.0258(3) 0.0014(2) 0.0031(2) -0.0104(2)
    C9 0.0430(19) 0.0336(14) 0.0210(10) -0.0013(13) -0.0052(14) 0.0001(11)
    C10 0.0315(9) 0.0308(8) 0.0283(9) 0.0031(7) -0.0019(7) -0.0059(7)
    C11 0.0486(12) 0.0362(10) 0.0669(15) 0.0101(9) 0.0078(11) -0.0019(10)
    C12 0.0639(16) 0.0350(14) 0.0615(15) 0.0021(12) 0.0024(12) 0.0057(13)
    C13 0.0766(17) 0.0525(16) 0.0504(13) -0.0250(15) -0.0012(12) -0.0093(13)
    C14 0.0373(12) 0.0873(19) 0.0622(16) -0.0158(12) -0.0173(11) 0.0164(14)
    C15 0.0405(12) 0.0721(16) 0.0521(14) -0.0090(11) -0.0170(10) 0.0152(12)
    S2A 0.0358(3) 0.0437(3) 0.0258(3) 0.0014(2) 0.0031(2) -0.0104(2)
    C9A 0.0430(19) 0.0336(14) 0.0210(10) -0.0013(13) -0.0052(14) 0.0001(11)
    C10A 0.0315(9) 0.0308(8) 0.0283(9) 0.0031(7) -0.0019(7) -0.0059(7)
    C11A 0.0486(12) 0.0362(10) 0.0669(15) 0.0101(9) 0.0078(11) -0.0019(10)
    C12A 0.0639(16) 0.0350(14) 0.0615(15) 0.0021(12) 0.0024(12) 0.0057(13)
    C13A 0.0766(17) 0.0525(16) 0.0504(13) -0.0250(15) -0.0012(12) -0.0093(13)
    C14A 0.0373(12) 0.0873(19) 0.0622(16) -0.0158(12) -0.0173(11) 0.0164(14)
    C15A 0.0405(12) 0.0721(16) 0.0521(14) -0.0090(11) -0.0170(10) 0.0152(12)
_geom_special_details     ?
loop_
    _geom_bond_atom_site_label_1
    _geom_bond_atom_site_label_2
    _geom_bond_site_symmetry_2
    _geom_bond_distance
    _geom_bond_publ_flag
    S1 C1 . 1.7624(14) ?
    S1 C7 . 1.7972(16) ?
    O1 C8 . 1.2173(18) ?
    N1 C6 . 1.150(2) ?
    N2 C1 . 1.3269(18) ?
    N2 C5 . 1.3586(18) ?
    N3 C3 . 1.3422(18) ?
    N3 H3A . 0.9101 ?
    N3 H3B . 0.9104 ?
    N4 C8 . 1.3616(19) ?
    N4 C5 . 1.4093(18) ?
    N4 H4A . 0.9098 ?
    C1 C2 . 1.4094(19) ?
    C2 C3 . 1.4190(19) ?
    C2 C6 . 1.427(2) ?
    C3 C4 . 1.4087(19) ?
    C4 C5 . 1.3770(19) ?
    C4 H4 . 0.9500 ?
    C7 H7A . 0.9800 ?
    C7 H7B . 0.9800 ?
    C7 H7C . 0.9800 ?
    C8 C9 . 1.516(10) ?
    C8 C9A . 1.59(8) ?
    S2 C9 . 1.803(4) ?
    S2 C10 . 1.826(2) ?
    C9 H9A . 0.9900 ?
    C9 H9B . 0.9900 ?
    C10 C15 . 1.523(3) ?
    C10 C11 . 1.525(3) ?
    C10 H10 . 1.0000 ?
    C11 C12 . 1.532(4) ?
    C11 H11A . 0.9900 ?
    C11 H11B . 0.9900 ?
    C12 C13 . 1.505(4) ?
    C12 H12A . 0.9900 ?
    C12 H12B . 0.9900 ?
    C13 C14 . 1.527(4) ?
    C13 H13A . 0.9900 ?
    C13 H13B . 0.9900 ?
    C14 C15 . 1.535(3) ?
    C14 H14A . 0.9900 ?
    C14 H14B . 0.9900 ?
    C15 H15A . 0.9900 ?
    C15 H15B . 0.9900 ?
    S2A C9A . 1.807(18) ?
    S2A C10A . 1.823(12) ?
    C9A H9A1 . 0.9900 ?
    C9A H9A2 . 0.9900 ?
    C10A C11A . 1.496(13) ?
    C10A C15A . 1.511(12) ?
    C10A H10A . 1.0000 ?
    C11A C12A . 1.512(13) ?
    C11A H11C . 0.9900 ?
    C11A H11D . 0.9900 ?
    C12A C13A . 1.529(14) ?
    C12A H12C . 0.9900 ?
    C12A H12D . 0.9900 ?
    C13A C14A . 1.533(14) ?
    C13A H13C . 0.9900 ?
    C13A H13D . 0.9900 ?
    C14A C15A . 1.520(13) ?
    C14A H14C . 0.9900 ?
    C14A H14D . 0.9900 ?
    C15A H15C . 0.9900 ?
    C15A H15D . 0.9900 ?
loop_
    _geom_angle_atom_site_label_1
    _geom_angle_atom_site_label_2
    _geom_angle_atom_site_label_3
    _geom_angle_site_symmetry_1
    _geom_angle_site_symmetry_3
    _geom_angle
    _geom_angle_publ_flag
    C1 S1 C7 . . 100.83(7) ?
    C1 N2 C5 . . 116.45(12) ?
    C3 N3 H3A . . 124.2 ?
    C3 N3 H3B . . 127.4 ?
    H3A N3 H3B . . 107.9 ?
    C8 N4 C5 . . 128.45(12) ?
    C8 N4 H4A . . 115.9 ?
    C5 N4 H4A . . 115.6 ?
    N2 C1 C2 . . 123.46(13) ?
    N2 C1 S1 . . 119.33(10) ?
    C2 C1 S1 . . 117.21(11) ?
    C1 C2 C3 . . 119.11(12) ?
    C1 C2 C6 . . 122.05(12) ?
    C3 C2 C6 . . 118.83(12) ?
    N3 C3 C4 . . 121.05(13) ?
    N3 C3 C2 . . 121.74(13) ?
    C4 C3 C2 . . 117.21(12) ?
    C5 C4 C3 . . 118.24(13) ?
    C5 C4 H4 . . 120.9 ?
    C3 C4 H4 . . 120.9 ?
    N2 C5 C4 . . 125.47(13) ?
    N2 C5 N4 . . 111.10(12) ?
    C4 C5 N4 . . 123.44(13) ?
    N1 C6 C2 . . 176.06(16) ?
    S1 C7 H7A . . 109.5 ?
    S1 C7 H7B . . 109.5 ?
    H7A C7 H7B . . 109.5 ?
    S1 C7 H7C . . 109.5 ?
    H7A C7 H7C . . 109.5 ?
    H7B C7 H7C . . 109.5 ?
    O1 C8 N4 . . 123.44(14) ?
    O1 C8 C9 . . 121.2(3) ?
    N4 C8 C9 . . 115.3(3) ?
    O1 C8 C9A . . 119.2(18) ?
    N4 C8 C9A . . 117.3(17) ?
    C9 S2 C10 . . 100.0(3) ?
    C8 C9 S2 . . 115.3(6) ?
    C8 C9 H9A . . 108.4 ?
    S2 C9 H9A . . 108.4 ?
    C8 C9 H9B . . 108.4 ?
    S2 C9 H9B . . 108.4 ?
    H9A C9 H9B . . 107.5 ?
    C15 C10 C11 . . 110.98(18) ?
    C15 C10 S2 . . 112.88(14) ?
    C11 C10 S2 . . 108.92(14) ?
    C15 C10 H10 . . 108.0 ?
    C11 C10 H10 . . 108.0 ?
    S2 C10 H10 . . 108.0 ?
    C10 C11 C12 . . 110.92(19) ?
    C10 C11 H11A . . 109.5 ?
    C12 C11 H11A . . 109.5 ?
    C10 C11 H11B . . 109.5 ?
    C12 C11 H11B . . 109.5 ?
    H11A C11 H11B . . 108.0 ?
    C13 C12 C11 . . 110.7(2) ?
    C13 C12 H12A . . 109.5 ?
    C11 C12 H12A . . 109.5 ?
    C13 C12 H12B . . 109.5 ?
    C11 C12 H12B . . 109.5 ?
    H12A C12 H12B . . 108.1 ?
    C12 C13 C14 . . 110.3(2) ?
    C12 C13 H13A . . 109.6 ?
    C14 C13 H13A . . 109.6 ?
    C12 C13 H13B . . 109.6 ?
    C14 C13 H13B . . 109.6 ?
    H13A C13 H13B . . 108.1 ?
    C13 C14 C15 . . 111.4(2) ?
    C13 C14 H14A . . 109.3 ?
    C15 C14 H14A . . 109.3 ?
    C13 C14 H14B . . 109.3 ?
    C15 C14 H14B . . 109.3 ?
    H14A C14 H14B . . 108.0 ?
    C10 C15 C14 . . 110.86(18) ?
    C10 C15 H15A . . 109.5 ?
    C14 C15 H15A . . 109.5 ?
    C10 C15 H15B . . 109.5 ?
    C14 C15 H15B . . 109.5 ?
    H15A C15 H15B . . 108.1 ?
    C9A S2A C10A . . 102(3) ?
    C8 C9A S2A . . 118(4) ?
    C8 C9A H9A1 . . 107.7 ?
    S2A C9A H9A1 . . 107.7 ?
    C8 C9A H9A2 . . 107.7 ?
    S2A C9A H9A2 . . 107.7 ?
    H9A1 C9A H9A2 . . 107.1 ?
    C11A C10A C15A . . 111.7(13) ?
    C11A C10A S2A . . 115.5(9) ?
    C15A C10A S2A . . 115.5(9) ?
    C11A C10A H10A . . 104.2 ?
    C15A C10A H10A . . 104.2 ?
    S2A C10A H10A . . 104.2 ?
    C10A C11A C12A . . 110.5(17) ?
    C10A C11A H11C . . 109.6 ?
    C12A C11A H11C . . 109.6 ?
    C10A C11A H11D . . 109.6 ?
    C12A C11A H11D . . 109.6 ?
    H11C C11A H11D . . 108.1 ?
    C11A C12A C13A . . 111.9(17) ?
    C11A C12A H12C . . 109.2 ?
    C13A C12A H12C . . 109.2 ?
    C11A C12A H12D . . 109.2 ?
    C13A C12A H12D . . 109.2 ?
    H12C C12A H12D . . 107.9 ?
    C12A C13A C14A . . 103(2) ?
    C12A C13A H13C . . 111.1 ?
    C14A C13A H13C . . 111.1 ?
    C12A C13A H13D . . 111.1 ?
    C14A C13A H13D . . 111.1 ?
    H13C C13A H13D . . 109.0 ?
    C15A C14A C13A . . 110.5(17) ?
    C15A C14A H14C . . 109.6 ?
    C13A C14A H14C . . 109.6 ?
    C15A C14A H14D . . 109.6 ?
    C13A C14A H14D . . 109.6 ?
    H14C C14A H14D . . 108.1 ?
    C10A C15A C14A . . 112.5(13) ?
    C10A C15A H15C . . 109.1 ?
    C14A C15A H15C . . 109.1 ?
    C10A C15A H15D . . 109.1 ?
    C14A C15A H15D . . 109.1 ?
    H15C C15A H15D . . 107.8 ?
loop_
    _geom_torsion_atom_site_label_1
    _geom_torsion_atom_site_label_2
    _geom_torsion_atom_site_label_3
    _geom_torsion_atom_site_label_4
    _geom_torsion_site_symmetry_1
    _geom_torsion_site_symmetry_2
    _geom_torsion_site_symmetry_3
    _geom_torsion_site_symmetry_4
    _geom_torsion
    _geom_torsion_publ_flag
    C5 N2 C1 C2 . . . . -1.8(2) ?
    C5 N2 C1 S1 . . . . 177.97(10) ?
    C7 S1 C1 N2 . . . . 1.40(13) ?
    C7 S1 C1 C2 . . . . -178.84(11) ?
    N2 C1 C2 C3 . . . . 2.8(2) ?
    S1 C1 C2 C3 . . . . -176.92(10) ?
    N2 C1 C2 C6 . . . . -176.20(13) ?
    S1 C1 C2 C6 . . . . 4.05(18) ?
    C1 C2 C3 N3 . . . . 178.10(13) ?
    C6 C2 C3 N3 . . . . -2.8(2) ?
    C1 C2 C3 C4 . . . . -2.14(19) ?
    C6 C2 C3 C4 . . . . 176.93(13) ?
    N3 C3 C4 C5 . . . . -179.59(13) ?
    C2 C3 C4 C5 . . . . 0.6(2) ?
    C1 N2 C5 C4 . . . . 0.1(2) ?
    C1 N2 C5 N4 . . . . -179.93(12) ?
    C3 C4 C5 N2 . . . . 0.4(2) ?
    C3 C4 C5 N4 . . . . -179.53(13) ?
    C8 N4 C5 N2 . . . . 176.01(14) ?
    C8 N4 C5 C4 . . . . -4.1(2) ?
    C5 N4 C8 O1 . . . . -0.2(2) ?
    C5 N4 C8 C9 . . . . -178.1(4) ?
    C5 N4 C8 C9A . . . . 176(3) ?
    O1 C8 C9 S2 . . . . 141.3(3) ?
    N4 C8 C9 S2 . . . . -40.8(6) ?
    C10 S2 C9 C8 . . . . -65.2(5) ?
    C9 S2 C10 C15 . . . . -78.6(4) ?
    C9 S2 C10 C11 . . . . 157.7(4) ?
    C15 C10 C11 C12 . . . . 56.0(3) ?
    S2 C10 C11 C12 . . . . -179.18(18) ?
    C10 C11 C12 C13 . . . . -57.8(3) ?
    C11 C12 C13 C14 . . . . 57.8(3) ?
    C12 C13 C14 C15 . . . . -56.8(3) ?
    C11 C10 C15 C14 . . . . -54.6(3) ?
    S2 C10 C15 C14 . . . . -177.19(19) ?
    C13 C14 C15 C10 . . . . 55.2(3) ?
    O1 C8 C9A S2A . . . . 164(3) ?
    N4 C8 C9A S2A . . . . -13(6) ?
    C10A S2A C9A C8 . . . . -90(5) ?
    C9A S2A C10A C11A . . . . 65(3) ?
    C9A S2A C10A C15A . . . . -68(3) ?
    C15A C10A C11A C12A . . . . -51(2) ?
    S2A C10A C11A C12A . . . . 174.6(14) ?
    C10A C11A C12A C13A . . . . 61(3) ?
    C11A C12A C13A C14A . . . . -65(3) ?
    C12A C13A C14A C15A . . . . 62(2) ?
    C11A C10A C15A C14A . . . . 51(2) ?
    S2A C10A C15A C14A . . . . -174.9(14) ?
    C13A C14A C15A C10A . . . . -58(2) ?
loop_
    _geom_hbond_atom_site_label_D
    _geom_hbond_atom_site_label_H
    _geom_hbond_atom_site_label_A
    _geom_hbond_site_symmetry_A
    _geom_hbond_distance_DH
    _geom_hbond_distance_HA
    _geom_hbond_distance_DA
    _geom_hbond_angle_DHA
    _geom_hbond_publ_flag
    N3 H3B O1 3_766 0.91 1.97 2.8792(17) 179 yes
    N3 H3A N1 3_665 0.91 2.22 3.0640(19) 155 yes
    C4 H4 O1 . 0.95 2.24 2.8493(18) 121 no
    C7 H7A O1 1_455 0.98 2.60 3.440(2) 144 no
_shelx_hkl_file
;
  -1   0   0   -1.60    0.60
   1   0   0   -1.60    0.40
  -1   0   0   -2.50    0.70
  -2   0   0 1445.36   60.59
   2   0   0 1501.35   60.59
  -2   0   0 1636.54   60.79
   2   0   0 1482.35   60.69
  -2   0   0 1517.95   61.49
  -3   0   0   -1.50    0.80
   3   0   0   -0.70    0.80
   3   0   0   -0.40    0.80
  -3   0   0   -1.30    1.20
  -3   0   0    0.60    0.80
   4   0   0  986.10   40.10
  -4   0   0 1002.80   39.90
  -4   0   0  898.71   41.20
   4   0   0  943.01   39.70
  -4   0   0  941.01   39.50
  -4   0   0  983.80   39.60
   5   0   0   -0.60    1.00
  -5   0   0    0.70    1.00
  -5   0   0    0.00    1.30
   5   0   0    1.30    1.20
  -5   0   0   -1.10    1.00
  -6   0   0  144.79   10.10
   6   0   0  138.19    8.10
  -6   0   0  128.49    7.40
   7   0   0    1.20    1.30
  -7   0   0   -1.90    1.30
  -7   0   0   -0.20    0.80
  -8   0   0   48.00    6.30
   8   0   0   56.89    5.40
  -8   0   0   51.69    3.90
  -9   0   0    1.00    0.70
   9   0   0    1.60    1.50
  -9   0   0    3.20    2.10
   1  -1   0  338.77   15.20
  -1  -1   0  368.46   14.90
   1  -1   0  365.46   15.10
  -1  -1   0  384.76   15.30
  -1  -1   0  377.66   15.50
   1   1   0  365.36   14.90
  -1   1   0  384.46   15.20
  -1   1   0  376.56   15.50
  -2  -1   0  129.09    6.90
  -2  -1   0  135.09    6.30
   2  -1   0  126.89    6.30
   2  -1   0  125.89    6.10
  -2  -1   0  132.49    5.90
   2   1   0  121.39    6.00
   2   1   0  124.59    5.90
  -2   1   0  140.49    6.20
  -2   1   0  123.39    6.20
  -3  -1   0  287.17   12.40
  -3  -1   0  296.37   12.50
  -3  -1   0  273.77   13.70
   3  -1   0  275.07   13.00
  -3  -1   0  296.97   12.90
   3  -1   0  275.17   12.60
   3   1   0  288.27   12.70
   3   1   0  277.67   12.50
  -3   1   0  305.97   12.80
  -3   1   0  271.37   13.70
  -4  -1   0   26.10    2.40
   4  -1   0   25.80    2.80
  -4  -1   0   28.80    2.90
   4  -1   0   26.30    2.70
  -4  -1   0   20.40    3.10
  -4  -1   0   27.50    2.40
  -4   1   0   28.30    2.70
   4   1   0   26.20    2.50
  -4   1   0   23.60    3.40
   4   1   0   27.40    2.60
  -4   1   0   25.20    2.50
   5  -1   0   67.29    5.00
  -5  -1   0   71.19    4.30
  -5  -1   0   67.79    4.80
  -5  -1   0   54.39    5.50
   5  -1   0   67.59    4.80
  -5   1   0   56.29    4.30
   5   1   0   58.79    4.50
  -5   1   0   51.99    5.40
  -5   1   0   70.29    4.80
   5   1   0   62.39    4.50
  -6  -1   0   47.10    5.60
   6  -1   0   50.39    4.40
  -6  -1   0   52.59    3.80
   6   1   0   49.00    4.30
  -6   1   0   48.10    4.10
  -6   1   0   49.80    5.70
  -7  -1   0    2.30    1.20
   7  -1   0    4.40    2.00
  -7  -1   0    2.60    2.30
  -7   1   0    3.20    1.40
   7   1   0    2.20    1.40
  -7   1   0    6.90    2.90
   8  -1   0    7.60    2.60
  -8  -1   0    5.20    1.40
  -8  -1   0    3.50    2.10
  -8   1   0    8.40    2.70
  -8   1   0    8.90    2.00
   8   1   0    8.60    2.50
  -9  -1   0    1.40    2.00
   9  -1   0    3.80    2.00
   9   1   0   -0.30    1.60
  -9   1   0    3.40    2.10
  -9   1   0    0.30    0.90
  -1  -2   0  463.15   18.70
  -1  -2   0  447.66   18.50
  -1  -2   0  466.15   17.80
  -1  -2   0  453.25   17.80
   1  -2   0  452.45   18.60
   1  -2   0  432.56   18.30
  -1   2   0  455.85   18.40
  -1   2   0  436.66   18.20
  -1   2   0  443.26   18.70
   1   2   0  429.16   17.90
  -2  -2   0   42.50    3.50
   2  -2   0   43.60    3.20
   2  -2   0   49.50    3.00
  -2  -2   0   47.30    2.50
  -2  -2   0   48.30    3.20
  -2  -2   0   50.19    2.60
   2   2   0   40.80    2.50
   2   2   0   46.40    2.70
  -2   2   0   48.50    2.90
  -2   2   0   44.70    3.10
  -3  -2   0 1891.91   79.29
   3  -2   0 1923.81   78.09
  -3  -2   0 1870.71   77.49
  -3  -2   0 2045.50   77.69
   3  -2   0 1958.80   79.19
  -3  -2   0 2028.20   78.49
   3  -2   0 1975.80   78.59
   3   2   0 1894.31   77.79
  -3   2   0 1975.20   77.99
  -3   2   0 1841.82   79.29
  -3   2   0 1931.41   78.29
   3   2   0 2026.00   77.99
   4  -2   0  393.26   17.60
  -4  -2   0  364.16   18.80
  -4  -2   0  397.06   16.90
  -4  -2   0  365.76   16.80
   4  -2   0  419.96   18.20
  -4  -2   0  402.96   17.80
   4  -2   0  385.36   18.00
   4   2   0  408.06   17.40
  -4   2   0  370.66   18.80
  -4   2   0  414.26   17.50
   4   2   0  403.56   17.30
   5  -2   0  215.88   10.90
  -5  -2   0  209.18    9.90
  -5  -2   0  228.28   11.20
  -5  -2   0  196.38   12.30
   5  -2   0  214.48   11.30
  -5   2   0  189.98   12.10
   5   2   0  225.88   11.60
  -5   2   0  199.58   10.60
  -5   2   0  226.18   10.80
   5   2   0  209.98   10.50
   6  -2   0    4.50    1.80
  -6  -2   0    3.00    1.20
  -6  -2   0    0.60    2.40
   6   2   0    3.20    1.70
  -6   2   0    5.60    1.80
  -6   2   0    4.20    2.40
   7  -2   0    0.70    1.50
  -7  -2   0    0.60    0.90
  -7  -2   0    4.30    2.50
  -7   2   0    0.80    1.30
   7   2   0    0.90    1.50
  -7   2   0    2.10    2.10
   8  -2   0    5.80    2.30
  -8  -2   0   10.50    1.20
  -8  -2   0    9.10    3.20
  -8   2   0   12.00    2.40
   8   2   0    9.30    2.70
  -8   2   0    9.80    3.80
  -9  -2   0   28.50    5.20
   9  -2   0   22.60    3.90
  -9   2   0   33.00    5.50
  -9   2   0   21.10    2.70
   9   2   0   26.80    4.10
   0  -3   0   -3.60    0.50
   0  -3   0   -4.70    0.60
   0  -3   0   -3.60    0.70
   0   3   0   -3.60    0.70
   0   3   0   -3.80    0.50
  -1  -3   0 1367.86   53.99
  -1  -3   0 1389.36   54.49
  -1  -3   0 1361.66   54.59
   1  -3   0 1354.76   54.09
   1  -3   0 1349.16   54.29
  -1   3   0 1406.36   54.09
  -1   3   0 1376.96   54.29
  -1   3   0 1343.77   54.09
   1   3   0 1297.47   53.59
   1   3   0 1343.47   53.59
  -1   3   0 1341.47   54.59
   2  -3   0    1.90    1.40
  -2  -3   0    2.20    0.70
  -2  -3   0    2.10    1.50
   2  -3   0    0.70    1.10
  -2  -3   0    2.10    0.70
   2  -3   0    2.50    1.10
  -2  -3   0    1.20    1.20
  -2   3   0    3.10    1.20
   2   3   0    1.80    0.80
   2   3   0    1.00    0.90
  -2   3   0    0.80    1.40
  -2   3   0    1.30    1.20
   2   3   0    1.80    0.70
  -2   3   0    3.40    1.20
  -3  -3   0  346.37   14.40
  -3  -3   0  367.96   15.70
   3  -3   0  362.96   15.80
  -3  -3   0  336.77   16.30
  -3  -3   0  358.06   14.40
   3  -3   0  333.17   15.80
   3  -3   0  341.97   15.20
  -3   3   0  338.67   16.30
   3   3   0  321.17   14.60
  -3   3   0  339.97   15.40
   3   3   0  330.47   14.70
   3   3   0  348.67   14.90
  -3   3   0  363.76   15.10
   4  -3   0    0.90    1.10
   4  -3   0    0.90    1.10
  -4  -3   0    0.90    1.20
   4  -3   0   -1.00    0.90
  -4  -3   0   -0.20    0.50
  -4  -3   0   -0.80    0.70
  -4  -3   0    0.20    1.10
  -4   3   0    0.40    1.40
  -4   3   0    0.30    0.80
   4   3   0    0.90    0.50
   4   3   0    0.40    0.70
  -4   3   0   -0.40    0.80
   4   3   0   -0.30    0.70
  -5  -3   0   75.09    5.30
   5  -3   0   78.19    5.30
  -5  -3   0   74.09    4.10
  -5  -3   0   75.89    4.10
   5  -3   0   64.39    5.30
  -5  -3   0   64.59    6.00
  -5   3   0   63.49    6.00
  -5   3   0   63.39    4.90
   5   3   0   76.39    4.90
  -5   3   0   76.59    5.00
  -6  -3   0  156.98   11.00
  -6  -3   0  164.48    7.60
   6  -3   0  169.88    9.40
   6   3   0  153.48    8.80
  -6   3   0  150.18    8.80
  -6   3   0  155.78   10.80
   7  -3   0    9.40    2.50
  -7  -3   0   11.00    3.70
  -7  -3   0    8.20    1.20
  -7   3   0    9.50    3.50
  -7   3   0    7.20    2.20
   7   3   0   13.80    2.90
   8  -3   0    0.50    1.60
  -8  -3   0   -3.40    1.10
  -8   3   0    0.90    1.30
  -8   3   0   -0.10    1.60
   8   3   0   -0.40    1.10
   9  -3   0    2.50    1.90
  -9  -3   0    4.50    3.00
   9   3   0    4.10    2.30
  -9   3   0    1.50    2.10
  -9   3   0    2.50    1.50
   0  -4   0   86.19    4.50
   0  -4   0   88.99    4.50
   0  -4   0   86.39    4.00
   0   4   0   79.99    4.40
   0   4   0   89.69    4.00
  -1  -4   0    1.50    1.20
   1  -4   0    1.10    1.20
   1  -4   0    0.40    0.80
  -1  -4   0    2.80    1.30
   1  -4   0    1.70    0.90
  -1  -4   0    1.70    0.90
   1  -4   0    1.60    0.80
   1   4   0    1.40    0.40
  -1   4   0    1.20    0.90
  -1   4   0    3.30    1.10
   1   4   0    1.30    0.40
  -1   4   0    1.50    1.00
  -1   4   0    1.50    1.30
   2  -4   0   35.90    3.00
  -2  -4   0   34.20    3.20
   2  -4   0   38.20    2.70
  -2  -4   0   38.90    2.40
  -2  -4   0   40.70    3.10
   2  -4   0   31.70    3.00
  -2   4   0   33.80    3.10
   2   4   0   36.70    2.30
  -2   4   0   42.40    2.80
  -2   4   0   38.20    2.60
  -2   4   0   34.50    2.90
   2   4   0   35.40    2.10
   2   4   0   36.30    2.10
   3  -4   0    0.40    1.10
  -3  -4   0    0.20    0.50
  -3  -4   0    1.70    1.30
   3  -4   0   -0.60    0.90
  -3  -4   0    0.40    0.50
  -3  -4   0   -0.70    1.20
   3  -4   0    0.40    1.20
   3   4   0    0.30    0.60
  -3   4   0    1.00    1.20
  -3   4   0    0.20    0.70
  -3   4   0    0.90    1.00
   3   4   0    0.80    0.60
  -3   4   0   -0.60    0.90
   3   4   0   -0.10    0.70
   4  -4   0  171.98    9.40
  -4  -4   0  179.58    7.60
  -4  -4   0  167.18   10.10
  -4  -4   0  176.98    9.30
  -4  -4   0  174.08    7.50
   4  -4   0  178.18    8.90
   4  -4   0  166.68    9.40
   4   4   0  161.58    8.20
  -4   4   0  188.88    8.70
   4   4   0  155.18    8.10
  -4   4   0  167.98   10.10
  -4   4   0  165.68    9.00
   4   4   0  160.88    8.10
  -5  -4   0   -0.60    0.50
  -5  -4   0   -0.50    0.50
  -5  -4   0   -0.60    1.20
   5  -4   0    1.30    1.30
  -5  -4   0   -1.00    1.20
   5  -4   0    0.20    1.20
  -5   4   0   -0.30    1.10
   5   4   0    0.60    1.00
  -5   4   0   -0.50    1.20
  -6  -4   0   40.80    2.40
  -6  -4   0   40.70    4.30
  -6  -4   0   43.30    2.50
  -6  -4   0   42.10    5.30
   6  -4   0   40.30    4.10
   6  -4   0   28.50    5.60
  -6   4   0   31.90    4.80
   6   4   0   41.40    3.80
  -6   4   0   40.90    3.90
  -7  -4   0   18.90    4.60
   7  -4   0   13.60    3.20
  -7   4   0   16.10    4.10
  -7   4   0   16.60    2.80
   7   4   0   15.50    3.00
   8  -4   0   40.60    4.80
  -8  -4   0   35.60    5.60
  -8   4   0   54.49    6.50
  -8   4   0   48.60    4.50
   8   4   0   53.19    5.00
   9  -4   0   44.10    5.30
  -9  -4   0   48.60    7.10
  -9   4   0   41.30    4.20
   9   4   0   49.90    5.40
  -9   4   0   37.10    6.00
   0  -5   0   -0.30    1.10
   0  -5   0   -0.60    0.60
   0  -5   0    1.10    1.20
   0   5   0    0.10    0.60
   0   5   0    0.60    1.00
   1  -5   0   65.79    3.80
  -1  -5   0   72.19    3.70
  -1  -5   0   68.19    4.20
  -1  -5   0   70.89    4.20
   1  -5   0   64.59    3.80
   1  -5   0   67.49    3.60
   1  -5   0   64.69    4.20
  -1   5   0   72.79    3.90
   1   5   0   62.89    3.00
   1   5   0   61.29    3.00
   1   5   0   60.19    4.00
  -1   5   0   63.59    4.10
  -1   5   0   64.69    3.60
  -1   5   0   61.29    3.80
   2  -5   0 1640.04   64.39
  -2  -5   0 1598.74   64.89
  -2  -5   0 1605.24   65.29
  -2  -5   0 1722.03   63.99
   2  -5   0 1489.85   64.99
  -2   5   0 1581.84   65.19
  -2   5   0 1654.83   64.29
  -2   5   0 1609.54   64.39
   2   5   0 1633.24   63.59
  -2   5   0 1554.44   64.69
   2   5   0 1519.15   63.49
  -3  -5   0  150.08    7.90
  -3  -5   0  147.99    8.50
   3  -5   0  141.59    8.10
   3  -5   0  139.89    7.80
   3  -5   0  142.69    7.40
   3   5   0  147.79    6.90
  -3   5   0  161.98    7.50
  -3   5   0  135.19    7.60
   3   5   0  133.09    6.50
  -3   5   0  137.89    8.20
  -3   5   0  155.48    7.20
   3   5   0  127.69    6.50
  -4  -5   0    5.40    2.00
   4  -5   0    5.10    1.70
  -4  -5   0    4.00    2.30
   4  -5   0    3.30    1.80
   4  -5   0    5.90    1.90
  -4   5   0    4.20    1.60
   4   5   0    6.00    1.30
  -4   5   0    4.30    1.90
   4   5   0    5.20    1.20
   4   5   0    4.60    1.30
  -4   5   0    3.90    0.90
  -4   5   0    3.60    1.30
  -5  -5   0  149.59   10.30
   5  -5   0  158.48    8.90
   5  -5   0  148.69    9.30
  -5  -5   0  176.98    9.40
  -5   5   0  137.29    9.80
   5   5   0  154.08    8.10
  -5   5   0  166.58    8.40
  -5   5   0  140.99    8.70
  -6  -5   0   11.00    3.70
   6  -5   0   11.70    2.90
   6  -5   0   10.70    2.90
  -6  -5   0    7.20    2.40
   6   5   0    9.40    2.20
  -6   5   0   12.90    3.70
  -6   5   0    7.30    2.10
  -7  -5   0   36.80    5.40
   7  -5   0   36.80    4.20
  -7   5   0   28.90    3.60
  -7   5   0   37.30    5.10
   7   5   0   34.70    3.80
  -8  -5   0    4.20    2.70
   8  -5   0    4.50    2.30
   8   5   0    9.20    2.70
  -8   5   0    5.70    2.00
  -8   5   0    1.90    2.00
  -9  -5   0   29.90    5.50
   9  -5   0   32.20    4.40
  -9   5   0   25.80    3.50
   9   5   0   30.00    4.00
  -9   5   0   22.40    5.80
   0  -6   0 3052.99  126.69
   0  -6   0 3282.47  126.79
   0  -6   0 3209.78  125.99
   0   6   0 3159.88  126.79
   0   6   0 3220.48  125.99
   1  -6   0  569.74   27.30
   1  -6   0  611.84   26.90
  -1  -6   0  669.13   27.50
  -1  -6   0  693.83   26.90
  -1  -6   0  640.84   27.40
   1  -6   0  616.94   26.90
   1  -6   0  650.83   26.70
  -1   6   0  671.83   26.80
  -1   6   0  683.33   27.10
  -1   6   0  675.83   27.10
  -1   6   0  653.13   27.40
   1   6   0  658.73   27.40
   1   6   0  650.53   26.00
  -2  -6   0  133.69    7.40
   2  -6   0  135.19    7.20
  -2  -6   0  144.09    7.70
   2  -6   0  129.39    7.40
   2  -6   0  138.99    6.90
  -2  -6   0  141.49    6.50
  -2   6   0  130.79    7.50
  -2   6   0  130.89    7.20
  -2   6   0  139.59    6.90
   2   6   0  125.99    5.90
  -2   6   0  142.59    6.90
   2   6   0  133.19    5.90
  -3  -6   0  806.22   33.30
  -3  -6   0  780.92   33.90
  -3  -6   0  850.61   32.10
   3  -6   0  778.32   32.70
   3  -6   0  751.12   33.50
   3  -6   0  745.83   33.10
   3   6   0  761.22   31.60
  -3   6   0  765.52   33.00
  -3   6   0  804.22   32.70
  -3   6   0  794.92   32.40
  -3   6   0  738.73   33.70
   3   6   0  799.92   32.00
   3   6   0  760.42   31.70
   4  -6   0  918.91   40.30
   4  -6   0  933.91   40.60
  -4  -6   0  958.00   41.40
   4  -6   0  920.41   39.60
  -4  -6   0  971.90   40.30
  -4   6   0  956.50   39.50
  -4   6   0  983.70   39.30
   4   6   0  980.90   38.90
   4   6   0  899.31   38.60
  -4   6   0  915.91   41.10
  -4   6   0  976.60   40.10
   4   6   0  930.81   38.60
  -5  -6   0  129.19    7.90
   5  -6   0  128.79    7.70
  -5  -6   0  117.39    8.80
   5  -6   0  115.29    8.00
  -5   6   0  115.99    8.60
  -5   6   0  120.09    7.60
   5   6   0  121.09    6.70
   6  -6   0  155.68   10.00
   6  -6   0  137.49    9.00
  -6  -6   0  156.58   11.00
  -6  -6   0  177.78    9.90
  -6   6   0  137.49   10.40
   6   6   0  146.29    8.40
  -7  -6   0   11.80    3.90
   7  -6   0    5.90    2.30
   7   6   0   10.60    2.60
  -7   6   0    6.60    3.10
  -7   6   0   14.40    3.10
   8  -6   0   -1.30    1.40
  -8  -6   0    2.20    2.10
  -8   6   0    0.60    1.40
  -8   6   0    5.30    2.60
   8   6   0    1.60    1.60
  -9  -6   0    7.70    3.20
   9  -6   0   11.20    3.50
  -9   6   0    7.30    2.30
  -9   6   0   12.80    4.10
   9   6   0    6.30    2.70
   0  -7   0    0.50    1.10
   0  -7   0    0.40    1.20
   0  -7   0    0.10    0.60
   0   7   0   -0.20    1.00
   0   7   0    0.70    0.80
  -1  -7   0 1721.73   70.79
  -1  -7   0 1752.62   70.29
  -1  -7   0 1769.52   70.89
   1  -7   0 1659.43   70.39
   1  -7   0 1791.52   70.29
   1  -7   0 1831.92   70.09
   1  -7   0 1804.52   71.09
  -1  -7   0 1855.91   68.99
  -1  -7   0 1776.62   68.99
   1   7   0 1724.63   69.39
  -1   7   0 1748.43   70.49
  -1   7   0 1727.43   70.79
   1   7   0 1693.43   70.79
   1   7   0 1678.63   69.39
  -1   7   0 1663.23   69.99
  -1   7   0 1788.62   70.39
  -2  -7   0  375.16   15.20
   2  -7   0  321.77   16.10
  -2  -7   0  360.56   16.20
  -2  -7   0  336.27   16.30
   2  -7   0  346.27   15.80
   2  -7   0  353.66   15.40
  -2   7   0  340.57   16.20
  -2   7   0  376.76   15.60
   2   7   0  343.37   14.40
  -2   7   0  369.56   15.90
  -2   7   0  337.97   15.40
   2   7   0  327.07   14.40
   3  -7   0    3.10    1.50
  -3  -7   0    5.20    1.20
   3  -7   0    3.70    1.70
  -3  -7   0    4.80    1.90
   3  -7   0    3.60    1.50
  -3  -7   0    4.50    2.00
   3   7   0    2.70    0.80
   3   7   0    3.20    0.80
  -3   7   0    3.60    1.30
  -3   7   0    2.00    1.50
   3   7   0    3.40    1.10
  -3   7   0    3.50    1.40
  -3   7   0    4.70    1.40
  -4  -7   0  107.49    7.00
  -4  -7   0  114.59    7.90
   4  -7   0  108.69    7.30
   4  -7   0   98.59    6.80
   4  -7   0  115.89    6.60
   4   7   0  107.19    5.50
   4   7   0   99.29    5.60
   4   7   0  112.69    5.80
  -4   7   0  104.09    7.50
  -4   7   0  108.79    6.40
  -4   7   0  104.09    6.80
  -4   7   0  114.79    6.30
  -5  -7   0  194.58   12.00
   5  -7   0  192.08   11.30
  -5  -7   0  190.38   10.80
   5  -7   0  197.78   10.50
  -5   7   0  173.58   10.40
  -5   7   0  193.58   11.90
   5   7   0  190.58    9.40
   6  -7   0   84.69    7.30
  -6  -7   0   96.99    8.40
   6  -7   0   93.09    6.80
  -6  -7   0  101.69    7.30
   6   7   0  105.49    6.30
  -6   7   0   81.39    6.60
  -6   7   0  109.19    8.80
   7  -7   0   66.59    5.90
  -7  -7   0   58.99    7.00
   7   7   0   66.59    5.40
  -7   7   0   66.29    7.10
  -7   7   0   69.59    5.80
   8  -7   0   -1.60    1.30
  -8  -7   0    2.40    1.70
  -8   7   0    1.00    1.70
   8   7   0    2.40    1.60
  -8   7   0    0.70    1.20
  -9  -7   0   33.70    7.30
   9  -7   0   26.50    4.10
  -9   7   0   28.10    4.10
  -9   7   0   31.50    5.40
   9   7   0   26.80    4.10
   0  -8   0  764.52   34.70
   0  -8   0  863.71   33.90
   0  -8   0  850.31   34.90
   0   8   0  856.21   33.90
  -1  -8   0 1367.16   49.70
  -1  -8   0 1281.17   49.70
   1  -8   0 1275.97   51.89
  -1  -8   0 1310.37   51.19
  -1  -8   0 1262.47   51.69
   1  -8   0 1191.78   51.09
   1  -8   0 1231.08   51.29
   1  -8   0 1235.18   50.99
  -1  -8   0 1262.67   51.69
  -1   8   0 1290.17   51.19
   1   8   0 1152.78   51.49
   1   8   0 1207.18   50.09
  -1   8   0 1229.28   51.59
   1   8   0 1295.17   50.09
  -1   8   0 1281.97   51.39
  -1   8   0 1202.28   50.69
  -2  -8   0  142.89    6.90
   2  -8   0  147.09    7.20
   2  -8   0  133.69    8.00
  -2  -8   0  131.89    7.90
   2  -8   0  136.79    7.40
  -2  -8   0  138.29    7.80
  -2   8   0  131.19    7.70
   2   8   0  137.79    8.00
  -2   8   0  137.39    7.20
  -2   8   0  143.29    7.20
   2   8   0  139.59    6.10
  -2   8   0  129.69    7.30
   2   8   0  129.59    6.10
   3  -8   0    3.90    1.50
   3  -8   0    1.90    1.60
   3  -8   0    3.80    1.50
  -3  -8   0    5.10    1.30
  -3  -8   0    4.70    2.00
  -3  -8   0    1.00    1.70
  -3   8   0    4.60    1.50
  -3   8   0    6.20    1.60
  -3   8   0    3.60    1.50
   3   8   0    3.90    0.90
  -3   8   0    2.30    1.60
   3   8   0    3.60    0.90
   4  -8   0   63.39    5.10
  -4  -8   0   72.89    5.60
   4  -8   0   69.79    4.80
   4  -8   0   64.09    5.50
  -4  -8   0   64.99    6.00
  -4   8   0   69.19    4.50
  -4   8   0   60.79    4.50
   4   8   0   63.19    4.00
  -4   8   0   60.59    5.50
   4   8   0   58.09    3.80
  -4   8   0   57.79    4.80
   4   8   0   63.59    3.80
   5  -8   0  132.79    9.20
  -5  -8   0  136.19    9.80
   5  -8   0  141.39    8.40
  -5  -8   0  141.39    8.90
   5   8   0  135.89    7.30
  -5   8   0  138.89    8.60
  -5   8   0  137.09    9.60
  -6  -8   0    2.20    2.00
  -6  -8   0   -0.90    1.80
   6  -8   0    0.60    1.60
   6  -8   0    2.10    1.50
   6   8   0    0.00    0.90
  -6   8   0   -0.80    1.80
  -6   8   0    1.40    1.60
   7  -8   0  229.78   13.10
  -7  -8   0  228.38   15.40
  -7   8   0  225.98   14.80
   7   8   0  231.88   12.10
  -7   8   0  220.38   12.90
  -8  -8   0   59.59    7.30
   8  -8   0   64.89    6.20
  -8   8   0   59.89    7.00
  -8   8   0   64.19    5.60
   8   8   0   63.79    5.50
  -9  -8   0   24.50    6.00
  -9   8   0   20.30    5.40
  -9   8   0   30.70    4.10
   9   8   0   19.00    4.10
   0  -9   0    0.30    1.20
   0  -9   0   -0.30    0.60
   0  -9   0   -0.80    1.00
   0   9   0    0.60    0.90
   0   9   0    0.70    1.20
  -1  -9   0  132.59    5.60
   1  -9   0  127.09    7.10
  -1  -9   0  139.19    5.60
   1  -9   0  123.19    6.70
   1  -9   0  131.99    7.70
  -1  -9   0  134.89    7.60
  -1  -9   0  133.89    7.10
  -1   9   0  132.69    7.50
  -1   9   0  138.29    7.30
  -1   9   0  129.79    6.60
  -1   9   0  133.29    7.00
   1   9   0  118.19    7.30
   1   9   0  115.09    5.90
   1   9   0  129.19    6.00
  -2  -9   0   44.00    4.10
  -2  -9   0   46.30    3.30
   2  -9   0   34.70    3.90
   2  -9   0   45.70    3.30
   2  -9   0   43.10    3.50
  -2  -9   0   45.10    3.90
  -2   9   0   42.30    3.40
   2   9   0   39.90    3.80
   2   9   0   35.70    2.30
  -2   9   0   39.00    3.50
  -2   9   0   43.20    3.30
  -2   9   0   40.40    3.90
   2   9   0   40.90    2.40
  -3  -9   0  370.76   18.40
  -3  -9   0  405.36   16.70
   3  -9   0  347.47   17.50
   3  -9   0  399.56   17.30
   3  -9   0  355.86   18.30
  -3  -9   0  385.56   18.10
  -3   9   0  383.66   17.10
  -3   9   0  391.36   17.20
  -3   9   0  383.46   17.80
  -3   9   0  379.26   18.40
   3   9   0  375.76   16.00
   3   9   0  376.06   16.00
  -4  -9   0   41.90    4.20
  -4  -9   0   35.70    4.50
   4  -9   0   39.60    4.00
   4  -9   0   44.80    3.90
   4  -9   0   35.70    4.20
  -4  -9   0   48.40    3.30
  -4   9   0   36.90    4.30
  -4   9   0   41.20    3.50
   4   9   0   35.20    2.70
  -4   9   0   30.90    3.60
  -4   9   0   38.70    3.50
  -5  -9   0   62.39    5.70
  -5  -9   0   56.89    6.20
   5  -9   0   75.49    5.60
   5  -9   0   61.19    6.00
  -5   9   0   68.09    5.50
   5   9   0   63.19    4.30
  -5   9   0   66.59    6.30
  -6  -9   0  101.19    8.90
   6  -9   0  107.89    7.60
   6  -9   0  119.39    8.90
  -6  -9   0  106.39    7.90
   6   9   0  101.09    6.40
  -6   9   0  117.89    7.90
  -6   9   0  104.79    8.90
  -7  -9   0   77.39    8.10
   7  -9   0   64.19    6.00
  -7   9   0   75.79    7.70
   7   9   0   74.39    5.50
  -8  -9   0    0.80    2.30
   8  -9   0    1.40    1.90
   8   9   0    2.30    1.80
  -8   9   0   -0.10    1.70
  -8   9   0    4.50    2.00
  -9  -9   0    6.60    3.90
  -9   9   0    6.60    4.30
  -9   9   0    5.00    2.30
   9   9   0    9.90    3.00
   0 -10   0  197.28    9.40
   0 -10   0  177.88    9.80
   0 -10   0  186.08    8.80
   0 -10   0  198.18   10.10
   0  10   0  188.98   10.00
   0  10   0  195.78    8.90
  -1 -10   0  151.68    6.40
  -1 -10   0  145.89    8.40
   1 -10   0  144.79    8.10
  -1 -10   0  150.58    8.00
  -1 -10   0  166.58    6.50
   1 -10   0  145.79    7.60
   1 -10   0  155.28    8.70
  -1  10   0  131.49    8.20
  -1  10   0  146.59    7.80
   1  10   0  146.39    6.90
   1  10   0  139.99    8.30
   1  10   0  146.89    6.90
  -1  10   0  159.28    7.60
   2 -10   0  227.38   11.40
   2 -10   0  224.68   11.00
   2 -10   0  216.28   11.30
   2 -10   0  213.58   12.10
  -2 -10   0  239.58   12.10
  -2 -10   0  245.48   12.30
  -2 -10   0  239.18   11.10
   2  10   0  226.38   12.10
  -2  10   0  221.88   12.00
  -2  10   0  230.28   11.10
   2  10   0  236.48   10.00
  -2  10   0  245.88   11.70
  -2  10   0  242.48   11.50
   3 -10   0    1.40    1.50
   3 -10   0    3.80    1.50
   3 -10   0    1.60    1.30
  -3 -10   0    3.80    1.20
  -3 -10   0    2.30    1.80
  -3 -10   0    4.90    2.00
  -3  10   0    2.60    1.40
   3  10   0    3.10    0.90
   3  10   0    2.60    0.80
  -3  10   0    3.30    1.70
  -3  10   0    5.20    1.90
  -3  10   0    3.00    1.40
   3  10   0    2.60    1.90
   4 -10   0  364.36   16.80
  -4 -10   0  363.56   18.40
   4 -10   0  360.06   18.20
   4 -10   0  355.46   17.40
  -4 -10   0  361.36   17.60
  -4  10   0  324.07   16.90
   4  10   0  334.67   15.20
  -4  10   0  346.57   17.10
  -4  10   0  384.56   16.50
  -4  10   0  315.97   17.60
  -5 -10   0   -1.30    1.70
   5 -10   0   -0.10    1.30
  -5 -10   0    1.90    2.00
   5 -10   0   -0.70    1.10
  -5  10   0   -1.30    1.30
   5  10   0   -1.90    0.70
  -5  10   0    1.50    1.60
  -6 -10   0   22.00    5.00
   6 -10   0   19.60    3.60
  -6 -10   0   20.10    3.40
   6 -10   0   23.00    3.40
  -6  10   0   19.60    3.40
  -6  10   0   20.60    3.90
   6  10   0   20.00    2.60
  -7 -10   0    4.50    3.10
   7 -10   0    6.00    2.40
   7  10   0    5.00    1.70
  -7  10   0    4.00    2.80
  -7  10   0    4.20    2.00
  -8 -10   0   21.60    5.70
   8  10   0   17.90    3.00
  -8  10   0   24.10    4.50
  -8  10   0   18.40    3.30
  -9 -10   0   -1.20    2.40
  -9  10   0    2.60    2.00
   9  10   0    1.70    1.50
  -9  10   0   -0.20    2.60
   0 -11   0   -1.10    1.40
   0 -11   0   -1.30    1.00
   0 -11   0    0.50    0.80
   0 -11   0   -0.40    0.80
   0  11   0    0.50    0.90
   0  11   0    1.70    1.60
  -1 -11   0   34.20    3.30
  -1 -11   0   25.50    3.20
  -1 -11   0   32.00    1.90
   1 -11   0   32.20    3.70
   1 -11   0   33.00    3.30
   1 -11   0   30.60    2.80
  -1 -11   0   30.20    1.90
  -1  11   0   29.50    3.10
   1  11   0   26.90    3.20
  -1  11   0   35.10    3.80
  -1  11   0   33.30    2.80
   1  11   0   29.00    2.30
   1  11   0   30.70    2.30
  -2 -11   0  585.64   25.90
   2 -11   0  575.94   24.40
  -2 -11   0  595.04   24.70
   2 -11   0  546.95   25.90
   2 -11   0  541.25   24.80
  -2 -11   0  562.74   25.70
   2 -11   0  570.84   25.00
  -2  11   0  565.44   25.10
   2  11   0  578.84   23.40
  -2  11   0  605.34   25.10
   2  11   0  543.05   23.40
  -2  11   0  564.94   24.50
  -2  11   0  546.45   25.60
   3 -11   0   87.39    5.50
   3 -11   0   76.89    6.30
  -3 -11   0   78.39    6.40
  -3 -11   0   77.89    6.20
  -3 -11   0   91.19    5.20
   3 -11   0   78.69    5.70
   3  11   0   81.09    6.50
  -3  11   0   88.09    5.60
  -3  11   0   86.99    5.50
  -3  11   0   81.99    5.90
   3  11   0   68.89    4.10
  -3  11   0   75.99    6.10
   3  11   0   78.99    4.20
   4 -11   0   75.49    6.50
  -4 -11   0   74.49    6.80
   4 -11   0   88.39    5.90
   4 -11   0   79.59    6.10
  -4 -11   0   75.19    6.20
  -4  11   0   88.29    5.60
  -4  11   0   77.09    7.20
   4  11   0   70.69    4.40
  -4  11   0   75.69    5.80
  -4  11   0   70.99    6.30
  -5 -11   0   47.00    5.50
   5 -11   0   41.60    5.10
   5 -11   0   44.20    4.40
  -5 -11   0   33.10    4.50
  -5  11   0   40.20    4.30
   5  11   0   39.80    3.20
  -5  11   0   37.80    4.80
   6 -11   0   89.79    6.80
   6 -11   0   89.49    7.90
  -6 -11   0   80.29    8.00
  -6 -11   0   67.79    6.60
   6  11   0   88.69    5.60
  -6  11   0   87.79    6.90
  -6  11   0   91.69    8.10
  -7 -11   0    7.20    3.40
  -7  11   0   16.60    4.70
   7  11   0    9.90    2.30
  -7  11   0   15.30    3.50
  -8 -11   0   33.70    6.00
   8  11   0   33.40    3.70
  -8  11   0   31.60    4.20
  -8  11   0   28.40    4.90
  -9 -11   0    7.70    4.50
   9  11   0   10.30    3.30
  -9  11   0   14.60    4.20
  -9  11   0    6.70    4.00
   0 -12   0   -0.50    1.00
   0 -12   0   -1.60    0.60
   0 -12   0    1.40    0.90
   0 -12   0   -2.10    1.00
   0  12   0    2.50    1.50
   0  12   0    0.70    0.90
  -1 -12   0  316.67   12.20
   1 -12   0  296.47   13.50
   1 -12   0  268.97   14.50
  -1 -12   0  265.17   14.30
  -1 -12   0  300.77   14.10
   1 -12   0  277.87   14.20
  -1 -12   0  292.87   12.10
   1  12   0  283.87   14.50
   1  12   0  286.87   12.70
  -1  12   0  312.17   13.90
  -1  12   0  274.57   14.40
   1  12   0  287.17   12.80
  -1  12   0  286.97   13.30
   2 -12   0  258.17   12.10
   2 -12   0  231.08   13.40
  -2 -12   0  261.47   13.50
   2 -12   0  257.17   12.70
  -2 -12   0  269.07   12.50
  -2 -12   0  261.47   13.60
   2 -12   0  237.28   12.40
  -2  12   0  242.08   13.30
  -2  12   0  269.07   12.40
   2  12   0  259.67   11.20
  -2  12   0  253.47   12.80
  -2  12   0  270.87   12.90
   2  12   0  240.88   11.20
  -3 -12   0   23.90    3.60
   3 -12   0   22.60    3.40
   3 -12   0   21.60    2.70
  -3 -12   0   26.00    2.70
  -3 -12   0   27.70    3.70
   3 -12   0   18.90    2.80
  -3  12   0   20.80    2.90
  -3  12   0   26.40    3.00
  -3  12   0   28.00    3.10
  -3  12   0   23.10    3.30
   3  12   0   19.30    3.40
   3  12   0   22.60    1.90
   3  12   0   23.90    2.00
   4 -12   0   80.29    6.50
   4 -12   0   86.89    7.30
   4 -12   0   94.49    6.40
  -4 -12   0   92.69    7.70
  -4 -12   0  100.49    7.20
   4  12   0   94.19    7.70
   4  12   0   84.39    4.90
  -4  12   0   95.59    6.80
  -4  12   0   86.29    7.20
  -4  12   0   95.19    6.20
  -5 -12   0   29.80    4.30
   5 -12   0   32.80    4.80
   5 -12   0   32.20    3.70
  -5 -12   0   28.00    4.50
   5  12   0   31.70    2.90
  -5  12   0   35.90    4.20
  -5  12   0   27.90    4.30
  -6 -12   0    9.50    3.00
   6 -12   0    9.50    3.20
  -6 -12   0    6.40    3.30
   6  12   0    9.50    2.10
  -6  12   0   13.20    3.50
  -6  12   0   15.00    3.40
  -7 -12   0   60.49    7.60
   7 -12   0   66.19    7.20
  -7  12   0   56.09    5.80
  -7  12   0   63.39    7.10
   7  12   0   68.19    5.10
  -8 -12   0    0.00    2.20
   8  12   0    1.20    1.20
  -8  12   0    1.70    2.10
  -9  12   0    0.70    3.30
   0 -13   0   -0.30    1.20
   0 -13   0    0.90    0.90
   0 -13   0    0.30    0.80
   0 -13   0   -1.40    0.80
   0  13   0   -0.40    0.90
   0  13   0   -0.80    1.10
  -1 -13   0  669.13   25.90
   1 -13   0  627.14   28.30
   1 -13   0  643.84   28.80
  -1 -13   0  673.93   26.00
  -1 -13   0  656.53   28.20
  -1 -13   0  615.54   28.60
   1 -13   0  619.44   27.30
   1  13   0  634.34   26.60
  -1  13   0  651.03   28.80
   1  13   0  605.74   28.60
  -1  13   0  602.54   27.10
  -1  13   0  677.53   27.90
   1  13   0  615.04   26.60
  -2 -13   0    5.20    2.20
  -2 -13   0    4.60    1.80
   2 -13   0    1.80    1.10
  -2 -13   0    5.50    2.20
   2 -13   0    3.60    1.60
   2 -13   0    1.60    1.30
   2 -13   0    2.10    1.80
  -2  13   0    2.60    1.90
  -2  13   0    4.70    1.80
  -2  13   0    3.90    1.90
  -2  13   0    5.50    2.00
   2  13   0    4.50    1.10
   2  13   0    3.80    1.00
   2  13   0    5.40    2.20
  -3 -13   0   30.20    3.10
  -3 -13   0   36.60    4.40
   3 -13   0   28.80    3.40
  -3 -13   0   30.50    4.00
   3 -13   0   33.80    3.30
   3 -13   0   28.00    3.90
  -3  13   0   34.00    3.80
   3  13   0   25.60    3.70
  -3  13   0   30.40    3.90
  -3  13   0   31.40    3.40
  -3  13   0   30.90    3.40
   3  13   0   33.80    2.70
  -4 -13   0    2.70    2.10
  -4 -13   0    0.30    1.80
   4 -13   0    2.60    1.70
   4 -13   0    1.90    2.00
   4  13   0    2.70    2.20
  -4  13   0    0.70    1.30
  -4  13   0    1.00    1.60
   4  13   0    4.60    1.30
  -4  13   0    0.50    1.60
   5 -13   0  190.78   12.50
  -5 -13   0  168.58   11.40
  -5 -13   0  187.48   12.80
  -5  13   0  189.38   12.40
  -5  13   0  202.68   11.60
   5  13   0  189.08    9.40
  -6 -13   0    6.10    3.00
   6 -13   0    9.90    3.10
  -6 -13   0    6.30    2.80
   6  13   0    7.50    1.90
  -6  13   0    7.70    2.90
  -6  13   0    6.00    2.20
   7 -13   0    2.00    2.70
  -7 -13   0    8.10    3.50
  -7  13   0    9.40    2.80
   7  13   0    2.90    1.40
  -7  13   0    2.30    1.90
  -8 -13   0   -1.10    2.30
  -8  13   0   -2.60    1.30
   8  13   0    3.60    1.30
   0 -14   0    7.60    1.70
   0 -14   0    8.30    2.40
   0 -14   0    8.90    2.60
   0 -14   0   10.00    1.80
   0  14   0    4.90    2.00
   0  14   0    7.00    1.70
  -1 -14   0  411.26   15.70
   1 -14   0  383.96   18.70
  -1 -14   0  388.36   15.70
   1 -14   0  360.36   18.10
   1 -14   0  348.07   16.90
  -1 -14   0  377.56   17.90
  -1 -14   0  363.16   18.40
  -1  14   0  394.56   17.70
  -1  14   0  352.96   18.30
   1  14   0  382.56   16.40
   1  14   0  354.16   18.30
  -1  14   0  384.36   17.10
   1  14   0  364.76   16.40
  -2 -14   0   78.79    6.40
   2 -14   0   80.59    5.50
  -2 -14   0   85.99    5.70
   2 -14   0   77.09    5.70
   2 -14   0   67.29    6.10
   2  14   0   71.89    4.30
   2  14   0   85.09    4.50
   2  14   0   73.19    6.10
  -2  14   0   67.29    6.00
  -2  14   0   73.69    5.70
  -3 -14   0   42.60    5.10
   3 -14   0   35.30    4.60
  -3 -14   0   42.80    3.80
   3 -14   0   44.30    4.20
  -3 -14   0   45.90    4.90
  -3  14   0   44.00    4.10
   3  14   0   37.00    2.80
  -3  14   0   42.70    4.20
  -3  14   0   36.00    4.40
  -3  14   0   47.20    4.10
   3  14   0   37.50    4.50
  -4 -14   0  506.15   25.40
   4 -14   0  500.75   24.10
   4 -14   0  513.55   25.50
  -4 -14   0  491.65   24.70
   4  14   0  526.45   25.60
  -4  14   0  535.25   23.50
   4  14   0  502.95   21.70
  -4  14   0  515.35   25.10
  -4  14   0  491.95   24.10
  -5 -14   0    1.10    1.90
   5 -14   0   -0.10    1.80
  -5 -14   0    0.30    2.10
   5 -14   0    1.20    2.00
  -5  14   0   -1.20    1.30
   5  14   0    1.40    0.90
   5  14   0    0.30    2.00
  -5  14   0    4.50    2.40
  -6 -14   0    3.30    2.70
   6 -14   0   10.40    3.60
  -6 -14   0    2.20    2.10
  -6  14   0    8.70    2.90
  -6  14   0    9.70    3.60
   6  14   0    4.20    1.60
   7 -14   0    3.70    2.30
  -7 -14   0    3.90    3.20
   7  14   0    8.90    2.20
  -7  14   0    9.80    3.70
  -7  14   0    6.40    2.70
  -8 -14   0   34.40    6.20
  -8  14   0   30.60    5.30
  -8  14   0   36.70    4.80
   8  14   0   28.00    3.40
   0 -15   0   -1.40    1.00
   0 -15   0    1.30    0.80
   0 -15   0   -0.50    0.80
   0 -15   0    0.20    1.30
   0  15   0    0.70    1.10
   0  15   0    0.60    1.50
  -1 -15   0    0.60    1.40
   1 -15   0    1.20    1.80
   1 -15   0    0.20    0.90
  -1 -15   0   -0.40    1.10
  -1 -15   0    0.40    0.60
  -1 -15   0    0.10    0.50
   1 -15   0    0.30    1.20
  -1  15   0    0.10    1.60
   1  15   0    0.30    0.90
  -1  15   0   -1.40    0.80
   1  15   0    0.00    1.20
   2 -15   0    7.30    2.30
  -2 -15   0   13.70    2.50
   2 -15   0   12.70    3.40
  -2 -15   0    7.70    2.80
   2 -15   0   12.80    2.60
   2  15   0   10.10    1.60
  -2  15   0   10.10    2.80
  -2  15   0   11.10    2.60
  -2  15   0   10.90    2.60
  -2  15   0   12.20    2.50
   2  15   0    8.60    2.60
  -3 -15   0    1.90    1.90
   3 -15   0    3.00    2.30
   3 -15   0    0.60    1.30
  -3 -15   0    1.40    1.20
  -3 -15   0    4.60    2.50
  -3  15   0    1.00    1.40
  -3  15   0    1.70    1.30
   3  15   0    1.90    1.70
  -3  15   0   -1.00    1.10
   3  15   0    2.40    1.00
  -3  15   0    2.60    1.80
  -4 -15   0    7.00    3.00
   4 -15   0   10.30    2.90
  -4 -15   0   10.90    3.40
   4 -15   0   11.40    3.50
   4  15   0   11.10    1.90
  -4  15   0   14.30    3.70
  -4  15   0   14.60    3.40
  -4  15   0   13.90    2.90
   4  15   0    7.20    3.10
  -5 -15   0   25.30    5.50
   5 -15   0   16.60    4.40
   5 -15   0   19.80    4.10
  -5 -15   0   14.70    3.90
   5  15   0   20.90    2.30
  -5  15   0   15.50    4.10
  -5  15   0   16.90    3.70
   5  15   0   23.10    5.20
  -6 -15   0   58.29    7.10
   6 -15   0   61.19    6.80
  -6 -15   0   54.09    5.90
  -6  15   0   60.19    6.00
   6  15   0   48.80    6.90
  -6  15   0   63.39    6.70
   6  15   0   52.19    4.30
   7 -15   0    3.30    2.50
  -7 -15   0    0.10    2.50
   7  15   0    3.00    1.30
  -7  15   0    4.90    1.90
   7  15   0    4.20    2.80
  -7  15   0    2.60    1.80
  -8 -15   0    5.20    3.30
   8  15   0    5.50    2.00
   8  15   0   14.40    5.10
  -8  15   0    7.80    2.90
  -8  15   0    5.20    3.10
   0 -16   0  209.28   11.50
   0 -16   0  178.28   11.10
   0 -16   0  183.48    9.30
   0  16   0  194.98   11.50
   0  16   0  203.08    9.90
  -1 -16   0  511.75   21.00
   1 -16   0  519.65   24.60
   1 -16   0  502.15   24.00
   1 -16   0  457.05   22.40
  -1 -16   0  564.54   21.10
  -1 -16   0  514.95   23.80
  -1 -16   0  493.65   24.30
  -1  16   0  512.25   22.70
   1  16   0  515.45   22.20
   1  16   0  490.85   24.20
  -1  16   0  501.05   24.30
  -1  16   0  536.75   24.30
   2 -16   0   47.90    5.20
   2 -16   0   40.50    3.90
  -2 -16   0   49.30    5.20
  -2 -16   0   45.70    4.40
   2 -16   0   44.30    4.50
  -2  16   0   54.49    4.30
   2  16   0   35.40    3.00
  -2  16   0   38.10    4.50
   2  16   0   34.50    4.50
  -2  16   0   47.50    4.70
   3 -16   0   -0.90    1.30
  -3 -16   0    0.80    1.30
  -3 -16   0   -2.20    1.60
  -3 -16   0   -0.80    1.50
   3 -16   0   -1.30    1.00
   3  16   0    1.60    1.90
  -3  16   0   -0.20    1.10
   3  16   0    1.20    0.90
  -3  16   0   -1.30    1.00
  -3  16   0   -0.10    1.30
  -4 -16   0   28.40    4.30
   4 -16   0   24.50    3.60
  -4 -16   0   27.30    4.70
   4 -16   0   30.70    4.60
  -4  16   0   22.70    4.50
  -4  16   0   22.70    4.00
   4  16   0   25.90    4.30
   4  16   0   20.80    2.40
  -4  16   0   27.60    3.60
  -5 -16   0   33.60    4.70
   5 -16   0   50.39    5.30
   5 -16   0   36.00    5.20
  -5 -16   0   45.50    6.00
  -5  16   0   44.10    5.50
   5  16   0   55.59    6.60
   5  16   0   44.80    3.50
  -5  16   0   49.40    5.10
  -6 -16   0   11.60    3.70
   6 -16   0   15.90    4.40
  -6 -16   0   17.20    4.80
  -6  16   0   16.60    4.50
   6  16   0   21.30    5.30
  -6  16   0   13.20    3.40
   6  16   0   19.40    2.40
  -7 -16   0   24.80    6.20
  -7 -16   0   35.40    5.30
   7 -16   0   31.00    5.30
  -7  16   0   48.40    5.20
  -7  16   0   41.90    5.70
   7  16   0   44.40    6.60
   7  16   0   39.70    3.70
  -8 -16   0   22.70    6.30
  -8  16   0   22.80    5.40
   8  16   0   22.90    3.20
   8  16   0   21.20    6.20
  -8  16   0   18.90    4.60
   0 -17   0    0.70    1.00
   0 -17   0    0.30    1.40
   0 -17   0    1.30    1.70
   0  17   0    3.20    2.20
   0  17   0   -0.60    0.80
  -1 -17   0    8.10    1.10
   1 -17   0    6.40    1.80
  -1 -17   0    9.60    2.90
   1 -17   0    7.50    2.30
   1 -17   0    9.20    2.90
  -1 -17   0    6.80    1.10
  -1 -17   0    6.80    2.50
   1  17   0    4.70    2.10
   1  17   0    3.70    1.40
  -1  17   0    6.70    2.50
  -1  17   0    7.00    1.90
  -1  17   0    3.00    2.20
   2 -17   0   14.00    2.50
   2 -17   0   17.10    4.10
   2 -17   0   16.20    2.80
  -2 -17   0   20.40    3.00
  -2 -17   0   16.50    4.10
   2  17   0   17.30    2.20
  -2  17   0   13.60    3.50
  -2  17   0   22.00    3.30
  -2  17   0   14.30    2.70
   2  17   0   12.90    3.50
  -3 -17   0  165.68    9.40
  -3 -17   0  148.09   10.60
   3 -17   0  158.58    9.70
   3 -17   0  159.68   11.10
   3  17   0  159.08    8.10
  -3  17   0  162.68   10.80
   3  17   0  157.38   10.90
  -3  17   0  149.09    9.30
  -3  17   0  168.68   10.00
   4 -17   0   99.89    7.50
   4 -17   0  100.39    8.70
  -4 -17   0   98.59    8.40
  -4 -17   0   85.19    7.70
   4  17   0   89.19    5.50
  -4  17   0   97.19    7.10
  -4  17   0   90.69    8.00
   4  17   0   98.79    8.60
   5 -17   0    1.60    2.30
  -5 -17   0   -0.50    1.70
   5 -17   0    5.10    2.00
  -5 -17   0    0.20    2.10
  -5  17   0    6.50    2.70
   5  17   0    0.00    1.90
  -5  17   0    1.80    1.70
  -6 -17   0   12.30    3.80
  -6 -17   0   20.20    5.10
   6 -17   0   27.00    4.80
  -6  17   0   14.30    3.70
   6  17   0   18.20    2.40
  -6  17   0   16.50    4.40
   6  17   0   16.10    4.70
  -7 -17   0   64.29    7.80
  -7 -17   0   52.19    6.40
   7 -17   0   65.59    7.30
   7  17   0   47.80    7.00
  -7  17   0   50.29    6.40
  -7  17   0   56.09    6.00
   7  17   0   65.19    4.90
  -8 -17   0    0.90    2.90
   8  17   0    3.60    3.80
  -8  17   0   -1.90    1.90
  -8  17   0   -0.10    2.70
   8  17   0    1.90    1.60
   0 -18   0   13.40    2.00
   0 -18   0   12.40    3.20
   0 -18   0   13.00    3.50
   0  18   0   14.80    2.40
   0  18   0   10.80    3.10
   1 -18   0   26.80    4.20
  -1 -18   0   33.10    4.20
  -1 -18   0   36.60    2.20
  -1 -18   0   32.30    2.10
  -1 -18   0   31.60    4.30
   1 -18   0   33.10    3.30
   1 -18   0   33.10    4.20
  -1  18   0   37.90    4.80
  -1  18   0   32.50    3.40
   1  18   0   29.70    4.10
  -1  18   0   36.80    4.70
   1  18   0   29.60    3.10
  -2 -18   0    5.20    2.50
   2 -18   0    4.80    2.70
  -2 -18   0    3.90    2.10
   2 -18   0    4.50    2.00
   2 -18   0    3.80    1.80
  -2  18   0    4.10    2.10
  -2  18   0    2.80    1.70
   2  18   0    4.20    1.40
  -2  18   0   11.00    3.40
   2  18   0    4.10    2.70
   3 -18   0   66.69    5.70
  -3 -18   0   62.69    6.50
   3 -18   0   71.09    6.90
   3  18   0   64.59    4.40
  -3  18   0   74.79    6.10
   3  18   0   74.49    7.00
  -3  18   0   59.49    5.30
  -3  18   0   63.39    6.40
   4 -18   0   10.00    3.40
  -4 -18   0    3.50    2.60
   4 -18   0    2.90    2.00
  -4 -18   0    4.10    2.90
   4  18   0    7.90    3.00
  -4  18   0    6.40    3.10
  -4  18   0    4.50    2.60
   4  18   0    6.70    1.60
   5 -18   0    8.20    3.30
  -5 -18   0    7.50    3.30
   5 -18   0    5.20    2.70
  -5 -18   0    6.90    2.80
   5  18   0    6.00    1.60
  -5  18   0    5.30    2.70
   5  18   0    6.40    3.10
  -6 -18   0    2.50    2.30
  -6 -18   0   -0.60    1.90
   6 -18   0    1.20    1.90
   6  18   0    0.20    0.80
  -6  18   0    1.00    1.60
  -6  18   0    5.60    2.80
   6  18   0    2.20    2.00
   7 -18   0    4.30    2.20
  -7 -18   0    0.00    2.40
  -7 -18   0   -1.00    1.70
  -7  18   0   -1.20    1.50
   7  18   0   -0.10    1.00
   7  18   0    0.00    2.10
  -7  18   0    2.50    1.50
  -8 -18   0   16.80    7.50
   8  18   0   21.90    5.00
   8  18   0   18.70    7.20
  -8  18   0   21.60    6.50
  -8  18   0   21.50    5.50
   0 -19   0    1.00    2.10
   0 -19   0    2.10    1.90
   0 -19   0    1.80    1.10
   0  19   0    1.00    1.90
   0  19   0    0.30    1.10
  -1 -19   0    1.90    1.80
   1 -19   0   -1.60    1.30
  -1 -19   0    0.40    1.60
   1 -19   0    1.70    2.40
  -1 -19   0    2.20    0.70
  -1 -19   0    1.00    0.60
   1 -19   0   -0.30    1.00
   1  19   0    1.90    1.30
   1  19   0    0.20    1.60
  -1  19   0   -0.50    1.20
  -1  19   0    2.00    2.60
  -1  19   0    2.50    2.20
   2 -19   0   66.19    6.70
   2 -19   0   63.99    5.90
  -2 -19   0   60.89    6.40
  -2 -19   0   71.49    6.00
   2 -19   0   68.79    5.40
   2  19   0   67.39    6.70
  -2  19   0   68.29    6.20
  -2  19   0   66.29    6.60
  -2  19   0   72.69    5.60
   2  19   0   64.49    4.60
   3 -19   0    1.40    1.30
  -3 -19   0   -3.10    1.50
   3 -19   0    0.50    1.80
  -3  19   0    1.20    1.70
   3  19   0   -3.60    1.00
  -3  19   0   -2.10    1.40
   3  19   0    1.60    1.10
  -3  19   0    0.60    1.50
  -4 -19   0    2.40    2.20
  -4 -19   0   -1.70    1.70
   4 -19   0   -0.90    1.10
   4 -19   0   -2.20    1.30
  -4  19   0    5.30    2.60
   4  19   0    5.10    2.60
  -5 -19   0   75.09    7.70
   5 -19   0  102.69    9.10
   5 -19   0   96.59    7.80
  -5 -19   0   81.69    8.30
   5  19   0   89.89    8.80
   5  19   0   83.29    5.60
  -5  19   0   88.89    8.40
  -6 -19   0   27.10    5.20
  -6 -19   0   33.80    5.50
   6 -19   0   28.80    4.80
  -6  19   0   31.00    4.90
   6  19   0   36.70    5.60
   6  19   0   40.40    3.50
   7 -19   0   57.79    7.00
  -7 -19   0   54.19    7.30
  -7 -19   0   49.20    6.30
  -7  19   0   47.10    6.30
  -7  19   0   68.19    7.00
   7  19   0   50.89    7.50
  -8  19   0   -1.10    3.60
  -8  19   0    3.70    3.80
   0 -20   0  334.67   15.30
   0 -20   0  347.47   18.20
   0 -20   0  328.67   18.00
   0  20   0  329.57   16.10
   0  20   0  332.17   18.30
   1 -20   0   28.80    4.50
   1 -20   0   22.50    3.60
  -1 -20   0   26.70    3.90
   1 -20   0   29.60    3.20
  -1 -20   0   29.90    1.80
  -1 -20   0   22.40    1.70
  -1 -20   0   20.70    3.80
   1  20   0   23.90    3.00
  -1  20   0   27.60    4.80
   1  20   0   26.10    4.30
  -1  20   0   24.50    4.10
  -1  20   0   22.60    3.20
   2 -20   0   46.80    5.30
  -2 -20   0   40.70    4.80
  -2 -20   0   42.20    5.60
   2 -20   0   50.09    6.10
   2 -20   0   45.60    4.40
   2  20   0   48.70    3.90
  -2  20   0   49.40    6.00
  -2  20   0   49.40    4.60
   2  20   0   54.59    6.00
  -2  20   0   40.30    5.10
  -3 -20   0  205.08   13.50
   3 -20   0  184.28   13.40
   3 -20   0  218.98   12.20
   3  20   0  223.88   14.10
  -3  20   0  220.58   12.10
  -3  20   0  207.48   13.50
  -3  20   0  208.08   12.60
   3  20   0  208.88   10.60
  -4 -20   0   -1.60    1.60
   4 -20   0   -2.30    1.30
   4 -20   0    2.10    2.20
   4  20   0    3.10    2.20
   4  20   0    1.60    1.10
  -4  20   0    1.00    1.70
  -5 -20   0   78.99    8.50
   5 -20   0  100.69    9.30
  -5 -20   0   84.29    8.30
   5 -20   0   99.99    8.00
   5  20   0   82.89    5.70
   5  20   0   87.59    8.80
  -5  20   0   92.19    8.50
  -6 -20   0   21.10    5.20
  -6 -20   0   21.50    5.60
   6 -20   0   16.10    4.40
  -6  20   0   26.30    4.40
   6  20   0   12.00    4.30
   6  20   0   19.90    2.50
  -7 -20   0    5.20    2.90
  -7 -20   0    3.00    3.00
   7 -20   0    3.10    1.90
   7  20   0   -0.60    2.10
   7  20   0    3.30    1.40
  -7  20   0    0.50    2.00
   0 -21   0    2.80    1.30
   0 -21   0    3.00    2.20
   0 -21   0   -1.00    1.40
   0  21   0    0.90    2.00
   0  21   0    3.30    1.50
   1 -21   0    1.00    1.30
  -1 -21   0    0.90    1.90
  -1 -21   0    0.10    1.80
   1 -21   0   -0.80    1.50
  -1 -21   0    1.90    0.60
   1 -21   0    1.60    2.00
  -1  21   0    0.60    2.20
   1  21   0    1.20    1.40
  -1  21   0   -0.60    1.80
   1  21   0    2.40    2.60
  -1  21   0    2.20    1.50
   2 -21   0   13.10    2.90
   2 -21   0   14.10    3.90
   2 -21   0   23.20    3.60
  -2 -21   0   13.00    3.90
  -2 -21   0   13.10    3.40
   2  21   0   13.50    2.30
  -2  21   0   17.90    3.00
  -2  21   0   18.50    4.70
  -2  21   0   18.60    3.40
   2  21   0   14.90    4.30
  -3 -21   0  128.29   10.30
   3 -21   0  126.19   10.40
   3 -21   0  144.29    9.20
   3  21   0  132.79    7.60
  -3  21   0  131.59    8.80
  -3  21   0  137.99   10.40
   3  21   0  137.79   10.70
  -3  21   0  124.39    9.20
   4 -21   0   -0.90    1.20
  -4 -21   0    0.90    2.20
   4 -21   0    3.40    2.30
   4  21   0   -1.90    1.40
  -4  21   0    1.10    1.70
   4  21   0    4.10    1.40
   5 -21   0   20.20    5.00
   5 -21   0   21.40    3.80
  -5 -21   0   13.80    4.40
  -5 -21   0   28.30    4.80
   5  21   0   21.10    5.20
  -5  21   0   32.50    5.30
   5  21   0   21.50    2.70
  -6 -21   0    6.60    3.10
   6 -21   0    3.10    2.00
  -6 -21   0    3.20    2.70
   6  21   0    5.50    3.00
   6  21   0    4.00    1.30
  -6  21   0    4.20    2.10
   7 -21   0   15.60    4.90
  -7 -21   0    6.00    3.70
  -7 -21   0    6.10    3.40
   7  21   0    8.50    4.10
   7  21   0   11.90    2.80
  -7  21   0    7.40    3.20
   0 -22   0   -2.40    1.10
   0 -22   0   -0.50    0.80
   0 -22   0   -0.20    1.40
   0  22   0   -0.10    2.20
   0  22   0    0.20    1.20
  -1 -22   0   20.50    3.70
   1 -22   0   23.80    4.20
   1 -22   0   22.40    3.90
  -1 -22   0   29.20    4.60
   1 -22   0   24.10    3.10
   1  22   0   22.50    4.20
  -1  22   0   22.40    4.00
   1  22   0   20.50    3.00
  -1  22   0   19.30    4.80
  -1  22   0   22.60    3.20
  -2 -22   0   19.70    4.60
  -2 -22   0   20.20    3.50
   2 -22   0   18.40    4.60
   2 -22   0   20.60    4.50
   2 -22   0   17.30    3.00
   2  22   0   16.10    2.60
  -2  22   0   17.70    4.10
   2  22   0   18.40    4.60
  -2  22   0   16.60    4.10
  -2  22   0   14.80    3.20
  -3 -22   0  292.27   18.10
   3 -22   0  309.77   18.70
   3 -22   0  326.87   16.60
  -3  22   0  307.77   17.20
  -3  22   0  314.17   18.40
   3  22   0  303.17   14.90
  -3  22   0  315.27   16.40
   3  22   0  310.77   18.70
  -4 -22   0    1.40    2.60
   4 -22   0   -0.70    1.60
   4 -22   0    0.30    1.50
   4  22   0   -0.70    0.90
  -4  22   0   -1.90    1.10
   5 -22   0   37.80    4.90
  -5 -22   0   39.10    5.80
   5 -22   0   33.20    5.50
  -5  22   0   43.10    5.80
   5  22   0   33.40    3.30
   5  22   0   39.70    6.00
  -6 -22   0    0.70    2.30
  -6 -22   0    9.80    3.40
   6 -22   0    7.30    2.80
   6  22   0    4.90    3.20
   6  22   0    3.40    1.30
  -6  22   0    7.20    2.80
   7 -22   0    2.80    3.50
  -7 -22   0    2.90    2.60
  -7 -22   0    4.20    2.60
   7  22   0    5.60    3.60
  -7  22   0    6.60    3.40
   7  22   0    3.10    2.00
   0 -23   0   -1.80    1.50
   0 -23   0   -0.40    1.60
   0 -23   0   -0.60    0.80
   0  23   0   -1.70    2.00
   0  23   0   -0.80    1.10
   1 -23   0  116.89    7.30
   1 -23   0  104.19    9.30
  -1 -23   0  113.69    9.00
   1 -23   0  128.19    9.60
  -1 -23   0  114.09    9.50
  -1  23   0  111.59    9.40
   1  23   0  119.69    9.80
  -1  23   0  123.59    9.90
  -1  23   0  110.99    7.80
   1  23   0  115.39    7.50
   2 -23   0   62.69    5.30
   2 -23   0   55.49    6.80
  -2 -23   0   55.49    5.80
   2 -23   0   59.09    6.10
  -2 -23   0   70.39    7.10
  -2  23   0   64.19    5.60
   2  23   0   65.29    7.00
  -2  23   0   52.39    6.00
   2  23   0   59.29    4.80
  -2  23   0   53.19    6.50
  -3 -23   0  150.98   11.90
   3 -23   0  152.28   12.30
   3 -23   0  167.08   10.40
   3  23   0  157.18    9.00
  -3  23   0  168.28   12.10
   3  23   0  169.98   12.50
  -3  23   0  154.18   10.20
  -3  23   0  165.68   11.20
   4 -23   0   27.10    3.90
   4 -23   0   22.00    5.30
  -4 -23   0   28.20    4.90
  -4  23   0   21.20    5.10
   4  23   0   28.30    4.80
   4  23   0   20.10    2.70
   5 -23   0    2.00    2.40
  -5 -23   0    1.50    2.30
   5 -23   0    5.00    2.10
   5  23   0    5.20    2.80
   5  23   0    3.70    1.50
  -5  23   0    2.20    2.00
  -6 -23   0   27.40    6.30
   6 -23   0   24.20    6.20
  -6  23   0   31.50    5.10
   6  23   0   34.70    3.60
   6  23   0   36.60    6.00
  -7 -23   0   20.50    5.40
   7 -23   0   27.60    7.60
  -7  23   0   25.70    6.90
   0 -24   0    0.40    1.90
   0 -24   0    0.50    1.70
   0 -24   0    1.20    1.00
   0  24   0    0.00    2.10
   0  24   0   -1.40    1.20
  -1 -24   0   52.19    6.20
   1 -24   0   46.90    6.00
  -1 -24   0   48.00    5.60
   1 -24   0   41.10    4.10
   1 -24   0   51.69    5.90
  -1  24   0   42.70    6.40
   1  24   0   60.59    7.00
   1  24   0   48.20    4.60
  -1  24   0   46.10    5.80
  -1  24   0   48.00    4.80
  -2 -24   0    9.00    2.90
  -2 -24   0   10.40    3.70
   2 -24   0    9.50    3.40
   2 -24   0   17.10    4.50
   2 -24   0   12.70    3.00
  -2  24   0   10.60    3.50
   2  24   0   11.20    2.50
  -2  24   0   14.40    3.40
   2  24   0   13.70    4.10
  -2  24   0   14.20    4.00
  -3 -24   0    5.50    2.90
   3 -24   0    9.70    4.00
   3 -24   0   10.20    2.90
  -3  24   0    5.90    2.70
  -3  24   0   12.40    3.30
   3  24   0    6.60    3.30
   3  24   0    9.80    2.30
  -3  24   0    7.10    2.80
  -4 -24   0   20.90    5.40
   4 -24   0   21.20    5.20
   4 -24   0   20.00    3.40
  -4  24   0   26.70    4.50
   4  24   0   16.70    2.60
   4  24   0   16.10    5.00
   5 -24   0   40.10    6.30
   5 -24   0   47.50    5.60
  -5 -24   0   43.60    6.40
   5  24   0   55.39    4.50
   5  24   0   64.79    7.40
  -5  24   0   56.49    6.80
   6 -24   0   63.49    8.90
  -6 -24   0   58.09    7.50
   6 -24   0   58.79    8.40
  -6  24   0   60.69    7.50
   6  24   0   62.49    5.10
   6  24   0   74.09    8.70
   0 -25   0   -3.00    1.40
   0 -25   0    0.60    0.90
   0 -25   0   -0.10    1.80
   0  25   0   -0.40    1.20
   0  25   0   -2.00    1.90
   1 -25   0    4.60    3.00
  -1 -25   0    8.10    3.20
  -1 -25   0    7.60    3.00
   1 -25   0    6.00    2.00
   1 -25   0   13.00    3.70
  -1  25   0    2.50    1.70
   1  25   0    8.70    2.40
  -1  25   0    4.20    2.70
  -1  25   0    9.00    3.80
   1  25   0   11.90    3.80
   2 -25   0  137.79   11.50
   2 -25   0  150.28    9.40
  -2 -25   0  134.39   11.40
  -2 -25   0  147.89   11.60
   2 -25   0  174.38   11.60
  -2  25   0  163.18   12.00
  -2  25   0  140.49    9.70
   2  25   0  155.08   12.20
  -2  25   0  151.78   11.20
   2  25   0  143.49    9.00
   3 -25   0    9.70    3.90
   3 -25   0    8.80    2.80
  -3 -25   0   17.10    4.60
  -3  25   0   13.90    4.10
  -3  25   0   13.90    3.80
  -3  25   0   14.20    3.30
   3  25   0   14.40    2.30
   3  25   0   17.60    4.90
   4 -25   0    3.80    2.00
   4 -25   0    1.60    2.10
  -4 -25   0   -0.50    2.30
   4  25   0    3.80    1.40
   4  25   0    4.90    2.70
  -4  25   0    5.70    2.00
  -5 -25   0   -0.80    2.40
   5 -25   0   -3.10    1.40
   5 -25   0    3.90    2.40
   5  25   0   -2.70    1.20
   5  25   0    1.60    1.00
  -5  25   0   -0.10    1.50
  -6 -25   0   45.90    6.80
   6 -25   0   63.59    9.10
   6 -25   0   61.49    7.40
  -6  25   0   62.69    8.20
   6  25   0   54.89    5.00
   6  25   0   54.69    8.00
   0 -26   0   97.79    9.00
   0 -26   0  100.49    8.90
   0 -26   0   93.19    5.50
   0  26   0   89.99    7.10
   0  26   0  111.19    9.60
   0  26   0  104.99    9.60
   1 -26   0    6.90    3.10
  -1 -26   0    4.40    2.80
  -1 -26   0    4.70    2.30
   1 -26   0    5.00    1.80
   1 -26   0    5.80    2.70
   1  26   0    2.20    2.80
  -1  26   0    2.70    1.60
  -1  26   0    3.00    2.50
  -1  26   0    2.80    2.40
   1  26   0    3.80    1.90
   2 -26   0   41.80    5.40
   2 -26   0   42.70    6.20
   2 -26   0   41.90    4.30
  -2  26   0   40.40    4.70
   2  26   0   42.20    6.30
   2  26   0   53.09    4.80
  -2  26   0   54.49    6.70
  -2  26   0   44.00    5.80
   3 -26   0    1.20    1.70
   3 -26   0   -0.40    1.30
  -3 -26   0    3.20    2.50
   3  26   0    3.70    2.10
  -3  26   0    7.80    3.00
  -3  26   0    2.50    2.30
  -3  26   0    4.20    2.10
   3  26   0   -0.40    0.90
   4 -26   0   -4.60    1.20
  -4 -26   0   -1.20    1.70
   4 -26   0   -2.70    1.00
  -4  26   0   -1.30    1.60
   4  26   0    2.40    1.30
   4  26   0    1.80    2.00
   5 -26   0    2.10    1.90
  -5 -26   0   -1.40    2.00
   5 -26   0   -0.50    2.10
   5  26   0   -0.30    1.10
   5  26   0   -0.40    1.60
  -5  26   0   -0.10    2.10
  -6 -26   0    4.30    3.30
   6 -26   0    9.50    4.60
   6  26   0   12.60    9.00
  -6  26   0    6.50    4.80
   0 -27   0    1.40    2.20
   0 -27   0    0.90    1.90
   0 -27   0    0.50    0.80
   0  27   0    4.40    3.30
   0  27   0    1.30    2.40
   0  27   0   -0.50    1.20
  -1 -27   0   38.00    5.70
   1 -27   0   47.50    5.90
   1 -27   0   38.40    3.70
  -1 -27   0   41.50    5.60
   1 -27   0   35.10    5.50
   1  27   0   48.30    6.40
  -1  27   0   44.90    5.00
  -1  27   0   49.00    6.50
  -1  27   0   34.60    5.70
   1  27   0   32.30    4.10
   2 -27   0    0.90    2.60
   2 -27   0   -1.10    0.80
   2 -27   0   -0.50    1.50
  -2 -27   0   -1.60    1.70
   2  27   0   -0.60    1.30
  -2  27   0    0.60    1.40
   2  27   0   -1.30    1.50
  -2  27   0   -1.00    1.90
  -2  27   0   -3.60    1.30
   3 -27   0    6.60    3.20
  -3 -27   0    6.80    3.20
   3 -27   0    7.10    2.40
  -3  27   0    6.10    2.70
   3  27   0    9.60    2.50
  -3  27   0    8.20    3.80
   3  27   0    6.70    3.50
   4 -27   0    4.60    2.10
  -4 -27   0    9.20    3.90
   4 -27   0   13.80    3.50
  -4  27   0   12.60    3.80
   4  27   0   15.70    2.50
   4  27   0    8.50    4.10
  -5 -27   0   33.20    6.20
   5 -27   0   47.30    7.10
   5 -27   0   34.60    5.10
   5  27   0   36.00    6.60
   5  27   0   37.50    4.10
  -5  27   0   35.50    5.70
   0 -28   0    9.70    3.60
   0 -28   0   12.10    3.70
   0 -28   0    8.90    1.40
   0  28   0    6.70    2.30
   0  28   0   14.40    4.40
   0  28   0    5.70    3.50
  -1 -28   0   38.40    5.60
   1 -28   0   34.90    5.30
  -1 -28   0   30.80    5.00
   1 -28   0   28.00    3.20
   1 -28   0   28.00    5.00
   1  28   0   34.90    4.30
   1  28   0   29.50    5.40
  -1  28   0   29.10    5.20
  -1  28   0   32.30    4.40
  -1  28   0   42.00    6.10
   2 -28   0    6.60    2.20
   2 -28   0   13.30    3.80
   2 -28   0    2.30    2.10
  -2 -28   0   13.10    4.20
  -2  28   0    8.20    3.20
   2  28   0    1.00    2.00
  -2  28   0   12.10    3.30
  -2  28   0    4.00    2.40
   2  28   0    6.00    2.30
   3 -28   0    0.20    1.20
   3 -28   0    0.10    2.10
  -3 -28   0    2.10    2.60
  -3  28   0   -1.00    1.30
   3  28   0   -2.90    1.60
   3  28   0    0.30    0.80
   4 -28   0    4.60    2.80
  -4 -28   0    7.60    3.60
   4 -28   0    9.60    3.10
   4  28   0   14.00    2.90
   4  28   0   12.10    4.20
  -4  28   0   16.00    4.40
  -5 -28   0   52.39    7.00
   5 -28   0   63.19    7.60
   5  28   0   69.99    8.90
  -5  28   0   71.49    8.80
   0 -29   0    5.20    2.60
   0 -29   0    1.30    0.60
   0 -29   0    1.70    1.80
   0  29   0    3.40    2.50
   0  29   0    4.00    3.00
   0  29   0    0.60    1.30
   1 -29   0   11.30    4.00
  -1 -29   0    6.80    3.10
  -1 -29   0   13.60    4.50
   1 -29   0   21.90    4.90
   1 -29   0   13.30    2.30
   1  29   0   12.30    2.90
  -1  29   0   20.70    5.40
  -1  29   0   15.10    3.40
  -1  29   0   17.00    5.20
   1  29   0   28.20    5.10
  -2 -29   0   84.89    8.90
   2 -29   0   92.19    7.10
   2 -29   0  104.09    9.40
   2 -29   0  100.49   10.00
  -2  29   0   97.69    8.00
  -2  29   0  101.19    9.60
   2  29   0  106.69   10.20
  -2  29   0  114.09   10.30
   2  29   0   96.79    7.40
   3 -29   0   10.10    3.00
  -3 -29   0   15.50    5.10
   3 -29   0    7.50    3.80
  -3  29   0   25.00    4.30
   3  29   0   20.00    3.10
   3  29   0   16.00    4.70
  -4 -29   0    6.10    3.90
   4 -29   0    0.30    1.90
   4 -29   0   -3.70    2.00
   4  29   0    2.60    3.20
   4  29   0   -0.30    1.50
  -4  29   0   -0.90    1.80
   0 -30   0   60.09    7.30
   0 -30   0   60.39    7.10
   0  30   0   49.00    7.00
   0  30   0   65.49    7.90
   0  30   0   58.79    5.80
   1 -30   0    2.30    1.20
   1 -30   0    1.90    2.00
  -1 -30   0    2.90    2.20
   1 -30   0    2.60    2.10
  -1 -30   0    1.50    2.10
  -1  30   0    3.70    1.90
  -1  30   0   -0.50    2.30
   1  30   0    2.30    1.70
  -1  30   0    3.70    2.20
   1  30   0    1.00    2.40
   1  30   0   -0.40    2.70
   2 -30   0   19.00    5.30
   2 -30   0   30.80    5.20
   2 -30   0   27.00    3.60
  -2 -30   0   23.90    5.90
  -2  30   0   24.10    5.50
  -2  30   0   44.50    6.10
   2  30   0   24.80    6.10
   2  30   0   23.90    3.70
  -2  30   0   18.30    4.20
   3 -30   0   11.30    4.60
   3 -30   0    4.80    2.20
  -3 -30   0    2.40    3.40
  -3  30   0   16.50    4.40
   3  30   0    1.90    1.60
   3  30   0    5.60    3.30
   4  30   0    2.20    4.00
  -4  30   0    7.00    4.20
   0 -31   0    2.50    2.40
   0 -31   0    0.60    1.80
   0  31   0    0.90    2.30
   0  31   0   -1.00    1.40
   0  31   0    0.60    2.60
   1 -31   0    3.60    2.70
   1 -31   0    6.10    3.40
  -1 -31   0    0.40    2.40
   1 -31   0    8.20    1.80
   1  31   0    3.70    2.90
   1  31   0    3.90    3.30
   1  31   0    1.90    1.90
  -1  31   0    6.90    2.60
  -1  31   0    2.50    2.40
  -1  31   0    3.90    3.30
   2 -31   0   78.89    8.70
  -2 -31   0   65.39    8.40
   2 -31   0   52.69    7.60
   2 -31   0   61.49    5.60
  -2  31   0   74.69    6.90
  -2  31   0   75.49    8.10
  -2  31   0   90.99    9.10
   2  31   0   71.39    8.90
   2  31   0   62.19    6.10
   3 -31   0    5.60    3.20
  -3 -31   0    0.10    2.10
  -3  31   0    0.50    2.30
   3  31   0    3.00    3.90
   3  31   0    2.10    2.70
   0 -32   0    2.30    2.60
   0 -32   0    0.80    2.90
   0  32   0    0.30    1.80
   0  32   0    1.70    2.20
   0  32   0   -1.30    2.40
   1 -32   0    6.10    3.30
   1 -32   0   10.20    4.30
   1 -32   0    7.80    1.70
  -1 -32   0    7.20    3.80
   1  32   0    4.90    3.50
  -1  32   0    8.20    3.00
   1  32   0    6.30    3.90
  -1  32   0    4.80    3.30
  -1  32   0    8.20    4.00
   1  32   0    2.80    2.00
   2 -32   0    2.30    4.10
   2 -32   0    1.40    1.60
   2 -32   0    1.80    2.50
  -2  32   0    1.00    2.20
   2  32   0    0.80    3.80
  -2  32   0    0.80    1.50
  -2  32   0    6.60    3.40
  -3  32   0   27.90    7.80
   0 -33   0    1.40    1.80
   0 -33   0   -5.80    2.60
   0  33   0    0.60    2.20
   0  33   0   -0.70    1.20
   0  33   0   -0.60    3.60
   1 -33   0    9.50    3.40
   1 -33   0   11.60    5.30
   1 -33   0   11.00    1.70
  -1  33   0   11.30    3.20
  -1  33   0   27.10    7.30
   1  33   0   11.40    5.70
  -1  33   0    8.10    3.20
   9   0  -1    0.90    1.70
  -9   0   1   -0.80    1.50
   8   0  -1   -0.40    1.20
  -8   0   1   -0.70    0.60
  -8   0   1   -1.40    1.30
  -7   0   1   30.00    2.60
   7   0  -1   22.00    3.40
  -7   0   1   32.80    4.90
   6   0  -1    0.90    1.20
  -6   0   1   -0.10    1.00
  -6   0   1    2.60    2.20
  -5   0   1  118.59    6.80
   5   0  -1  111.59    7.10
  -5   0   1  105.19    8.00
  -5   0   1  106.79    5.90
   5   0  -1  114.99    6.60
  -4   0   1    0.80    0.80
  -4   0   1    0.20    0.90
   4   0  -1    0.20    1.00
  -4   0   1   -0.20    0.60
  -4   0   1    0.00    1.40
   4   0  -1    0.50    0.90
   3   0  -1 1242.68   52.09
  -3   0   1 1350.56   51.19
  -3   0   1 1395.06   51.19
   3   0  -1 1212.28   51.19
  -3   0   1 1213.28   51.09
  -3   0   1 1209.38   52.59
  -2   0   1    0.00    1.20
  -2   0   1   -0.20    0.70
   2   0  -1    0.10    1.00
  -2   0   1    0.50    0.70
   2   0  -1    0.00    0.50
  -2   0   1    0.00    0.60
  -1   0   1 4878.71  186.58
  -1   0   1 5066.79  187.18
   1   0  -1 4934.11  187.18
   1   0  -1 4065.09  186.48
   0   0   1    0.30    0.40
   0   0  -1    0.00    0.40
   0   0  -1    0.10    0.30
   0   0   1    0.20    0.50
   0   0  -1   -0.40    0.50
  -1   0  -1  649.24   26.40
  -1   0  -1  657.43   26.30
   1   0   1  631.94   26.10
  -2   0  -1   -1.00    0.90
   2   0   1    0.20    0.70
   2   0   1    0.70    0.90
  -2   0  -1    0.50    1.20
  -2   0  -1    0.10    0.80
  -3   0  -1 2401.36   94.79
  -3   0  -1 2313.87   95.39
   3   0   1 2406.56   94.09
   3   0   1 2358.96   94.29
  -3   0  -1 2301.07   94.39
   4   0   1   -0.50    0.80
   4   0   1    0.70    0.90
  -4   0  -1    0.20    0.90
  -4   0  -1   -1.10    1.00
   4   0   1   -0.80    0.60
  -4   0  -1   -1.30    1.20
  -5   0  -1   28.80    2.90
   5   0   1   29.60    3.30
  -5   0  -1   28.60    3.90
  -5   0  -1   33.90    3.50
  -6   0  -1    1.20    1.30
  -6   0  -1    1.20    1.70
   6   0   1    0.60    1.20
  -6   0  -1   -0.10    1.20
  -7   0  -1    4.60    1.70
  -7   0  -1    1.00    2.10
   7   0   1    6.80    2.30
   8   0   1    1.70    1.60
  -8   0  -1    0.60    1.10
  -8   0  -1    2.00    1.70
  -9   0  -1   31.30    5.40
   9   0   1   31.30    4.50
  -9   0  -1   34.20    3.10
   9  -1  -1   30.30    4.30
  -9  -1   1   22.20    5.60
   9   1  -1   35.60    4.50
  -9   1   1   36.20    5.60
   8  -1  -1   36.10    4.20
  -8  -1   1   22.60    4.40
  -8   1   1   27.90    4.80
  -8   1   1   29.20    2.60
   8   1  -1   27.60    3.60
   7  -1  -1    0.80    1.40
  -7  -1   1   -1.10    1.60
  -7  -1   1   -0.10    0.70
  -7   1   1   -1.80    1.10
  -7   1   1    1.30    1.00
   7   1  -1    0.00    1.20
   6  -1  -1    0.70    1.40
  -6  -1   1    1.00    0.80
  -6  -1   1    1.40    2.10
  -6   1   1    3.70    2.30
  -6   1   1    0.60    1.10
   6   1  -1    1.00    1.20
   5  -1  -1    1.10    1.20
  -5  -1   1    1.80    1.10
   5  -1  -1    0.30    1.10
  -5  -1   1    3.20    2.00
  -5  -1   1    2.80    1.00
  -5  -1   1    2.50    1.00
  -5   1   1    0.60    1.70
   5   1  -1    1.00    1.10
   5   1  -1    0.90    1.10
  -5   1   1    0.70    1.00
  -4  -1   1  274.27   11.60
  -4  -1   1  275.77   12.20
   4  -1  -1  267.67   13.10
  -4  -1   1  252.87   13.70
   4  -1  -1  244.28   12.10
  -4  -1   1  259.57   11.50
  -4   1   1  250.57   12.00
  -4   1   1  287.87   11.90
  -4   1   1  262.37   13.80
   4   1  -1  240.88   11.80
  -4   1   1  280.77   12.10
   4   1  -1  255.07   12.70
  -3  -1   1    7.40    1.20
  -3  -1   1    8.20    1.50
  -3  -1   1    8.50    2.40
   3  -1  -1    5.20    1.30
  -3  -1   1    6.00    1.10
   3  -1  -1    6.30    1.80
  -3   1   1    7.90    1.50
   3   1  -1    7.80    1.20
   3   1  -1    7.40    1.70
   3   1  -1    7.00    1.30
  -3   1   1    8.70    1.30
  -3   1   1    7.30    2.20
  -3   1   1    8.00    1.50
   2  -1  -1   94.79    4.70
  -2  -1   1  105.89    4.80
  -2  -1   1  101.49    5.70
  -2  -1   1  109.49    4.40
   2  -1  -1   95.79    5.40
  -2  -1   1   95.39    4.30
   2   1  -1   93.19    4.50
   2   1  -1   91.99    4.50
  -2   1   1  101.59    5.70
   2   1  -1   92.39    5.20
  -2   1   1   92.29    4.80
   1  -1  -1   68.39    3.80
   1  -1  -1   72.89    3.40
  -1  -1   1   69.89    3.50
  -1  -1   1   75.29    3.90
  -1  -1   1   76.09    3.80
  -1   1   1   72.69    3.90
   1   1  -1   66.09    3.70
   1   1  -1   68.49    3.00
   1   1  -1   66.69    3.00
  -1   1   1   67.39    3.40
   0  -1  -1  569.34   23.40
   0  -1   1  593.74   23.10
   0  -1  -1  547.25   23.30
   0  -1   1  585.94   23.50
   0  -1  -1  587.54   23.30
   0   1   1  596.34   23.50
   0   1  -1  583.54   23.00
   0   1  -1  554.54   23.30
  -1  -1  -1 3120.69  122.79
  -1  -1  -1 2978.90  122.69
  -1  -1  -1 3144.19  122.49
   1  -1   1 3069.59  122.49
   1  -1   1 2930.61  122.59
   1  -1   1 3001.30  122.39
  -1   1  -1 3142.89  122.79
  -1   1  -1 3144.89  122.49
   1   1   1 3073.79  122.39
  -1   1  -1 3340.67  122.69
  -1   1  -1 3115.59  122.59
   2  -1   1 2306.17   91.99
   2  -1   1 2269.77   91.59
   2  -1   1 2308.57   91.69
  -2  -1  -1 2220.78   91.59
  -2  -1  -1 2243.18   92.29
  -2  -1  -1 2326.67   92.09
  -2   1  -1 2444.16   91.99
  -2   1  -1 2322.37   92.29
  -2   1  -1 2363.86   91.99
   2   1   1 2217.18   91.59
  -3  -1  -1    8.90    2.40
   3  -1   1    7.70    1.70
   3  -1   1   10.80    2.20
  -3  -1  -1    6.70    1.50
   3  -1   1    9.60    1.60
  -3  -1  -1    9.50    2.20
  -3   1  -1    8.10    1.90
   3   1   1    7.30    1.20
   3   1   1    9.60    1.80
  -3   1  -1    5.90    1.90
  -3   1  -1    9.20    1.80
   4  -1   1  695.53   29.30
  -4  -1  -1  662.73   28.90
  -4  -1  -1  702.23   29.70
   4  -1   1  688.33   29.20
  -4  -1  -1  650.03   30.60
   4  -1   1  705.63   29.90
  -4  -1  -1  706.63   29.80
   4   1   1  707.23   29.20
  -4   1  -1  714.63   29.70
  -4   1  -1  650.03   29.20
   4   1   1  698.53   28.70
  -4   1  -1  674.53   30.60
  -5  -1  -1  149.49    8.00
   5  -1   1  160.68    8.60
  -5  -1  -1  152.78   10.00
   5  -1   1  150.18    8.50
  -5  -1  -1  159.08    9.00
  -5   1  -1  133.59    9.50
  -5   1  -1  166.78    9.00
  -5   1  -1  145.79    8.30
   5   1   1  153.48    8.50
   6  -1   1    5.80    1.90
  -6  -1  -1   11.10    3.40
  -6  -1  -1    6.70    2.40
  -6  -1  -1    8.90    2.10
  -6   1  -1    9.20    2.40
   6   1   1    7.90    2.30
  -6   1  -1    9.30    3.20
  -6   1  -1    9.90    2.70
   7  -1   1   65.39    5.60
  -7  -1  -1   63.09    4.80
  -7  -1  -1   77.09    7.50
   7   1   1   60.89    5.40
  -7   1  -1   59.89    4.90
  -7   1  -1   59.49    6.80
   8  -1   1   52.79    5.50
  -8  -1  -1   60.89    6.90
  -8  -1  -1   53.89    4.20
   8   1   1   65.09    5.80
  -8   1  -1   49.60    4.50
  -8   1  -1   60.29    6.90
  -9  -1  -1    0.00    0.80
  -9  -1  -1   -1.50    1.60
   9  -1   1   -2.20    1.80
  -9   1  -1   -1.30    2.00
  -9   1  -1   -1.80    1.00
   9   1   1    2.70    1.80
   9  -2  -1    2.60    1.90
  -9  -2   1    1.10    1.90
   9   2  -1    4.20    2.20
  -9   2   1    4.30    2.60
  -9   2   1    2.40    1.00
  -8  -2   1   70.19    7.90
   8  -2  -1   71.69    6.30
  -8   2   1   83.39    5.20
  -8   2   1   87.99    8.50
   8   2  -1   77.49    6.30
   7  -2  -1   16.80    3.30
  -7  -2   1   14.50    4.30
  -7   2   1   16.30    2.40
   7   2  -1   10.80    2.50
  -7   2   1   11.60    3.80
  -6  -2   1    0.30    1.00
   6  -2  -1   -0.80    1.40
  -6  -2   1    1.10    2.20
  -6  -2   1   -0.20    0.60
   6  -2  -1    0.30    1.20
   6   2  -1   -0.70    1.00
  -6   2   1   -0.80    1.60
  -6   2   1   -0.80    1.00
  -5  -2   1   -0.40    0.60
  -5  -2   1    0.70    1.10
  -5  -2   1    0.10    0.60
   5  -2  -1   -0.20    1.00
  -5  -2   1    0.10    1.60
   5  -2  -1    1.40    1.20
   5   2  -1    1.30    1.10
  -5   2   1    0.40    1.00
   5   2  -1    0.80    1.00
  -5   2   1    0.50    1.30
  -4  -2   1  306.37   15.90
   4  -2  -1  294.87   14.30
   4  -2  -1  305.97   15.20
  -4  -2   1  338.17   13.30
  -4  -2   1  313.97   14.30
  -4  -2   1  328.87   13.30
  -4   2   1  343.77   14.40
  -4   2   1  335.47   13.90
   4   2  -1  307.97   14.00
   4   2  -1  307.67   14.70
   4   2  -1  281.37   13.80
  -4   2   1  321.57   16.10
  -4   2   1  310.87   14.30
  -3  -2   1  422.66   17.80
  -3  -2   1  417.26   19.00
   3  -2  -1  401.26   17.70
  -3  -2   1  433.06   16.70
   3  -2  -1  400.86   18.50
  -3  -2   1  430.46   16.70
   3   2  -1  386.06   18.10
   3   2  -1  372.16   17.10
  -3   2   1  453.35   17.20
   3   2  -1  424.36   17.30
  -3   2   1  415.36   19.10
  -3   2   1  387.76   17.70
  -2  -2   1 1614.14   61.29
   2  -2  -1 1492.45   61.19
   2  -2  -1 1474.25   61.99
  -2  -2   1 1562.64   62.09
  -2   2   1 1531.35   61.39
  -2   2   1 1549.64   62.19
   2   2  -1 1494.85   60.59
   2   2  -1 1465.25   60.59
   2   2  -1 1597.24   61.69
   1  -2  -1  118.19    5.50
  -1  -2   1  133.79    5.90
   1  -2  -1  117.19    6.00
  -1  -2   1  122.89    5.90
  -1  -2   1  123.59    5.60
  -1   2   1  121.59    6.00
   1   2  -1  111.19    5.70
  -1   2   1  120.39    5.60
   0  -2  -1   -2.30    0.80
   0  -2   1   -2.50    0.50
   0  -2   1   -0.80    0.90
   0  -2  -1   -2.90    0.70
   0  -2  -1   -2.40    0.80
   0   2   1   -2.40    0.80
   0   2  -1   -1.80    0.50
   0   2  -1   -2.30    0.80
   0   2   1   -2.40    0.70
   1  -2   1  345.37   14.70
   1  -2   1  347.77   14.60
   1  -2   1  342.17   14.70
  -1  -2  -1  363.86   14.60
  -1  -2  -1  337.97   14.90
  -1  -2  -1  361.16   15.00
  -1   2  -1  355.36   14.70
  -1   2  -1  344.07   14.50
  -1   2  -1  345.27   14.80
   1   2   1  342.07   14.40
  -1   2  -1  353.26   14.80
   2  -2   1  281.37   12.40
   2  -2   1  274.77   12.30
  -2  -2  -1  278.07   12.70
  -2  -2  -1  275.77   13.00
  -2  -2  -1  270.57   12.10
   2  -2   1  285.97   12.60
  -2   2  -1  273.67   12.80
   2   2   1  275.47   12.10
  -2   2  -1  286.27   12.60
  -2   2  -1  287.37   12.60
  -2   2  -1  290.77   12.30
   3  -2   1   92.09    5.10
  -3  -2  -1   80.29    4.70
  -3  -2  -1   87.19    5.90
   3  -2   1   86.69    5.10
  -3  -2  -1   83.59    5.40
   3  -2   1   85.09    5.40
  -3   2  -1   83.49    5.20
  -3   2  -1   88.89    5.30
  -3   2  -1   90.89    5.40
   3   2   1   84.39    4.80
  -3   2  -1   82.29    5.60
   3   2   1   87.49    4.30
   4  -2   1  104.49    6.20
  -4  -2  -1  102.69    6.60
  -4  -2  -1  110.79    7.40
  -4  -2  -1  100.99    5.90
   4  -2   1  104.59    6.70
  -4  -2  -1  118.39    6.00
   4  -2   1  110.99    6.40
   4   2   1  103.69    6.10
  -4   2  -1  106.49    7.20
  -4   2  -1  102.19    6.30
   4   2   1  111.09    5.50
  -4   2  -1  105.19    6.40
  -5  -2  -1   22.80    3.60
  -5  -2  -1   28.20    3.40
   5  -2   1   34.80    3.40
   5  -2   1   27.40    3.10
  -5  -2  -1   25.40    2.70
  -5   2  -1   24.90    2.90
   5   2   1   24.10    2.90
  -5   2  -1   20.00    3.40
  -5   2  -1   28.80    3.30
  -6  -2  -1  164.88    9.80
   6  -2   1  170.98    9.60
  -6  -2  -1  157.58    8.50
  -6  -2  -1  158.88   11.10
  -6   2  -1  167.78   11.20
  -6   2  -1  159.38    9.20
   6   2   1  152.88    9.10
  -7  -2  -1    8.30    1.90
  -7  -2  -1    0.80    1.90
   7  -2   1    6.20    2.10
  -7   2  -1   13.40    2.70
  -7   2  -1    8.20    3.20
   7   2   1    5.50    2.10
  -8  -2  -1   27.50    2.70
   8  -2   1   26.90    3.90
  -8  -2  -1   27.00    6.10
  -8   2  -1   22.80    3.20
  -8   2  -1   29.40    4.70
   8   2   1   28.40    4.00
   9  -2   1   -2.10    1.20
  -9  -2  -1    5.30    2.70
  -9  -2  -1   -0.40    0.60
  -9   2  -1    0.90    1.30
  -9   2  -1    1.70    2.40
   9   2   1    0.50    1.60
  -9  -3   1   38.70    6.70
   9  -3  -1   37.40    4.70
   9   3  -1   39.30    4.70
  -9   3   1   36.20    6.00
  -9   3   1   45.10    3.60
  -8  -3   1   52.99    6.80
   8  -3  -1   50.99    5.30
  -8   3   1   50.29    4.10
   8   3  -1   55.89    5.00
  -8   3   1   49.10    6.30
   7  -3  -1   22.80    3.40
  -7  -3   1   25.10    4.60
  -7   3   1   24.60    3.00
   7   3  -1   28.80    3.30
  -7   3   1   24.00    5.30
  -6  -3   1  248.58   15.20
   6  -3  -1  280.47   14.70
   6  -3  -1  268.87   13.40
   6   3  -1  265.97   12.90
  -6   3   1  250.07   12.90
  -6   3   1  261.57   15.50
  -5  -3   1    7.20    2.00
   5  -3  -1    3.70    1.80
  -5  -3   1    2.90    2.20
   5  -3  -1    2.10    1.40
  -5   3   1    2.80    1.80
   5   3  -1    2.70    1.20
   5   3  -1    5.90    1.70
   4  -3  -1  315.67   14.80
   4  -3  -1  328.07   15.80
  -4  -3   1  357.66   15.10
  -4  -3   1  316.67   16.30
   4  -3  -1  317.07   15.80
  -4   3   1  319.47   16.40
  -4   3   1  301.27   14.80
   4   3  -1  332.07   14.20
   4   3  -1  322.97   15.10
  -4   3   1  357.56   14.20
   4   3  -1  305.17   14.10
  -3  -3   1    3.20    1.40
   3  -3  -1    4.50    1.30
   3  -3  -1    2.80    1.50
  -3  -3   1    5.60    2.00
   3   3  -1    5.50    1.40
   3   3  -1    3.50    0.80
  -3   3   1    4.10    1.80
   3   3  -1    4.30    0.90
  -3   3   1    4.40    1.30
  -3   3   1    5.50    1.00
   2  -3  -1  351.96   15.50
   2  -3  -1  351.06   16.30
  -2  -3   1  379.96   15.90
  -2  -3   1  396.36   15.80
  -2  -3   1  380.16   16.40
   2   3  -1  353.86   14.70
  -2   3   1  353.86   15.80
   2   3  -1  347.87   15.80
   2   3  -1  366.96   14.70
  -2   3   1  376.36   16.50
   1  -3  -1  956.40   39.10
  -1  -3   1  998.80   39.50
  -1  -3   1  987.20   39.40
   1  -3  -1  943.11   39.30
   1  -3  -1  954.70   39.70
  -1  -3   1  976.30   39.40
  -1   3   1 1002.00   39.70
  -1   3   1  966.80   39.30
   0  -3   1  573.64   23.30
   0  -3  -1  540.65   23.10
   0  -3   1  560.74   23.40
   0  -3  -1  587.14   23.10
   0  -3  -1  573.84   23.20
   0  -3   1  590.94   22.70
   0   3  -1  546.85   22.60
   0   3   1  573.14   23.00
   0   3  -1  542.05   23.30
   1  -3   1   64.39    3.40
  -1  -3  -1   59.19    3.70
  -1  -3  -1   60.99    3.30
   1  -3   1   61.49    3.70
   1  -3   1   56.09    3.50
  -1  -3  -1   62.89    3.80
   1   3   1   59.09    3.20
  -1   3  -1   65.19    3.50
  -1   3  -1   59.39    3.30
  -1   3  -1   58.79    3.50
  -1   3  -1   61.09    3.60
  -2  -3  -1  572.74   25.20
   2  -3   1  568.14   24.70
   2  -3   1  629.74   24.50
  -2  -3  -1  546.85   24.10
  -2  -3  -1  584.04   25.00
   2  -3   1  620.74   24.90
  -2   3  -1  588.44   24.80
   2   3   1  567.84   24.10
  -2   3  -1  585.64   24.70
  -2   3  -1  619.34   24.50
  -3  -3  -1   94.59    6.40
  -3  -3  -1  101.59    6.10
   3  -3   1   96.19    5.80
   3  -3   1  100.99    5.70
  -3  -3  -1   97.49    5.20
  -3  -3  -1  100.49    5.30
  -3   3  -1   99.39    5.80
  -3   3  -1  102.79    5.80
   3   3   1   98.49    5.40
  -3   3  -1   92.09    6.20
   3   3   1  103.49    4.70
  -3   3  -1  100.59    5.50
   4  -3   1  185.98    9.20
  -4  -3  -1  160.88   10.10
  -4  -3  -1  180.68    8.60
  -4  -3  -1  176.68    9.70
  -4  -3  -1  179.78    8.60
   4  -3   1  169.88    9.30
   4  -3   1  184.58    9.80
  -4   3  -1  187.68    9.40
  -4   3  -1  157.18    9.10
   4   3   1  178.48    8.10
  -4   3  -1  171.68    9.30
   4   3   1  183.28    8.90
  -4   3  -1  162.88   10.00
  -5  -3  -1  123.69    7.90
   5  -3   1  136.39    7.70
  -5  -3  -1  132.39    6.90
   5  -3   1  128.19    7.70
  -5  -3  -1  118.89    8.70
  -5   3  -1  120.09    8.60
  -5   3  -1  130.79    7.70
  -5   3  -1  120.39    7.50
   5   3   1  123.49    7.30
  -6  -3  -1    1.30    2.00
  -6  -3  -1    1.60    1.50
   6  -3   1    2.10    1.70
  -6  -3  -1    2.30    1.20
  -6   3  -1    1.10    1.90
   6   3   1    1.10    1.40
  -6   3  -1    2.90    1.70
  -7  -3  -1  181.68   12.70
  -7  -3  -1  172.98    8.70
  -7   3  -1  174.28   12.30
   7   3   1  160.88   10.00
  -7   3  -1  165.78    9.90
  -8  -3  -1    3.50    1.10
   8  -3   1    4.50    2.00
  -8  -3  -1    4.00    2.80
  -8   3  -1    3.70    2.20
  -8   3  -1    0.50    1.40
   8   3   1    2.00    1.60
  -9  -3  -1    0.00    2.00
   9  -3   1    2.30    1.80
  -9   3  -1    0.80    2.40
   9   3   1   -0.10    1.60
  -9   3  -1    1.80    1.50
   9  -4  -1    9.90    3.10
  -9  -4   1   11.90    4.70
  -9   4   1   15.30    2.50
  -9   4   1   16.80    4.70
   9   4  -1   15.50    3.40
   8  -4  -1   13.10    3.20
  -8  -4   1   15.00    4.50
  -8   4   1   15.20    2.60
  -8   4   1   15.20    4.10
   8   4  -1   14.90    3.10
  -7  -4   1   66.99    7.20
   7  -4  -1   63.09    5.50
  -7   4   1   66.09    7.00
  -7   4   1   65.89    5.10
   7   4  -1   64.59    5.10
   6  -4  -1   45.10    4.90
  -6  -4   1   40.40    5.30
   6  -4  -1   43.20    4.10
  -6   4   1   41.50    3.80
   6   4  -1   43.30    3.80
  -6   4   1   35.80    4.90
   5  -4  -1   46.70    4.00
  -5  -4   1   50.09    5.30
  -5  -4   1   48.70    4.10
   5  -4  -1   45.00    4.40
   5   4  -1   38.70    3.20
  -5   4   1   38.70    3.60
   5   4  -1   42.20    3.80
  -5   4   1   38.80    4.70
   4  -4  -1  373.36   17.40
   4  -4  -1  372.06   17.90
  -4  -4   1  402.56   17.10
  -4  -4   1  351.26   18.00
   4  -4  -1  376.16   16.80
   4   4  -1  356.86   15.80
  -4   4   1  355.66   16.70
  -4   4   1  394.96   15.90
   4   4  -1  373.66   16.90
   4   4  -1  349.07   15.80
  -4   4   1  363.16   18.20
  -3  -4   1    7.20    2.20
  -3  -4   1    6.90    1.70
   3  -4  -1    6.90    1.90
   3  -4  -1    6.80    2.00
   3  -4  -1    8.80    1.70
  -3   4   1    5.60    1.50
  -3   4   1    5.20    1.90
   3   4  -1    6.50    0.90
   3   4  -1    7.20    0.90
  -3   4   1    7.20    1.10
   3   4  -1    4.80    1.40
   2  -4  -1  341.27   15.10
  -2  -4   1  357.36   15.40
  -2  -4   1  361.46   15.30
   2  -4  -1  334.17   15.80
  -2  -4   1  348.37   15.80
   2   4  -1  353.56   15.30
  -2   4   1  352.76   14.40
  -2   4   1  380.56   15.70
  -2   4   1  345.87   15.90
  -2   4   1  324.97   15.20
   1  -4  -1 1286.27   52.39
  -1  -4   1 1323.47   52.69
  -1  -4   1 1313.37   52.79
   1  -4  -1 1357.36   52.69
   1  -4  -1 1233.18   52.89
  -1  -4   1 1353.76   52.79
   1  -4  -1 1287.47   52.19
  -1   4   1 1309.87   52.99
   0  -4  -1  159.78    7.40
   0  -4   1  161.78    7.60
   0  -4  -1  156.38    7.40
   0  -4   1  161.78    7.50
   0  -4   1  160.88    6.80
   0  -4  -1  165.38    7.20
   0   4  -1  157.38    7.10
   0   4   1  156.48    7.10
   0   4  -1  157.88    7.50
   0   4  -1  154.48    6.70
  -1  -4  -1 3260.37  133.59
  -1  -4  -1 3447.95  132.89
  -1  -4  -1 3317.57  133.49
   1  -4   1 3488.05  133.39
   1  -4   1 3141.89  133.49
  -1  -4  -1 3377.16  132.79
   1  -4   1 3320.57  133.19
  -1   4  -1 3506.65  132.99
  -1   4  -1 3434.16  133.19
   1   4   1 3276.37  133.49
  -1   4  -1 3423.16  133.19
   1   4   1 3297.97  132.79
  -2  -4  -1  745.33   29.00
  -2  -4  -1  721.63   28.90
   2  -4   1  716.53   29.70
   2  -4   1  691.13   29.80
   2  -4   1  688.43   29.30
  -2  -4  -1  731.53   30.00
  -2  -4  -1  682.53   30.10
  -2   4  -1  666.93   29.20
  -2   4  -1  690.53   29.60
  -2   4  -1  738.33   29.90
   2   4   1  706.73   28.90
  -2   4  -1  728.03   29.60
   3  -4   1  225.88   10.50
  -3  -4  -1  230.68    9.90
   3  -4   1  210.88   10.80
  -3  -4  -1  212.68   11.40
  -3  -4  -1  217.98    9.80
   3  -4   1  222.98   11.00
  -3  -4  -1  219.68   11.10
  -3   4  -1  214.58   10.30
  -3   4  -1  225.48   10.60
  -3   4  -1  210.88   11.20
   3   4   1  216.28   10.00
  -3   4  -1  211.68   10.80
   4  -4   1  101.59    6.70
  -4  -4  -1  101.19    5.40
  -4  -4  -1  115.19    6.90
   4  -4   1   88.69    6.20
  -4  -4  -1  110.69    5.50
   4  -4   1  105.19    6.20
  -4  -4  -1   86.79    7.00
  -4   4  -1  104.09    5.80
  -4   4  -1   93.69    6.20
   4   4   1  105.99    5.90
  -4   4  -1   85.79    6.70
   4   4   1  110.89    5.00
  -4   4  -1   98.99    6.20
   5  -4   1   67.99    5.00
   5  -4   1   53.29    4.80
  -5  -4  -1   55.89    5.80
  -5  -4  -1   68.49    5.40
  -5  -4  -1   65.79    4.10
  -5   4  -1   56.59    4.80
  -5   4  -1   63.59    4.90
  -5   4  -1   62.09    5.80
   5   4   1   66.59    4.70
   6  -4   1    8.70    2.40
  -6  -4  -1    6.60    2.30
  -6  -4  -1    7.20    3.00
  -6  -4  -1    7.20    1.60
  -6   4  -1    5.30    2.50
  -6   4  -1    9.60    2.50
   6   4   1    7.30    2.20
   7  -4   1   38.20    4.40
  -7  -4  -1   32.80    2.70
  -7  -4  -1   43.80    5.80
  -7   4  -1   40.70    4.20
  -7   4  -1   42.80    5.60
   7   4   1   34.00    4.00
  -8  -4  -1   73.49    3.80
   8  -4   1   69.09    6.50
  -8  -4  -1   77.99    8.40
  -8   4  -1   82.49    6.10
   8   4   1   79.59    6.40
  -8   4  -1   83.29    8.10
  -9  -4  -1  101.09   10.00
   9  -4   1   82.69    7.60
  -9   4  -1   75.49    6.40
   9   4   1   93.49    7.60
  -9   4  -1   93.59    9.50
  -9  -5   1    5.70    3.20
   9  -5  -1    8.50    2.90
   9   5  -1    6.70    2.50
  -9   5   1    5.20    1.90
  -9   5   1    5.10    2.40
  -8  -5   1   15.70    4.80
   8  -5  -1   15.80    3.70
   8   5  -1   13.50    3.00
  -8   5   1   14.40    4.30
  -8   5   1   16.40    2.80
  -7  -5   1   50.99    6.50
   7  -5  -1   51.69    5.00
   7   5  -1   41.80    4.20
  -7   5   1   52.29    4.60
  -7   5   1   50.79    6.20
  -6  -5   1   10.50    3.50
   6  -5  -1   14.20    3.30
   6  -5  -1    8.50    2.50
  -6   5   1   11.00    3.40
   6   5  -1   12.30    2.10
  -5  -5   1   62.99    4.80
  -5  -5   1   58.49    5.80
   5  -5  -1   57.69    4.60
   5  -5  -1   54.39    5.20
  -5   5   1   61.29    4.70
  -5   5   1   48.70    5.30
   5   5  -1   60.49    4.00
   5   5  -1   55.09    4.50
  -4  -5   1  229.58   12.90
   4  -5  -1  250.07   12.40
  -4  -5   1  271.37   12.20
   4  -5  -1  266.37   11.90
   4  -5  -1  231.28   12.70
   4   5  -1  232.48   10.60
  -4   5   1  225.18   11.70
   4   5  -1  245.68   11.70
   4   5  -1  223.68   10.60
  -4   5   1  265.47   10.90
  -4   5   1  205.18   12.60
   3  -5  -1  587.74   24.90
  -3  -5   1  596.84   24.70
   3  -5  -1  554.44   25.30
  -3  -5   1  581.84   25.50
  -3  -5   1  628.54   24.50
   3  -5  -1  554.34   24.30
   3   5  -1  548.85   23.10
   3   5  -1  552.14   23.10
  -3   5   1  567.54   24.20
  -3   5   1  602.34   23.50
   3   5  -1  546.75   24.30
  -3   5   1  546.15   25.50
  -3   5   1  562.34   24.60
  -2  -5   1  470.75   20.20
   2  -5  -1  475.05   20.20
   2  -5  -1  441.46   20.60
  -2  -5   1  474.85   20.00
  -2  -5   1  460.95   20.50
   2  -5  -1  434.36   19.70
  -2   5   1  475.15   19.80
  -2   5   1  470.85   20.10
  -2   5   1  491.75   19.30
   1  -5  -1 9889.31  378.56
  -1  -5   1 9497.15  378.16
   1  -5  -1 9695.63  378.06
  -1  -5   1 9412.96  378.26
  -1  -5   1 9999.00  378.26
   1  -5  -1 9069.69  377.66
   1  -5  -1 9194.58  377.76
  -1   5   1 9262.87  377.76
  -1   5   1 9854.01  378.56
  -1   5   1 9975.60  378.16
   0  -5  -1 2645.04  107.99
   0  -5   1 2703.63  108.19
   0  -5   1 3073.99  107.59
   0  -5   1 2743.03  107.29
   0  -5  -1 2685.23  108.09
   0  -5  -1 2752.62  107.69
   0  -5   1 2767.42  108.29
   0   5   1 2624.34  108.29
   0   5  -1 2702.13  108.19
   0   5  -1 2670.83  107.29
   0   5  -1 2584.24  107.69
   0   5   1 2615.84  107.59
  -1  -5  -1  122.69    5.50
   1  -5   1  117.09    6.40
  -1  -5  -1  120.69    6.40
  -1  -5  -1  106.19    6.20
   1  -5   1  116.69    5.90
  -1  -5  -1  114.69    5.50
   1   5   1  118.89    5.50
  -1   5  -1  117.19    6.00
   1   5   1  111.09    6.30
  -1   5  -1  112.89    6.10
  -1   5  -1  121.39    6.00
  -2  -5  -1    9.20    1.30
  -2  -5  -1    7.10    2.00
  -2  -5  -1    9.80    1.40
   2  -5   1   10.70    2.00
   2  -5   1   11.40    1.90
  -2  -5  -1    9.60    2.20
   2  -5   1   11.20    2.00
   2   5   1   10.60    1.40
  -2   5  -1   11.30    2.20
  -2   5  -1   13.00    1.90
  -2   5  -1    9.80    1.80
  -2   5  -1   10.80    2.00
  -3  -5  -1  178.88    9.20
   3  -5   1  159.18    8.90
  -3  -5  -1  179.28    7.80
   3  -5   1  164.48    8.90
   3  -5   1  162.68    8.40
  -3  -5  -1  148.39    9.20
  -3  -5  -1  179.48    7.80
  -3   5  -1  159.28    8.30
  -3   5  -1  160.58    8.70
   3   5   1  166.58    8.00
  -3   5  -1  161.18    8.50
   4  -5   1  211.88   11.40
  -4  -5  -1  217.18    9.90
  -4  -5  -1  220.18   12.30
  -4  -5  -1  229.68   11.70
   4  -5   1  214.58   11.00
   4  -5   1  221.48   11.60
  -4  -5  -1  227.08   10.00
  -4   5  -1  230.58   11.20
  -4   5  -1  207.28   11.20
  -4   5  -1  218.58   10.80
   4   5   1  224.78   10.50
  -4   5  -1  204.48   11.90
  -5  -5  -1   31.80    2.50
   5  -5   1   22.40    3.10
   5  -5   1   24.50    3.40
  -5  -5  -1   29.40    4.10
  -5  -5  -1   27.10    3.60
   5   5   1   32.40    3.20
  -5   5  -1   32.80    3.40
  -5   5  -1   28.80    3.90
   6  -5   1  163.38   10.00
  -6  -5  -1  184.98   10.70
  -6  -5  -1  182.28   12.00
  -6  -5  -1  168.28    8.20
   6   5   1  172.98    9.60
  -6   5  -1  176.58   11.80
  -6   5  -1  167.28   10.10
   7  -5   1   40.20    4.50
  -7  -5  -1   30.80    5.10
  -7  -5  -1   33.10    2.40
  -7   5  -1   37.40    5.30
   7   5   1   41.60    4.30
  -7   5  -1   35.90    4.10
   8  -5   1   22.30    3.80
  -8  -5  -1   29.90    5.30
   8   5   1   27.80    3.80
  -8   5  -1   24.20    3.40
  -8   5  -1   25.60    4.40
   9  -5   1    2.80    2.20
  -9  -5  -1   -2.30    1.50
  -9   5  -1    3.20    1.80
   9   5   1    0.30    2.00
  -9   5  -1    0.20    2.30
  -9  -6   1    2.20    2.80
   9  -6  -1    0.80    1.70
  -9   6   1   -0.80    1.30
  -9   6   1    3.70    2.20
   9   6  -1    0.10    1.60
  -8  -6   1   13.40    4.40
   8  -6  -1   12.50    3.20
  -8   6   1   12.10    2.80
  -8   6   1    9.30    3.30
   8   6  -1   10.40    2.60
  -7  -6   1   25.40    4.80
   7  -6  -1   23.90    3.60
  -7   6   1   27.10    3.30
  -7   6   1   28.00    4.80
   7   6  -1   20.70    2.90
  -6  -6   1   90.49    8.00
   6  -6  -1   86.99    7.30
   6  -6  -1   91.39    6.50
  -6   6   1   82.99    7.70
  -6   6   1   86.79    6.20
   6   6  -1   87.49    5.60
   5  -6  -1   74.19    6.40
  -5  -6   1   78.89    7.10
   5  -6  -1   82.79    5.80
  -5  -6   1   87.39    6.10
  -5   6   1   80.09    6.90
  -5   6   1   78.39    5.70
   5   6  -1   82.49    4.80
  -4  -6   1    2.70    1.50
   4  -6  -1    4.10    1.70
   4  -6  -1    0.30    1.30
  -4  -6   1    1.70    1.80
   4  -6  -1    0.80    1.20
   4   6  -1    2.40    1.20
  -4   6   1    1.60    1.10
  -4   6   1    0.80    0.80
   4   6  -1    2.40    0.80
  -4   6   1    1.70    1.40
   4   6  -1    2.60    0.80
   3  -6  -1    2.20    1.40
   3  -6  -1    4.10    1.90
  -3  -6   1    1.40    1.70
  -3  -6   1    1.70    1.20
  -3  -6   1    3.40    1.50
   3  -6  -1    2.70    1.30
  -3   6   1    1.70    1.20
  -3   6   1    3.20    1.10
   3   6  -1    1.60    0.60
   3   6  -1    2.20    0.60
  -3   6   1    0.10    1.00
  -3   6   1    2.10    1.60
   3   6  -1    1.40    1.00
  -2  -6   1  124.79    7.20
   2  -6  -1  130.19    6.60
   2  -6  -1  126.29    6.20
  -2  -6   1  132.19    6.80
  -2  -6   1  125.19    7.00
   2  -6  -1  127.79    7.00
   2  -6  -1  125.69    7.40
  -2   6   1  117.89    7.30
  -2   6   1  130.09    6.50
  -2   6   1  133.69    6.20
  -2   6   1  136.29    7.00
   1  -6  -1 4462.05  176.18
   1  -6  -1 4554.24  176.08
  -1  -6   1 4568.84  176.58
  -1  -6   1 4469.85  176.78
  -1  -6   1 4541.55  176.58
   1  -6  -1 4533.95  176.38
   1  -6  -1 4148.69  176.78
  -1   6   1 4542.75  176.48
   1   6  -1 4291.37  176.48
  -1   6   1 4330.27  176.88
  -1   6   1 4465.95  176.08
   0  -6   1    4.00    0.90
   0  -6  -1    3.70    1.40
   0  -6  -1    3.40    1.00
   0  -6   1    5.00    1.60
   0  -6   1    3.50    0.90
   0  -6  -1    4.90    1.60
   0  -6   1    3.60    1.50
   0   6  -1    3.80    1.50
   0   6  -1    4.00    1.20
   0   6  -1    2.80    0.80
   0   6   1    5.40    1.20
   0   6   1    5.70    1.70
  -1  -6  -1  319.97   15.20
  -1  -6  -1  349.57   14.40
  -1  -6  -1  344.97   14.30
   1  -6   1  319.17   15.30
  -1  -6  -1  339.87   15.30
   1  -6   1  336.37   14.70
   1   6   1  339.27   14.30
  -1   6  -1  336.67   14.50
  -1   6  -1  339.37   14.90
   1   6   1  348.67   15.40
  -1   6  -1  336.87   15.00
   2  -6   1   78.19    5.30
  -2  -6  -1   90.69    4.00
  -2  -6  -1   84.99    5.40
  -2  -6  -1   81.89    5.50
  -2  -6  -1   88.89    4.30
   2  -6   1   81.79    5.10
  -2  -6  -1   84.69    4.20
   2  -6   1   77.29    4.70
  -2   6  -1   79.79    5.00
  -2   6  -1   79.09    5.00
   2   6   1   84.99    4.40
  -2   6  -1   79.49    4.70
  -2   6  -1   74.29    5.00
   3  -6   1  399.96   18.40
   3  -6   1  419.76   19.10
  -3  -6  -1  413.26   19.70
  -3  -6  -1  432.26   17.60
   3  -6   1  400.76   19.20
  -3  -6  -1  420.66   19.30
  -3  -6  -1  441.96   17.60
  -3   6  -1  436.36   18.80
   3   6   1  423.76   18.40
  -3   6  -1  406.66   19.30
   3   6   1  411.56   17.90
  -3   6  -1  414.46   18.50
  -3   6  -1  414.76   19.00
   4  -6   1  628.54   27.40
  -4  -6  -1  533.95   27.60
   4  -6   1  620.74   26.60
  -4  -6  -1  628.94   25.20
   4  -6   1  605.14   27.30
  -4  -6  -1  601.24   25.10
  -4  -6  -1  624.84   27.30
  -4   6  -1  565.24   27.50
  -4   6  -1  610.84   27.10
   4   6   1  609.24   25.90
  -4   6  -1  646.54   26.50
  -4   6  -1  628.64   26.70
  -5  -6  -1  282.47   14.70
  -5  -6  -1  297.37   16.00
  -5  -6  -1  283.07   12.30
   5  -6   1  270.87   14.70
  -5  -6  -1  306.87   12.40
   5  -6   1  286.47   14.10
  -5   6  -1  270.57   14.30
  -5   6  -1  250.47   15.20
   5   6   1  267.67   13.30
  -5   6  -1  290.87   14.10
  -6  -6  -1    3.70    2.30
  -6  -6  -1    2.70    2.00
  -6  -6  -1    0.20    0.70
   6  -6   1    0.50    1.30
  -6   6  -1    1.30    1.30
   6   6   1   -0.90    1.20
  -6   6  -1    2.90    1.90
  -7  -6  -1   56.49    6.90
   7  -6   1   83.79    6.60
  -7   6  -1   74.49    6.00
   7   6   1   75.49    5.90
  -7   6  -1   65.39    7.20
  -8  -6  -1    0.30    1.70
   8  -6   1    0.10    1.30
  -8   6  -1   -0.40    1.00
   8   6   1    0.60    1.40
  -8   6  -1   -0.90    1.60
  -9  -6  -1   20.40    5.90
   9   6   1   24.30    3.90
  -9   6  -1   29.00    4.00
  -9   6  -1   37.90    6.20
   9  -7  -1   15.30    3.70
  -9  -7   1    7.20    3.90
  -9   7   1   10.90    2.90
  -9   7   1    9.60    3.50
   9   7  -1   16.70    3.50
   8  -7  -1   39.30    4.70
  -8  -7   1   33.50    5.50
   8   7  -1   30.60    3.70
  -8   7   1   32.10    5.00
  -8   7   1   29.70    3.60
  -7  -7   1    3.00    2.80
   7  -7  -1    8.90    2.70
   7   7  -1    8.80    2.10
  -7   7   1    5.60    2.60
  -6  -7   1  112.89    9.20
   6  -7  -1  110.59    8.50
   6  -7  -1  100.59    7.20
   6   7  -1  100.89    6.20
  -6   7   1  104.69    8.70
  -6   7   1  119.09    7.50
   5  -7  -1 1032.10   44.50
  -5  -7   1  960.00   44.60
   5  -7  -1 1021.30   42.90
  -5  -7   1 1064.59   43.40
  -5   7   1 1000.70   43.00
   5   7  -1 1015.60   41.50
  -5   7   1  970.00   44.70
  -4  -7   1  148.69    8.20
   4  -7  -1  122.39    8.50
   4  -7  -1  151.08    7.90
  -4  -7   1  148.49    9.10
   4  -7  -1  132.19    8.20
  -4   7   1  152.28    6.90
   4   7  -1  128.49    7.40
   4   7  -1  129.29    6.30
   4   7  -1  128.39    6.40
  -4   7   1  138.59    8.00
  -4   7   1  124.39    8.70
  -3  -7   1   55.39    4.20
   3  -7  -1   48.40    4.50
  -3  -7   1   52.39    3.80
  -3  -7   1   59.79    4.90
   3  -7  -1   53.49    3.80
   3  -7  -1   47.90    4.00
   3   7  -1   51.39    3.70
  -3   7   1   49.70    4.00
   3   7  -1   47.80    2.50
  -3   7   1   48.40    4.60
  -3   7   1   54.29    3.80
  -3   7   1   54.89    3.30
   3   7  -1   47.40    2.50
   2  -7  -1   28.70    2.60
  -2  -7   1   33.10    3.10
   2  -7  -1   26.40    2.80
   2  -7  -1   24.30    2.20
  -2  -7   1   21.80    2.80
   2  -7  -1   28.70    3.20
  -2  -7   1   30.20    2.70
  -2   7   1   30.50    2.60
  -2   7   1   27.00    2.80
  -2   7   1   21.70    2.90
  -2   7   1   30.30    2.40
   1  -7  -1 5183.98  208.48
  -1  -7   1 5282.37  208.38
   1  -7  -1 5410.46  207.78
  -1  -7   1 5564.34  208.28
  -1  -7   1 5297.87  208.08
   1  -7  -1 5524.65  207.58
   1  -7  -1 5384.86  207.98
  -1   7   1 5151.98  208.38
  -1   7   1 5273.57  207.98
   1   7  -1 4925.11  207.98
   1   7  -1 5091.99  206.38
   1   7  -1 4740.03  206.38
  -1   7   1 5384.26  207.68
   0  -7   1  161.18    6.50
   0  -7  -1  134.39    7.20
   0  -7   1  137.69    6.30
   0  -7  -1  143.89    6.80
   0  -7   1  146.69    7.60
   0  -7  -1  142.99    7.20
   0  -7   1  137.09    7.40
   0   7   1  155.88    6.80
   0   7  -1  127.89    6.30
   0   7   1  131.99    7.50
   0   7  -1  136.39    7.40
   0   7  -1  128.69    7.00
  -1  -7  -1  103.09    5.10
   1  -7   1  103.89    5.50
   1  -7   1   92.19    6.00
  -1  -7  -1  106.19    5.40
   1  -7   1   97.69    5.80
  -1  -7  -1  102.59    6.10
  -1  -7  -1   90.09    5.80
  -1   7  -1  100.69    5.70
  -1   7  -1  100.69    5.60
  -1   7  -1  106.09    5.30
   1   7   1  108.29    6.20
  -1   7  -1   98.09    5.80
   1   7   1  103.29    5.10
  -2  -7  -1  650.93   26.20
  -2  -7  -1  678.03   26.30
  -2  -7  -1  655.43   26.20
   2  -7   1  614.74   27.90
  -2  -7  -1  647.74   27.90
  -2  -7  -1  642.34   28.10
   2  -7   1  616.44   27.30
   2  -7   1  638.84   26.90
  -2   7  -1  644.34   27.50
   2   7   1  638.94   26.40
  -2   7  -1  626.24   27.60
  -2   7  -1  642.34   27.40
   2   7   1  618.14   27.90
  -2   7  -1  674.93   27.10
   3  -7   1 1472.75   60.69
  -3  -7  -1 1481.75   61.59
   3  -7   1 1500.95   61.29
   3  -7   1 1398.76   61.49
  -3  -7  -1 1530.15   59.49
  -3  -7  -1 1415.26   61.89
  -3  -7  -1 1519.95   59.49
  -3  -7  -1 1593.14   59.19
  -3   7  -1 1460.45   61.69
   3   7   1 1433.96   59.19
  -3   7  -1 1491.55   60.69
   3   7   1 1461.65   59.99
   3   7   1 1510.25   59.89
  -3   7  -1 1520.15   61.29
  -3   7  -1 1522.05   60.99
   4  -7   1    3.50    1.60
  -4  -7  -1    2.30    0.80
   4  -7   1    4.40    1.70
  -4  -7  -1    3.10    0.90
  -4  -7  -1    1.20    1.50
  -4  -7  -1    4.30    2.30
   4  -7   1    3.30    1.60
  -4   7  -1    4.20    1.60
  -4   7  -1    2.90    1.50
   4   7   1    4.20    1.40
  -4   7  -1    2.10    1.70
  -4   7  -1    1.50    1.10
   5  -7   1    2.30    1.40
  -5  -7  -1    0.70    2.00
  -5  -7  -1    2.60    1.90
   5  -7   1    0.60    1.20
  -5  -7  -1    1.50    0.70
  -5  -7  -1    2.20    0.80
  -5   7  -1   -0.10    1.30
  -5   7  -1    4.00    1.90
  -5   7  -1    1.40    1.80
   5   7   1    1.20    1.20
  -6  -7  -1    6.30    2.50
  -6  -7  -1    4.30    2.60
   6  -7   1    9.00    3.30
   6  -7   1    6.70    2.30
  -6   7  -1   12.00    3.40
   6   7   1    4.10    1.70
  -7  -7  -1    5.40    2.70
   7  -7   1    2.30    1.80
  -7   7  -1    1.00    2.00
   7   7   1    2.80    1.70
  -7   7  -1   -0.90    1.20
  -8  -7  -1    1.60    2.00
   8  -7   1    1.40    1.70
  -8   7  -1    1.50    1.20
   8   7   1    0.40    1.30
  -8   7  -1    2.20    1.70
  -9  -7  -1   33.50    6.30
   9   7   1   28.30    4.30
  -9   7  -1   34.90    6.00
  -9   7  -1   32.40    4.30
   9  -8  -1    6.50    2.50
  -9  -8   1    5.60    3.40
  -9   8   1   11.10    2.70
   9   8  -1    9.00    2.90
  -9   8   1   13.00    4.50
   8  -8  -1    7.40    2.50
  -8  -8   1    3.60    2.50
  -8   8   1    6.50    2.90
   8   8  -1    4.10    1.70
  -8   8   1    4.50    1.90
   7  -8  -1    0.20    1.40
  -7  -8   1   -0.50    2.00
  -7   8   1    2.50    2.30
  -7   8   1   -0.90    1.10
   7   8  -1   -0.20    1.00
  -6  -8   1    8.60    3.10
   6  -8  -1   12.80    3.50
   6  -8  -1   11.20    2.80
  -6   8   1   12.40    3.60
   6   8  -1   12.60    2.00
  -6   8   1   17.60    3.60
  -5  -8   1   29.50    3.60
   5  -8  -1   34.50    3.70
  -5  -8   1   22.60    4.10
   5  -8  -1   19.90    3.70
  -5   8   1   35.40    3.80
  -5   8   1   30.60    4.30
   5   8  -1   30.10    2.60
   4  -8  -1   46.10    4.20
   4  -8  -1   47.60    3.90
  -4  -8   1   38.10    4.50
  -4  -8   1   48.90    3.70
  -4  -8   1   47.70    4.30
   4  -8  -1   31.20    4.00
  -4   8   1   35.60    4.30
   4   8  -1   41.00    2.50
   4   8  -1   38.40    2.60
  -4   8   1   48.40    3.20
   4   8  -1   48.00    3.60
  -4   8   1   38.80    3.80
   3  -8  -1   26.00    3.40
   3  -8  -1   28.00    2.90
  -3  -8   1   31.90    2.90
  -3  -8   1   34.20    3.40
  -3  -8   1   28.10    3.50
   3  -8  -1   28.10    3.00
  -3   8   1   26.00    2.70
   3   8  -1   26.60    1.60
  -3   8   1   32.80    2.50
  -3   8   1   27.00    3.40
  -3   8   1   28.70    3.10
   3   8  -1   28.40    1.60
   2  -8  -1  125.99    8.00
  -2  -8   1  139.89    8.00
   2  -8  -1  142.89    7.20
  -2  -8   1  146.69    8.10
   2  -8  -1  134.99    7.70
   2  -8  -1  144.09    7.30
  -2  -8   1  149.79    7.60
  -2   8   1  148.99    7.50
  -2   8   1  150.28    7.80
  -2   8   1  150.38    7.20
  -2   8   1  131.09    8.10
   1  -8  -1 1859.01   74.99
  -1  -8   1 1864.31   74.89
  -1  -8   1 1849.81   74.59
  -1  -8   1 1885.01   74.69
   1  -8  -1 1968.30   74.09
   1  -8  -1 1802.92   74.29
   1  -8  -1 1881.11   74.39
  -1   8   1 1787.72   74.99
   1   8  -1 1799.52   74.59
   1   8  -1 1812.92   72.89
  -1   8   1 1868.31   74.39
   1   8  -1 1806.22   72.89
  -1   8   1 1784.02   73.99
   0  -8   1   27.30    2.00
   0  -8   1   29.00    3.20
   0  -8   1   35.30    2.20
   0  -8  -1   31.10    2.90
   0  -8  -1   29.30    2.40
   0  -8  -1   31.70    3.00
   0  -8   1   26.30    2.90
   0   8   1   28.80    2.40
   0   8  -1   29.70    2.10
   0   8  -1   27.00    2.70
  -1  -8  -1   62.29    4.70
   1  -8   1   65.19    4.70
  -1  -8  -1   72.99    3.80
  -1  -8  -1   69.59    3.80
  -1  -8  -1   69.69    4.20
   1  -8   1   62.89    4.80
   1  -8   1   68.39    4.20
  -1   8  -1   70.59    4.80
  -1   8  -1   70.29    4.80
  -1   8  -1   63.19    4.40
   1   8   1   68.89    3.80
  -1   8  -1   73.99    4.10
   1   8   1   61.49    4.70
   2  -8   1  179.98   10.20
  -2  -8  -1  184.58   10.40
  -2  -8  -1  199.98   10.40
   2  -8   1  194.68    9.80
  -2  -8  -1  200.58    8.60
  -2  -8  -1  218.38    9.00
   2  -8   1  211.58    9.50
  -2  -8  -1  205.88    8.70
  -2   8  -1  197.58    9.50
   2   8   1  188.48   10.40
  -2   8  -1  186.98   10.00
  -2   8  -1  187.18    9.80
  -2   8  -1  197.08   10.00
   2   8   1  189.78    8.90
   2   8   1  180.18    8.80
   3  -8   1   31.80    3.30
   3  -8   1   35.20    3.10
  -3  -8  -1   30.90    3.70
  -3  -8  -1   31.40    2.00
  -3  -8  -1   35.70    2.10
   3  -8   1   26.70    3.40
  -3  -8  -1   29.20    3.70
  -3  -8  -1   33.60    2.10
  -3   8  -1   39.00    3.20
  -3   8  -1   30.40    3.20
  -3   8  -1   26.30    3.10
   3   8   1   33.10    2.50
  -3   8  -1   30.70    3.50
   3   8   1   29.10    2.40
  -4  -8  -1    9.90    1.00
   4  -8   1    8.20    2.20
  -4  -8  -1    9.00    2.70
  -4  -8  -1    8.00    0.90
   4  -8   1   12.20    2.80
   4  -8   1    9.00    2.10
  -4  -8  -1   13.20    2.90
   4   8   1    7.40    1.60
  -4   8  -1    8.10    2.30
  -4   8  -1    7.60    2.20
  -4   8  -1   10.20    2.10
  -4   8  -1    7.90    2.40
   5  -8   1  283.97   15.40
   5  -8   1  284.87   14.50
  -5  -8  -1  290.27   15.40
  -5  -8  -1  290.37   16.40
  -5   8  -1  286.97   15.00
  -5   8  -1  296.37   16.00
  -5   8  -1  302.17   14.50
   5   8   1  275.27   13.60
   6  -8   1    0.50    1.50
   6  -8   1    2.50    1.90
  -6  -8  -1    2.00    1.90
  -6  -8  -1    1.80    2.10
   6   8   1    0.60    1.10
  -6   8  -1    2.00    1.70
  -6   8  -1   -0.50    1.80
  -7  -8  -1   25.30    4.60
   7  -8   1   28.10    3.80
  -7   8  -1   28.90    3.90
  -7   8  -1   26.80    4.60
   7   8   1   23.80    3.40
  -8  -8  -1   12.50    4.10
  -8   8  -1   11.80    3.00
   8   8   1   12.00    3.00
  -8   8  -1   24.60    4.30
  -9  -8  -1   42.50    6.70
  -9   8  -1   33.60    6.00
   9   8   1   29.50    4.50
  -9   8  -1   44.10    5.20
  -9  -9   1    1.30    2.80
   9   9  -1   -2.00    1.30
  -9   9   1    1.60    1.70
  -9   9   1    0.80    2.00
   8  -9  -1   49.50    5.40
  -8  -9   1   52.89    7.00
  -8   9   1   44.70    6.10
  -8   9   1   49.99    5.00
   8   9  -1   54.49    4.60
   7  -9  -1   29.90    4.10
   7  -9  -1   36.20    5.10
  -7  -9   1   39.40    6.10
  -7   9   1   39.40    4.30
   7   9  -1   37.10    3.50
  -7   9   1   28.10    5.00
   6  -9  -1   26.70    3.60
  -6  -9   1   34.80    5.10
  -6  -9   1   33.00    4.10
   6  -9  -1   30.00    4.20
  -6   9   1   21.70    4.90
   6   9  -1   29.90    2.90
  -6   9   1   30.30    3.70
   5  -9  -1  213.98   11.50
  -5  -9   1  208.98   12.90
   5  -9  -1  209.08   12.80
  -5  -9   1  206.98   11.80
   5   9  -1  217.78    9.90
  -5   9   1  206.58   12.80
  -5   9   1  205.38   11.60
   4  -9  -1    7.40    2.60
  -4  -9   1   10.50    2.60
   4  -9  -1    6.60    1.90
  -4  -9   1    9.50    2.00
   4  -9  -1    9.40    2.20
  -4  -9   1    4.60    2.30
   4   9  -1    6.30    1.10
   4   9  -1    5.40    1.60
   4   9  -1    6.20    0.90
  -4   9   1    4.70    1.80
  -4   9   1    9.00    2.80
  -4   9   1    9.40    1.70
   3  -9  -1    1.60    1.70
  -3  -9   1    1.80    1.60
  -3  -9   1    1.10    1.70
   3  -9  -1   -0.40    1.00
   3  -9  -1    1.60    1.30
  -3  -9   1    0.20    1.00
   3   9  -1    1.60    0.40
  -3   9   1    0.90    1.20
   3   9  -1    0.90    0.40
  -3   9   1    0.60    1.20
  -3   9   1    1.70    1.10
  -3   9   1    0.20    1.40
   2  -9  -1 1070.69   42.10
  -2  -9   1 1051.09   42.30
   2  -9  -1 1036.50   42.60
   2  -9  -1  953.70   43.10
   2  -9  -1  981.20   41.90
  -2  -9   1 1037.60   43.00
  -2  -9   1 1063.79   43.10
  -2   9   1 1061.69   42.20
  -2   9   1 1015.90   42.50
  -2   9   1 1022.10   42.00
   2   9  -1  953.90   42.80
  -2   9   1  975.00   43.20
   1  -9  -1   94.19    5.10
   1  -9  -1   86.89    5.40
  -1  -9   1   94.49    6.00
   1  -9  -1   90.09    6.00
  -1  -9   1   97.09    5.80
   1  -9  -1   88.09    5.40
   1   9  -1   86.69    5.60
  -1   9   1   89.99    5.50
   1   9  -1   90.59    4.30
  -1   9   1   91.89    5.20
   1   9  -1   89.99    4.20
  -1   9   1   87.79    6.00
   0  -9  -1  747.13   30.80
   0  -9   1  738.13   29.40
   0  -9   1  706.83   30.90
   0  -9  -1  698.93   29.90
   0  -9   1  716.53   30.90
   0  -9  -1  710.03   30.70
   0  -9   1  774.22   29.50
   0   9  -1  699.43   30.50
   0   9  -1  721.93   29.50
   0   9   1  697.23   31.00
   0   9   1  721.43   29.80
  -1  -9  -1   78.09    4.00
  -1  -9  -1   66.29    4.90
  -1  -9  -1   75.59    4.00
   1  -9   1   56.99    4.50
   1  -9   1   62.79    4.20
   1  -9   1   62.09    5.00
  -1  -9  -1   73.39    4.50
  -1   9  -1   67.69    4.70
  -1   9  -1   66.59    4.90
   1   9   1   63.39    4.90
   1   9   1   69.59    3.90
  -1   9  -1   67.29    4.80
  -1   9  -1   70.49    4.10
   2  -9   1   68.09    4.10
  -2  -9  -1   62.29    3.70
  -2  -9  -1   63.29    3.30
   2  -9   1   50.29    4.60
  -2  -9  -1   61.49    3.20
  -2  -9  -1   58.99    4.80
   2  -9   1   55.29    4.20
  -2  -9  -1   57.89    4.80
   2   9   1   53.19    3.40
  -2   9  -1   64.29    4.60
  -2   9  -1   58.79    4.50
  -2   9  -1   53.99    4.50
   2   9   1   57.59    4.80
  -2   9  -1   60.79    4.10
  -3  -9  -1  127.69    7.80
  -3  -9  -1  102.99    7.60
   3  -9   1  112.59    7.70
  -3  -9  -1  127.79    5.90
  -3  -9  -1  122.39    5.30
   3  -9   1  111.29    7.10
   3  -9   1  112.39    6.70
  -3  -9  -1  125.59    5.30
  -3   9  -1  117.29    6.80
   3   9   1  110.99    6.10
   3   9   1  111.69    6.10
  -3   9  -1  124.39    7.20
  -3   9  -1  124.29    7.70
   4  -9   1   99.79    7.20
  -4  -9  -1  106.89    7.30
   4  -9   1   98.19    6.40
  -4  -9  -1   84.69    7.10
  -4   9  -1   87.69    6.50
  -4   9  -1  101.19    6.50
   4   9   1   97.49    5.60
  -4   9  -1   96.89    7.20
  -4   9  -1  103.19    6.30
  -5  -9  -1    7.60    3.10
   5  -9   1   11.40    2.90
   5  -9   1   10.40    2.50
  -5  -9  -1   19.50    4.00
   5   9   1   10.40    2.20
  -5   9  -1   11.70    3.30
  -5   9  -1   11.70    2.70
  -5   9  -1   15.80    3.30
   6  -9   1  112.89    7.60
   6  -9   1  111.99    8.40
  -6  -9  -1  103.49    8.90
  -6  -9  -1   99.19    7.80
  -6   9  -1   97.49    8.60
   6   9   1  106.89    6.80
  -6   9  -1   98.99    7.50
   7  -9   1    6.90    2.30
  -7  -9  -1    5.70    3.30
  -7   9  -1   14.30    4.10
  -7   9  -1    6.80    2.50
   7   9   1   13.50    3.00
  -8  -9  -1   67.69    8.10
   8   9   1   73.89    6.30
  -8   9  -1   74.09    6.40
  -8   9  -1   75.39    7.80
  -9  -9  -1   20.30    6.20
  -9   9  -1   19.50    5.30
   9   9   1   18.70    4.00
  -9   9  -1   25.40    4.30
  -9 -10   1    0.60    2.70
  -9  10   1    0.40    2.00
   9  10  -1    0.80    1.70
  -9  10   1   -1.90    1.30
  -8 -10   1   40.00    6.30
   8 -10  -1   59.99    6.40
  -8  10   1   50.49    5.20
  -8  10   1   42.90    5.90
   8  10  -1   58.09    4.80
   7 -10  -1   65.49    6.80
  -7 -10   1   64.19    7.30
   7 -10  -1   47.30    5.40
  -7  10   1   54.29    6.60
  -7  10   1   63.39    5.70
   7  10  -1   56.29    4.50
  -6 -10   1   -0.80    1.30
   6 -10  -1    3.00    1.80
   6 -10  -1   -0.60    1.50
  -6 -10   1    1.60    2.50
  -6  10   1    1.20    1.30
   6  10  -1    1.70    1.10
  -6  10   1    2.80    2.20
  -5 -10   1  187.18   11.10
   5 -10  -1  181.38   11.80
   5 -10  -1  198.58   10.80
  -5 -10   1  188.38   12.10
   5  10  -1  190.38    9.00
  -5  10   1  186.38   12.00
  -5  10   1  179.18   10.70
   4 -10  -1   51.69    5.30
  -4 -10   1   60.49    4.40
  -4 -10   1   51.49    4.80
   4 -10  -1   50.79    4.70
  -4 -10   1   53.19    5.30
   4 -10  -1   57.89    4.60
   4  10  -1   51.59    2.90
  -4  10   1   52.09    3.70
  -4  10   1   44.10    4.90
  -4  10   1   49.10    4.50
   4  10  -1   53.19    4.10
   4  10  -1   45.60    2.90
  -3 -10   1   33.70    4.00
   3 -10  -1   30.00    3.80
  -3 -10   1   40.40    4.10
  -3 -10   1   38.10    3.40
   3 -10  -1   33.50    3.50
   3 -10  -1   41.10    3.50
  -3  10   1   30.30    3.80
   3  10  -1   35.10    1.90
  -3  10   1   44.60    3.30
  -3  10   1   41.00    3.40
   3  10  -1   34.70    2.00
  -3  10   1   39.60    3.70
   2 -10  -1    1.10    1.10
  -2 -10   1    3.80    2.00
  -2 -10   1    2.20    1.40
   2 -10  -1    3.60    1.60
   2 -10  -1    3.80    1.40
   2 -10  -1    2.90    1.70
  -2 -10   1    3.70    1.90
  -2  10   1    1.20    1.50
  -2  10   1    3.30    1.30
  -2  10   1    1.50    1.20
   2  10  -1    2.70    1.70
   2  10  -1    2.20    0.40
   2  10  -1    2.30    0.50
  -2  10   1    1.80    1.10
   1 -10  -1   69.49    5.20
   1 -10  -1   69.59    4.10
   1 -10  -1   59.39    4.50
   1 -10  -1   68.09    4.50
  -1 -10   1   70.29    5.00
  -1 -10   1   67.09    5.00
  -1  10   1   61.49    4.50
  -1  10   1   71.19    4.40
   1  10  -1   67.19    3.40
   1  10  -1   60.29    3.30
  -1  10   1   55.59    4.90
   1  10  -1   62.89    4.60
   0 -10  -1  989.20   42.10
   0 -10   1  999.20   42.30
   0 -10  -1 1097.99   42.40
   0 -10   1  980.30   42.30
   0 -10   1 1134.19   40.80
   0 -10   1 1007.10   40.60
   0 -10  -1  984.90   41.20
   0  10  -1  984.90   40.80
   0  10   1  963.70   41.10
   0  10   1  945.01   42.30
   0  10  -1  973.70   42.00
   1 -10   1  870.11   40.30
  -1 -10  -1  983.20   39.60
   1 -10   1  932.71   39.20
   1 -10   1  916.81   40.00
  -1 -10  -1 1028.80   38.90
  -1 -10  -1  959.90   38.70
  -1 -10  -1  927.11   40.20
  -1  10  -1 1002.30   40.40
   1  10   1  895.01   40.30
  -1  10  -1  985.00   40.10
  -1  10  -1  973.30   39.10
   1  10   1  931.61   38.80
  -1  10  -1  965.20   40.20
  -2 -10  -1  168.38    9.70
  -2 -10  -1  168.88    7.40
   2 -10   1  155.98    8.70
  -2 -10  -1  167.58    7.40
   2 -10   1  153.88    9.40
  -2 -10  -1  171.28    8.20
  -2 -10  -1  180.48    9.80
   2 -10   1  171.58    8.40
  -2  10  -1  155.98    9.10
  -2  10  -1  167.38    8.60
   2  10   1  173.38    7.90
  -2  10  -1  167.78    9.10
  -2  10  -1  170.38    9.10
   2  10   1  154.08    7.80
   2  10   1  161.48    9.50
   3 -10   1  128.29    8.60
  -3 -10  -1  140.29    8.70
   3 -10   1  142.69    7.70
  -3 -10  -1  140.49    9.00
   3 -10   1  143.59    8.20
  -3 -10  -1  153.08    6.90
   3  10   1  133.29    6.90
  -3  10  -1  135.99    8.50
   3  10   1  136.69    6.90
  -3  10  -1  140.89    8.10
   3  10   1  115.99    8.50
  -4 -10  -1   32.70    4.00
   4 -10   1   37.70    3.60
  -4 -10  -1   23.70    3.80
   4 -10   1   35.00    3.90
   4 -10   1   24.10    3.60
   4  10   1   34.50    2.90
  -4  10  -1   29.70    3.50
  -4  10  -1   33.70    3.40
  -4  10  -1   31.60    4.00
  -4  10  -1   36.80    3.60
   5 -10   1  131.29    8.20
  -5 -10  -1  134.79    8.90
   5 -10   1  118.89    8.80
  -5 -10  -1  130.79    9.80
   5  10   1  121.89    7.20
  -5  10  -1  113.99    9.00
  -5  10  -1  142.49    8.30
  -5  10  -1  125.09    8.40
  -6 -10  -1   52.19    6.40
   6 -10   1   56.79    5.30
   6 -10   1   66.49    6.30
  -6 -10  -1   53.69    5.70
   6  10   1   56.59    4.70
  -6  10  -1   66.79    5.80
  -6  10  -1   63.19    6.50
  -7 -10  -1    7.80    3.30
  -7 -10  -1    6.40    2.80
  -7  10  -1    7.20    3.40
   7  10   1    7.40    2.40
  -8 -10  -1   -1.60    1.60
  -8  10  -1    1.40    1.40
   8  10   1    2.20    1.50
  -8  10  -1    0.40    1.90
  -9 -10  -1   22.30    6.30
  -9  10  -1   40.20    7.10
  -9  10  -1   34.80    5.00
   9  10   1   34.80    4.60
  -9 -11   1    9.00    4.50
   9  11  -1   -1.70    2.00
  -9  11   1    1.90    3.20
  -9  11   1    0.00    3.50
  -8 -11   1   72.49    8.50
   8  11  -1   78.19    5.70
  -8  11   1   65.59    7.70
   7 -11  -1   18.60    4.80
  -7 -11   1   15.50    4.70
   7 -11  -1   22.10    3.60
  -7  11   1   27.10    4.50
   7  11  -1   13.80    2.60
  -7  11   1   20.20    3.50
  -6 -11   1   53.49    6.50
   6 -11  -1   55.99    5.20
  -6 -11   1   47.40    5.10
   6 -11  -1   46.30    5.70
  -6  11   1   47.00    4.90
  -6  11   1   51.89    6.00
   6  11  -1   48.50    3.70
   5 -11  -1  135.39    8.40
  -5 -11   1  138.99    9.90
   5 -11  -1  127.09    9.60
  -5 -11   1  133.09    8.80
   5  11  -1  132.99    6.70
  -5  11   1  122.79    8.50
  -5  11   1  123.99    9.50
  -4 -11   1   13.70    3.40
  -4 -11   1   12.00    2.20
   4 -11  -1   13.90    3.10
   4 -11  -1   12.40    2.60
  -4 -11   1   13.80    3.20
   4 -11  -1    8.90    2.90
   4  11  -1   12.90    2.20
  -4  11   1   10.70    2.60
   4  11  -1    8.50    1.20
  -4  11   1   12.90    2.60
   4  11  -1    9.50    1.20
  -4  11   1    9.60    2.80
   3 -11  -1   93.39    6.30
  -3 -11   1   94.39    6.70
   3 -11  -1   82.49    6.70
  -3 -11   1  109.39    6.30
   3 -11  -1   98.29    6.00
  -3 -11   1  101.59    7.10
  -3  11   1   97.69    5.70
   3  11  -1   95.89    4.30
  -3  11   1   80.19    6.60
   3  11  -1   90.29    4.30
   3  11  -1   74.49    6.40
  -3  11   1  101.99    6.00
  -3  11   1   87.09    6.20
   2 -11  -1    6.20    1.70
  -2 -11   1    4.00    1.60
  -2 -11   1    7.10    2.40
   2 -11  -1    5.40    1.60
   2 -11  -1    5.20    2.10
   2 -11  -1    3.40    1.40
  -2 -11   1    7.70    2.50
  -2  11   1    5.50    2.10
  -2  11   1    6.90    1.80
   2  11  -1    6.80    0.80
  -2  11   1    6.70    1.90
   2  11  -1    4.40    1.80
   2  11  -1    4.20    0.80
  -2  11   1    9.70    2.30
   1 -11  -1   11.30    2.10
  -1 -11   1   12.20    2.70
   1 -11  -1   11.70    2.80
   1 -11  -1   14.50    1.90
  -1 -11   1   16.90    2.50
   1 -11  -1   13.00    2.10
  -1  11   1   15.40    2.20
  -1  11   1   12.70    2.20
   1  11  -1   10.40    1.30
  -1  11   1   11.70    2.90
   1  11  -1   12.80    2.20
   1  11  -1   14.90    1.40
   0 -11   1  110.49    7.00
   0 -11   1  111.89    5.50
   0 -11  -1  112.39    6.80
   0 -11   1  127.29    5.70
   0 -11  -1  104.79    6.70
   0 -11   1  102.09    6.80
   0 -11  -1  106.79    6.00
   0  11  -1  106.69    6.70
   0  11   1  104.69    5.90
   0  11  -1  112.99    5.70
   0  11   1  106.19    7.00
   1 -11   1  307.37   14.60
  -1 -11  -1  323.17   12.70
  -1 -11  -1  279.97   12.50
   1 -11   1  285.27   13.10
   1 -11   1  266.07   13.90
  -1 -11  -1  276.07   14.10
  -1 -11  -1  290.47   13.50
  -1  11  -1  273.67   14.00
  -1  11  -1  262.67   13.70
   1  11   1  267.07   14.20
  -1  11  -1  291.87   14.20
   1  11   1  288.07   12.80
  -1  11  -1  280.97   12.90
  -2 -11  -1  161.08    8.10
   2 -11   1  153.28    8.50
   2 -11   1  162.28    8.10
  -2 -11  -1  165.98    9.50
  -2 -11  -1  162.38    7.10
  -2 -11  -1  156.78    7.10
   2 -11   1  166.28    9.70
  -2 -11  -1  168.68    9.60
   2  11   1  143.79    7.50
  -2  11  -1  153.18    8.70
  -2  11  -1  150.88    9.00
   2  11   1  141.79    9.20
  -2  11  -1  164.38    9.00
  -2  11  -1  170.08    8.50
   2  11   1  150.48    7.60
  -3 -11  -1  755.82   30.00
   3 -11   1  659.93   32.20
   3 -11   1  734.73   31.60
   3 -11   1  759.72   31.00
  -3 -11  -1  726.13   32.30
  -3 -11  -1  710.23   32.60
  -3  11  -1  740.73   31.40
   3  11   1  669.43   29.90
  -3  11  -1  701.63   32.00
  -3  11  -1  804.42   31.30
   3  11   1  662.03   32.30
  -3  11  -1  722.13   31.70
   4 -11   1    0.10    1.10
  -4 -11  -1    0.10    1.60
   4 -11   1   -0.10    1.40
   4 -11   1    0.20    1.10
  -4 -11  -1    2.20    1.90
  -4  11  -1    0.70    1.30
   4  11   1    1.90    1.00
  -4  11  -1    0.10    1.20
  -4  11  -1    0.10    1.20
  -4  11  -1   -0.70    1.10
   4  11   1   -0.50    1.60
  -5 -11  -1   77.79    7.20
   5 -11   1   76.39    7.00
   5 -11   1   78.29    6.90
  -5 -11  -1   76.99    6.80
   5 -11   1   86.49    6.20
  -5  11  -1   86.29    6.10
  -5  11  -1   74.39    6.80
  -5  11  -1   71.39    6.20
   5  11   1   80.19    5.20
  -6 -11  -1   20.30    3.70
  -6 -11  -1    9.60    3.50
   6 -11   1   14.50    3.70
   6  11   1   11.60    2.50
  -6  11  -1   17.50    3.20
  -6  11  -1   17.40    4.20
  -7 -11  -1   32.60    5.20
  -7 -11  -1   25.70    5.20
   7  11   1   32.20    3.80
  -7  11  -1   37.10    5.10
  -7  11  -1   28.10    4.10
  -8 -11  -1    6.80    3.40
   8  11   1    4.80    2.10
  -8  11  -1    1.10    1.70
  -8  11  -1    4.20    2.40
  -9  11  -1    3.30    3.20
  -9  11  -1    3.80    4.50
  -8 -12   1   46.60    7.00
   8  12  -1   53.39    4.50
  -8  12   1   50.29    5.30
  -8  12   1   40.50    6.00
  -7 -12   1   28.40    5.10
   7 -12  -1   23.50    4.50
   7  12  -1   28.10    2.90
  -7  12   1   21.60    5.20
  -7  12   1   18.20    3.30
   6 -12  -1    4.40    2.10
  -6 -12   1    5.70    3.00
  -6 -12   1    8.60    2.90
   6 -12  -1   16.50    4.20
   6  12  -1    6.00    1.70
  -6  12   1   10.80    3.10
  -6  12   1    7.10    3.10
   5 -12  -1  137.39    9.90
  -5 -12   1  128.39    9.00
  -5 -12   1  139.39   10.10
   5 -12  -1  141.89    8.70
   5  12  -1  128.39    6.80
  -5  12   1  147.79    9.20
  -5  12   1  138.79   10.10
   4 -12  -1   33.60    4.60
  -4 -12   1   43.40    3.80
   4 -12  -1   37.60    3.80
  -4 -12   1   42.10    5.10
  -4 -12   1   40.90    4.60
   4  12  -1   38.30    2.50
  -4  12   1   33.80    4.00
   4  12  -1   38.00    3.60
   4  12  -1   40.30    2.50
  -4  12   1   41.70    4.90
  -3 -12   1  234.98   12.70
   3 -12  -1  237.58   12.30
  -3 -12   1  242.48   11.80
   3 -12  -1  253.07   11.90
   3 -12  -1  210.88   12.80
  -3 -12   1  232.18   12.90
  -3  12   1  228.38   12.20
  -3  12   1  209.88   12.70
   3  12  -1  207.68   12.50
   3  12  -1  216.38    9.80
  -3  12   1  239.68   11.80
  -3  12   1  242.88   11.50
   3  12  -1  232.78    9.80
  -2 -12   1  681.63   30.10
  -2 -12   1  652.63   29.40
   2 -12  -1  661.13   30.50
   2 -12  -1  652.63   29.30
   2 -12  -1  685.63   29.30
   2 -12  -1  747.53   29.10
  -2 -12   1  664.53   30.20
   2  12  -1  659.83   27.40
   2  12  -1  664.63   30.10
  -2  12   1  688.43   29.70
  -2  12   1  639.14   30.20
  -2  12   1  695.33   29.20
   2  12  -1  665.83   27.40
  -2  12   1  715.83   29.40
   1 -12  -1  512.95   24.80
   1 -12  -1  556.24   23.80
   1 -12  -1  555.84   23.30
  -1 -12   1  539.95   24.50
   1 -12  -1  539.45   24.20
  -1 -12   1  549.54   24.80
   1  12  -1  514.65   24.40
  -1  12   1  536.15   24.90
   1  12  -1  551.04   22.60
   1  12  -1  535.05   22.60
  -1  12   1  573.14   23.70
  -1  12   1  578.24   24.20
   0 -12  -1   68.29    4.50
   0 -12  -1   72.79    5.40
   0 -12   1   78.59    5.60
   0 -12   1   74.49    5.50
   0 -12   1   80.19    4.20
   0 -12   1   75.49    4.10
   0 -12  -1   65.49    5.20
   0  12   1   65.69    4.40
   0  12   1   63.19    5.30
   0  12  -1   72.19    5.30
  -1 -12  -1   58.29    4.40
  -1 -12  -1   51.69    3.30
  -1 -12  -1   47.50    4.40
  -1 -12  -1   58.99    3.50
   1 -12   1   46.10    3.60
   1 -12   1   48.60    4.30
   1 -12   1   44.70    4.50
  -1  12  -1   49.99    3.70
   1  12   1   46.90    3.40
   1  12   1   45.10    4.40
  -1  12  -1   48.80    4.50
  -1  12  -1   47.90    4.20
  -1  12  -1   54.49    4.60
  -2 -12  -1  271.17   14.30
  -2 -12  -1  279.87   14.60
   2 -12   1  268.77   13.30
   2 -12   1  245.88   14.10
  -2 -12  -1  283.87   11.70
  -2 -12  -1  277.47   12.90
   2 -12   1  285.37   12.90
  -2 -12  -1  276.37   11.60
  -2  12  -1  284.87   13.90
  -2  12  -1  272.57   13.60
  -2  12  -1  258.07   13.90
  -2  12  -1  275.97   13.10
   2  12   1  277.77   12.40
   2  12   1  273.37   14.40
   2  12   1  268.07   12.40
   3 -12   1   13.10    2.20
   3 -12   1   12.80    2.80
   3 -12   1    8.60    2.70
  -3 -12  -1   13.50    1.80
  -3 -12  -1   12.70    3.20
  -3 -12  -1   14.10    3.40
  -3  12  -1   16.60    2.50
  -3  12  -1    8.80    2.60
   3  12   1   10.30    2.90
  -3  12  -1   12.40    2.80
  -3  12  -1   14.30    3.00
  -4 -12  -1   15.20    3.90
  -4 -12  -1   23.90    4.50
   4 -12   1   24.90    3.40
   4 -12   1   20.40    5.20
   4 -12   1   21.70    3.80
   4  12   1   18.60    2.40
   4  12   1   19.80    3.80
  -4  12  -1   15.70    2.90
  -4  12  -1   21.40    3.30
  -4  12  -1   18.30    2.80
  -4  12  -1   24.30    3.20
   5 -12   1    2.80    2.10
   5 -12   1    1.00    1.50
  -5 -12  -1   -1.00    1.60
  -5 -12  -1   -2.10    1.50
  -5  12  -1   -0.80    1.00
  -5  12  -1    1.60    1.40
  -5  12  -1    1.90    1.80
   5  12   1    0.70    1.10
  -6 -12  -1    1.70    2.00
  -6 -12  -1   -0.70    1.70
   6 -12   1    3.30    2.00
  -6  12  -1    2.40    1.70
  -6  12  -1   -0.30    1.40
   6  12   1   -0.20    1.00
  -7 -12  -1    3.60    2.40
  -7 -12  -1    1.80    2.30
  -7  12  -1    5.00    2.80
  -7  12  -1    0.90    1.60
   7  12   1    2.40    1.50
  -8 -12  -1   31.10    5.50
  -8  12  -1   25.00    4.80
  -8  12  -1   28.90    4.10
   8  12   1   30.20    3.90
  -9  12  -1    9.70    5.00
  -8 -13   1   21.10    5.80
  -8  13   1   25.90    4.00
  -8  13   1   23.70    4.50
   8  13  -1   21.80    2.90
   7 -13  -1    5.20    2.50
  -7 -13   1   -2.30    1.70
  -7  13   1   -2.10    1.50
   7  13  -1    1.60    1.00
  -7  13   1    2.40    1.60
  -6 -13   1   93.79    8.60
  -6 -13   1  100.79    7.90
   6 -13  -1   87.49    8.40
   6  13  -1   91.29    5.60
  -6  13   1   96.99    7.50
  -6  13   1   83.59    8.00
   5 -13  -1  106.59    8.80
  -5 -13   1   95.69    8.30
   5 -13  -1  107.29    8.00
  -5 -13   1   96.19    7.60
  -5  13   1   96.69    7.30
   5  13  -1   95.39    5.30
  -5  13   1   94.79    8.20
  -4 -13   1    5.90    2.70
   4 -13  -1    2.60    1.50
   4 -13  -1    4.60    2.00
   4 -13  -1    4.50    2.50
  -4 -13   1    1.00    1.90
  -4 -13   1    5.10    1.70
   4  13  -1    5.10    1.10
   4  13  -1    4.10    2.40
  -4  13   1    5.30    2.10
  -4  13   1    4.70    2.60
  -3 -13   1   45.60    4.80
  -3 -13   1   45.60    4.70
  -3 -13   1   43.30    3.90
   3 -13  -1   46.70    3.90
   3 -13  -1   37.70    4.60
   3 -13  -1   36.10    3.90
   3  13  -1   37.70    2.40
  -3  13   1   41.40    4.60
   3  13  -1   35.90    4.20
  -3  13   1   36.80    3.70
  -3  13   1   35.50    3.90
  -3  13   1   43.30    3.80
   3  13  -1   38.30    2.30
  -2 -13   1 1997.80   79.49
   2 -13  -1 1988.20   79.29
   2 -13  -1 1981.10   80.69
   2 -13  -1 1920.21   79.09
  -2 -13   1 1966.90   80.09
   2 -13  -1 2053.09   78.69
  -2 -13   1 1918.01   80.19
  -2  13   1 1867.31   80.19
   2  13  -1 1837.02   77.09
   2  13  -1 1868.61   79.99
  -2  13   1 1910.01   78.79
  -2  13   1 2012.50   79.19
  -2  13   1 1929.21   79.49
   2  13  -1 1884.71   77.09
  -1 -13   1  931.31   40.60
   1 -13  -1  928.01   40.70
   1 -13  -1  890.61   39.30
  -1 -13   1  979.80   40.40
   1 -13  -1 1009.30   39.70
   1 -13  -1  925.51   40.00
   1  13  -1  928.71   40.40
   1  13  -1  903.71   38.20
  -1  13   1  973.80   39.90
  -1  13   1  974.80   39.30
   1  13  -1  947.81   38.20
  -1  13   1  882.41   40.60
   0 -13   1  215.88   11.70
   0 -13  -1  198.68   10.20
   0 -13   1  213.48    9.70
   0 -13  -1  206.78   11.50
   0 -13  -1  222.68   11.60
   0 -13   1  246.58   10.00
   0 -13   1  205.18   11.60
   0  13  -1  214.18   10.10
   0  13   1  205.28   10.30
   0  13  -1  219.98   11.50
   0  13   1  199.78   11.60
   1 -13   1    4.20    2.10
  -1 -13  -1    6.40    2.10
  -1 -13  -1    7.90    1.50
  -1 -13  -1    6.20    2.20
   1 -13   1    5.60    1.60
   1 -13   1    6.00    2.10
  -1 -13  -1    6.20    1.30
  -1  13  -1    4.60    2.10
  -1  13  -1    5.50    2.10
  -1  13  -1    6.40    1.60
   1  13   1    5.40    2.20
  -1  13  -1    5.50    1.60
   1  13   1    5.90    1.40
  -2 -13  -1    3.00    1.60
  -2 -13  -1    5.40    1.00
   2 -13   1    4.80    1.70
  -2 -13  -1    2.70    0.80
  -2 -13  -1    1.50    1.90
   2 -13   1    1.60    1.60
  -2  13  -1    4.40    1.90
   2  13   1    2.50    1.80
  -2  13  -1    6.00    1.90
  -2  13  -1    1.90    1.60
  -2  13  -1    4.30    1.60
   2  13   1    5.40    1.40
  -3 -13  -1   57.49    5.70
   3 -13   1   51.39    5.20
  -3 -13  -1   51.19    5.20
  -3 -13  -1   61.79    4.00
   3 -13   1   52.09    4.60
  -3  13  -1   64.89    4.70
  -3  13  -1   54.39    5.00
   3  13   1   53.59    3.70
   3  13   1   54.69    5.40
  -3  13  -1   52.89    4.80
  -3  13  -1   63.59    5.10
  -4 -13  -1  294.17   16.30
  -4 -13  -1  303.67   17.00
   4 -13   1  280.07   15.60
   4 -13   1  298.77   16.70
   4  13   1  332.17   17.40
  -4  13  -1  272.77   16.00
   4  13   1  285.17   13.90
  -4  13  -1  329.67   15.70
  -4  13  -1  335.07   15.40
  -4  13  -1  311.57   15.90
   5 -13   1   13.60    3.60
  -5 -13  -1    7.60    2.80
  -5 -13  -1    0.60    2.10
   5 -13   1    4.90    2.40
  -5  13  -1    5.90    2.20
   5  13   1    7.00    1.80
  -5  13  -1    9.90    3.10
   5  13   1    8.10    3.50
  -6 -13  -1  152.58   10.80
   6 -13   1  161.78   11.30
  -6 -13  -1  175.58   12.40
  -6  13  -1  159.48   11.40
  -6  13  -1  148.89   10.30
   6  13   1  141.59    8.80
  -7 -13  -1    8.90    3.40
  -7 -13  -1    7.20    3.20
   7  13   1   10.80    2.60
  -7  13  -1    7.70    2.70
  -7  13  -1   14.50    3.80
  -8 -13  -1   45.30    6.70
  -8  13  -1   55.69    6.70
  -8  13  -1   51.19    5.70
   8  13   1   49.60    5.10
  -8 -14   1    4.40    2.80
   8  14  -1    3.20    1.50
  -8  14   1    7.70    3.30
  -8  14   1    4.50    2.50
   7 -14  -1   95.99    9.20
  -7 -14   1  100.19    9.60
   7  14  -1   84.19    5.90
  -7  14   1   91.89    7.60
  -7  14   1  106.29    9.40
  -6 -14   1    1.10    2.50
   6 -14  -1    4.60    2.50
  -6 -14   1    3.90    2.10
  -6  14   1    0.70    2.00
  -6  14   1    5.00    2.30
   6  14  -1    0.90    1.00
  -5 -14   1   -0.70    1.50
  -5 -14   1    1.00    2.10
   5 -14  -1   -1.30    1.80
  -5  14   1   -1.80    0.90
   5  14  -1   -1.00    2.00
   5  14  -1    1.30    0.80
  -5  14   1    2.30    2.00
  -4 -14   1   65.99    6.30
   4 -14  -1   66.59    6.80
  -4 -14   1   74.19    6.90
   4 -14  -1   76.79    6.20
  -4  14   1   73.89    6.20
   4  14  -1   71.89    4.00
   4  14  -1   72.69    6.90
  -4  14   1   80.69    7.00
  -3 -14   1  120.79    8.60
   3 -14  -1  114.49    7.70
  -3 -14   1  127.19    7.60
  -3 -14   1  118.69    8.40
   3 -14  -1  114.69    7.20
   3 -14  -1  114.89    8.70
   3  14  -1  121.69    5.60
  -3  14   1  121.39    7.40
  -3  14   1  127.69    7.40
   3  14  -1  115.59    8.40
   3  14  -1  112.79    5.60
  -3  14   1  115.09    7.80
  -3  14   1  111.29    8.30
   2 -14  -1   56.89    4.70
   2 -14  -1   56.49    4.70
   2 -14  -1   55.99    5.70
   2 -14  -1   52.39    4.40
  -2 -14   1   65.29    5.60
  -2 -14   1   60.89    5.00
  -2  14   1   48.00    4.50
   2  14  -1   52.69    3.20
  -2  14   1   47.60    5.20
  -2  14   1   58.39    4.50
  -2  14   1   59.99    4.80
   2  14  -1   53.49    3.10
   2  14  -1   51.59    4.90
   1 -14  -1   11.90    2.70
  -1 -14   1   12.60    2.90
  -1 -14   1   13.20    3.20
   1 -14  -1   11.90    3.10
   1 -14  -1   13.80    2.20
   1  14  -1   14.30    1.70
  -1  14   1   13.20    3.20
   1  14  -1   11.70    1.60
  -1  14   1   12.40    2.60
  -1  14   1   10.90    2.20
   1  14  -1   13.90    3.10
   0 -14  -1  124.49    6.90
   0 -14   1  137.59    6.50
   0 -14  -1  123.59    8.20
   0 -14   1  135.59    8.50
   0 -14  -1  121.99    8.10
   0 -14   1  114.99    8.10
   0 -14   1  150.78    6.80
   0  14   1  133.59    7.20
   0  14  -1  133.29    6.90
   0  14   1  116.59    8.30
   0  14  -1  123.59    8.00
   1 -14   1  106.29    6.20
   1 -14   1  110.29    7.50
  -1 -14  -1  109.69    5.80
  -1 -14  -1  120.69    6.00
  -1 -14  -1  106.39    7.00
  -1 -14  -1  107.79    7.50
   1 -14   1  114.09    7.90
   1  14   1   98.29    7.40
   1  14   1  117.09    6.30
  -1  14  -1  104.69    7.30
  -1  14  -1  109.69    6.40
  -1  14  -1  109.09    7.60
  -2 -14  -1  284.27   15.30
   2 -14   1  256.67   15.20
   2 -14   1  294.57   14.20
  -2 -14  -1  299.97   12.20
  -2 -14  -1  307.17   14.10
  -2 -14  -1  291.37   12.20
   2  14   1  261.07   15.10
  -2  14  -1  294.17   14.00
  -2  14  -1  297.27   14.60
  -2  14  -1  296.57   15.10
  -2  14  -1  298.57   14.90
   2  14   1  274.87   13.10
   3 -14   1   12.50    2.80
  -3 -14  -1    7.10    2.70
  -3 -14  -1   10.60    3.30
  -3 -14  -1   12.80    2.30
   3 -14   1   10.00    3.10
  -3  14  -1    9.40    2.60
  -3  14  -1   11.90    2.70
  -3  14  -1   12.80    3.10
  -3  14  -1   11.30    3.10
   3  14   1    5.30    2.30
   3  14   1    9.90    1.90
   4 -14   1   -0.30    1.10
   4 -14   1    3.20    2.30
  -4 -14  -1    4.20    2.50
  -4 -14  -1    0.70    1.80
  -4  14  -1   -0.70    1.20
  -4  14  -1    0.20    1.50
   4  14   1    0.20    1.00
  -4  14  -1    0.00    1.40
  -4  14  -1    0.50    1.30
   4  14   1    3.80    2.20
   5 -14   1   91.69    7.90
   5 -14   1   84.99    7.30
  -5 -14  -1   96.49    7.80
  -5 -14  -1   88.49    8.30
   5  14   1   85.39    5.70
  -5  14  -1   88.09    7.70
   5  14   1   89.09    8.30
  -5  14  -1   95.89    7.40
  -6 -14  -1    0.90    2.30
   6 -14   1    2.50    2.00
  -6 -14  -1    4.30    2.40
   6  14   1    1.90    1.40
   6  14   1    4.50    2.80
  -6  14  -1    0.30    1.40
  -6  14  -1    3.10    1.90
  -7 -14  -1    1.60    1.50
  -7 -14  -1    2.00    1.70
   7  14   1   -0.80    0.80
   7  14   1   -0.70    2.20
  -7  14  -1    0.30    1.50
  -7  14  -1    0.80    1.50
  -8 -14  -1   10.20    3.80
  -8  14  -1   14.10    4.10
   8  14   1   12.00    2.90
  -8 -15   1    4.70    3.00
  -8  15   1    6.70    3.00
  -8  15   1    3.10    1.80
   8  15  -1    1.40    1.20
  -7 -15   1   16.70    4.90
   7 -15  -1   10.20    3.50
   7  15  -1   12.30    2.40
  -7  15   1   15.00    4.30
  -7  15   1    7.40    2.50
  -6 -15   1   67.29    7.80
  -6 -15   1   77.19    7.20
   6 -15  -1   91.59    8.50
  -6  15   1   73.99    6.80
   6  15  -1   91.39    9.00
   6  15  -1   87.29    5.20
  -6  15   1   81.09    8.00
  -5 -15   1    5.40    2.90
  -5 -15   1    3.70    2.30
   5 -15  -1    3.10    2.60
   5  15  -1    1.70    0.80
   5  15  -1    6.10    3.30
  -5  15   1    4.40    2.10
  -5  15   1    4.90    3.00
  -4 -15   1  384.26   19.80
   4 -15  -1  368.36   19.10
  -4 -15   1  378.76   20.20
   4 -15  -1  394.96   20.80
  -4  15   1  389.06   19.50
  -4  15   1  386.66   20.40
   4  15  -1  372.86   16.20
   4  15  -1  366.96   20.10
   3 -15  -1   66.69    5.40
  -3 -15   1   85.69    6.90
  -3 -15   1   74.99    6.60
   3 -15  -1   78.99    7.10
  -3 -15   1   91.09    6.10
   3  15  -1   72.59    6.50
  -3  15   1   71.89    6.50
  -3  15   1   84.69    6.30
  -3  15   1   81.99    5.70
  -3  15   1   81.09    5.80
   3  15  -1   65.29    4.00
  -2 -15   1   85.09    6.90
  -2 -15   1   80.09    6.00
   2 -15  -1   79.99    5.90
   2 -15  -1   74.69    5.60
   2 -15  -1   72.69    6.60
   2  15  -1   81.49    4.30
   2  15  -1   78.49    4.40
  -2  15   1   67.79    6.30
  -2  15   1   90.69    5.90
   2  15  -1   70.29    6.10
  -2  15   1   79.69    5.90
  -2  15   1   75.19    5.80
  -1 -15   1  524.25   22.90
   1 -15  -1  467.15   22.40
  -1 -15   1  484.45   23.10
   1 -15  -1  484.05   21.60
   1 -15  -1  497.45   23.30
   1  15  -1  457.65   22.60
   1  15  -1  450.15   20.50
  -1  15   1  502.75   21.70
  -1  15   1  511.15   23.50
  -1  15   1  455.55   23.10
   0 -15  -1   89.59    6.80
   0 -15   1  108.39    5.40
   0 -15  -1   98.59    6.90
   0 -15  -1   93.59    5.60
   0 -15   1   95.59    5.10
   0 -15   1   96.49    7.00
   0 -15   1   85.29    6.70
   0  15   1   81.39    6.80
   0  15  -1   91.29    6.70
   0  15   1   89.89    5.80
  -1 -15  -1  201.68    9.40
   1 -15   1  189.38    9.90
   1 -15   1  207.38   11.80
  -1 -15  -1  231.98    9.70
   1 -15   1  181.18   11.10
  -1 -15  -1  191.18   11.40
  -1 -15  -1  207.58   11.00
   1  15   1  172.08   11.20
  -1  15  -1  192.28   10.10
  -1  15  -1  197.58   11.40
   1  15   1  192.08    9.80
  -1  15  -1  199.48   11.30
   2 -15   1  159.48    9.60
  -2 -15  -1  189.58    7.90
  -2 -15  -1  200.68   10.10
   2 -15   1  174.98   11.20
  -2 -15  -1  179.98   11.10
   2 -15   1  184.78   10.70
  -2 -15  -1  193.18    7.90
   2  15   1  168.68   11.00
  -2  15  -1  174.38   10.50
   2  15   1  177.08    9.10
  -2  15  -1  179.08   10.80
  -2  15  -1  178.48    9.70
   3 -15   1  173.28   10.30
  -3 -15  -1  183.38   11.50
  -3 -15  -1  170.48   11.50
   3 -15   1  184.28   11.70
  -3  15  -1  180.18   10.00
  -3  15  -1  172.28   11.00
   3  15   1  173.68   11.50
  -3  15  -1  199.68   10.90
   3  15   1  180.78    9.10
  -4 -15  -1    1.00    1.90
  -4 -15  -1    4.10    2.60
   4 -15   1    0.30    1.40
   4 -15   1   -1.20    1.60
   4  15   1    3.30    1.40
  -4  15  -1    4.00    2.00
  -4  15  -1    0.60    1.70
   4  15   1    1.30    2.10
  -4  15  -1    1.70    1.90
  -4  15  -1   -0.40    1.50
   5 -15   1   85.09    7.80
   5 -15   1   90.39    7.30
  -5 -15  -1   74.19    7.20
  -5 -15  -1   82.19    8.10
   5  15   1   83.79    5.60
  -5  15  -1   93.79    7.30
   5  15   1   88.29    8.40
  -5  15  -1   81.69    7.50
  -6 -15  -1   46.80    5.70
  -6 -15  -1   44.40    6.30
   6 -15   1   50.19    6.00
  -6  15  -1   46.10    5.30
  -6  15  -1   44.70    5.60
   6  15   1   40.90    6.30
   6  15   1   43.90    4.10
  -7 -15  -1   27.10    4.40
   7 -15   1   27.50    5.00
  -7 -15  -1   24.20    6.00
  -7  15  -1   20.20    4.80
   7  15   1   22.60    5.80
   7  15   1   20.80    2.90
  -7  15  -1   28.50    4.20
  -8 -15  -1    0.50    2.00
   8  15   1   -0.40    1.30
   8  15   1    4.30    2.90
  -8  15  -1    0.40    1.60
  -8 -16   1   28.70    6.50
   8  16  -1   43.10    4.10
  -8  16   1   32.60    4.90
  -8  16   1   25.70    6.50
   8  16  -1   27.10    6.90
  -7 -16   1    4.10    2.70
   7 -16  -1    6.20    2.70
  -7  16   1    6.10    2.30
   7  16  -1    9.70    4.30
   7  16  -1    8.50    2.00
  -7  16   1    8.00    2.70
  -6 -16   1    3.30    2.20
  -6 -16   1    3.90    2.80
   6 -16  -1    4.90    2.50
   6  16  -1    6.60    1.50
  -6  16   1    9.30    3.50
  -6  16   1    7.90    2.60
   6  16  -1    2.50    3.00
  -5 -16   1    1.60    2.10
  -5 -16   1    4.30    2.30
   5 -16  -1    5.10    2.90
   5  16  -1    7.80    1.60
  -5  16   1    4.00    2.10
  -5  16   1    3.60    2.30
   5  16  -1    5.50    2.80
  -4 -16   1  479.75   24.40
  -4 -16   1  472.55   24.70
   4 -16  -1  482.65   23.70
   4 -16  -1  489.65   25.30
   4  16  -1  494.15   25.00
  -4  16   1  489.25   25.00
  -4  16   1  515.85   24.20
  -3 -16   1  121.79    8.90
  -3 -16   1  121.59    7.80
   3 -16  -1  121.09    9.20
   3 -16  -1  113.79    7.70
   3 -16  -1  116.69    8.00
  -3 -16   1  115.29    8.70
  -3  16   1  119.49    7.80
   3  16  -1  131.69    9.20
  -3  16   1  120.69    7.70
  -3  16   1  121.69    8.30
   3  16  -1  124.49    6.10
  -3  16   1  113.09    8.80
   2 -16  -1   88.19    6.40
  -2 -16   1   92.09    7.30
   2 -16  -1   86.79    7.30
  -2 -16   1   84.79    6.40
   2 -16  -1   85.49    6.10
  -2  16   1   88.29    6.50
  -2  16   1   89.49    7.30
   2  16  -1   79.59    4.70
   2  16  -1   82.89    6.80
  -2  16   1   86.99    6.00
  -1 -16   1    3.10    1.80
   1 -16  -1    2.50    1.40
   1 -16  -1   -0.70    1.60
   1 -16  -1    0.60    1.20
  -1 -16   1    1.50    1.70
   1  16  -1    2.50    1.70
   1  16  -1    1.30    0.80
  -1  16   1    2.80    1.40
  -1  16   1    1.50    1.90
   0 -16   1  295.67   15.50
   0 -16   1  282.77   15.40
   0 -16  -1  302.77   15.40
   0 -16  -1  278.67   13.60
   0 -16   1  299.37   13.00
   0 -16  -1  301.27   15.50
   0  16  -1  287.07   15.30
   0  16   1  266.57   15.40
   0  16  -1  312.97   13.80
   0  16   1  288.07   13.90
  -1 -16  -1   29.80    2.50
  -1 -16  -1   27.80    3.40
   1 -16   1   24.20    2.60
  -1 -16  -1   31.90    3.00
   1 -16   1   30.30    4.20
  -1 -16  -1   20.60    3.40
   1 -16   1   22.50    3.30
  -1  16  -1   29.80    3.90
   1  16   1   27.10    2.90
  -1  16  -1   29.90    3.10
  -1  16  -1   28.20    3.80
   1  16   1   27.40    3.80
   2 -16   1   66.19    5.80
  -2 -16  -1   74.49    3.60
  -2 -16  -1   76.09    5.50
  -2 -16  -1   79.19    3.60
   2 -16   1   63.79    6.40
   2 -16   1   65.39    5.20
  -2 -16  -1   72.19    6.40
  -2  16  -1   75.19    6.10
   2  16   1   70.69    4.80
   2  16   1   70.09    6.40
  -2  16  -1   72.09    5.30
  -2  16  -1   73.09    6.10
   3 -16   1    0.70    1.00
   3 -16   1    2.30    1.90
  -3 -16  -1    2.50    2.20
  -3  16  -1    1.70    1.70
  -3  16  -1    0.90    1.50
   3  16   1    0.70    1.00
  -3  16  -1    4.40    2.00
   3  16   1    2.90    2.10
  -4 -16  -1   11.10    3.70
   4 -16   1   14.10    3.40
   4 -16   1   11.70    3.90
  -4 -16  -1    6.80    3.00
  -4  16  -1   12.00    3.20
  -4  16  -1   13.50    3.50
   4  16   1   17.30    4.40
   4  16   1   12.10    2.30
  -5 -16  -1    9.40    3.40
  -5 -16  -1    4.50    2.70
   5 -16   1   10.30    3.10
   5 -16   1    7.30    3.10
  -5  16  -1    8.60    3.40
   5  16   1   12.50    4.00
   5  16   1   12.90    2.20
  -5  16  -1    9.20    3.30
  -6 -16  -1   51.69    7.00
   6 -16   1   62.19    6.80
  -6 -16  -1   53.29    6.20
   6  16   1   61.49    7.40
  -6  16  -1   52.49    6.40
  -6  16  -1   62.79    6.30
   6  16   1   60.49    4.80
   7 -16   1   32.70    5.40
  -7 -16  -1   28.50    4.80
  -7 -16  -1   32.30    5.80
  -7  16  -1   36.00    5.00
   7  16   1   36.10    3.70
  -7  16  -1   40.40    5.40
   7  16   1   38.80    6.30
  -8 -16  -1    5.90    3.70
   8  16   1   11.60    4.90
  -8  16  -1   17.50    4.70
   8  16   1   14.00    3.30
  -8  16  -1   13.60    3.80
  -8 -17   1    0.50    2.50
  -8  17   1    0.10    2.70
   8  17  -1    4.70    3.90
   8  17  -1    1.10    1.40
  -8  17   1    1.10    2.60
  -7 -17   1   91.09    9.60
   7 -17  -1  106.79    9.80
  -7  17   1   81.99    8.60
   7  17  -1   90.99    6.00
  -7  17   1   94.29    8.10
   7  17  -1  100.89   10.30
  -6 -17   1    2.60    2.40
   6 -17  -1    6.50    3.40
  -6 -17   1   -0.80    2.00
   6  17  -1    2.90    1.20
  -6  17   1   -0.70    1.30
   6  17  -1    2.40    2.50
  -6  17   1   -0.20    2.00
  -5 -17   1   15.20    3.90
  -5 -17   1   11.60    3.80
   5 -17  -1   21.60    5.30
   5  17  -1   25.90    4.70
  -5  17   1   19.00    4.20
  -5  17   1   21.60    4.00
   5  17  -1   20.60    2.10
   4 -17  -1  275.77   14.60
  -4 -17   1  242.28   14.80
  -4 -17   1  232.08   14.90
   4 -17  -1  258.97   15.80
  -4  17   1  254.97   14.60
  -4  17   1  250.27   15.30
   4  17  -1  250.17   15.30
   4  17  -1  254.27   11.50
   3 -17  -1   17.30    4.10
  -3 -17   1   12.40    3.60
   3 -17  -1   13.20    3.00
  -3 -17   1   16.00    3.90
   3 -17  -1   11.60    2.90
  -3 -17   1   16.40    3.40
   3  17  -1   14.50    3.90
  -3  17   1   12.70    3.50
  -3  17   1   13.50    3.20
   3  17  -1   15.70    1.80
  -3  17   1   19.40    2.90
  -2 -17   1  132.19    9.10
   2 -17  -1  119.29    7.80
   2 -17  -1  104.19    8.70
  -2 -17   1  129.29    8.40
   2 -17  -1  122.79    8.20
  -2  17   1  129.99    9.20
  -2  17   1  127.49    7.90
  -2  17   1  129.99    8.40
   2  17  -1  116.89    8.60
   2  17  -1  126.09    6.50
  -1 -17   1    2.80    2.00
   1 -17  -1    2.00    1.30
   1 -17  -1    0.50    1.40
   1 -17  -1    0.20    1.90
  -1 -17   1    0.50    1.50
   1  17  -1    2.10    1.00
  -1  17   1    0.70    1.30
  -1  17   1   -0.70    1.70
   1  17  -1   -0.20    1.40
   0 -17  -1    1.20    1.00
   0 -17   1   -2.10    1.10
   0 -17  -1    0.80    1.50
   0 -17   1    1.70    0.90
   0 -17   1    3.60    2.10
   0 -17  -1    1.80    1.80
   0  17   1    1.60    1.20
   0  17  -1    1.10    1.00
   0  17   1   -0.10    1.80
   0  17  -1    3.10    1.80
  -1 -17  -1    0.00    0.80
   1 -17   1    3.90    1.80
   1 -17   1    0.60    1.00
  -1 -17  -1   -0.80    1.50
  -1 -17  -1   -1.50    1.10
   1 -17   1   -0.40    1.60
  -1  17  -1    2.30    1.90
   1  17   1   -0.60    1.00
   1  17   1   -0.50    1.40
  -1  17  -1    1.30    1.40
  -1  17  -1    0.40    1.70
  -2 -17  -1   38.30    4.70
   2 -17   1   31.80    4.50
  -2 -17  -1   33.30    1.80
  -2 -17  -1   32.80    3.80
  -2 -17  -1   33.20    1.80
   2 -17   1   33.80    3.60
   2 -17   1   30.90    3.90
   2  17   1   30.00    4.50
  -2  17  -1   32.00    3.50
  -2  17  -1   32.70    4.20
   2  17   1   28.10    3.00
  -2  17  -1   36.00    4.30
  -3 -17  -1   59.69    6.20
   3 -17   1   67.49    5.60
   3 -17   1   65.29    6.60
   3  17   1   63.29    4.40
   3  17   1   65.59    6.70
  -3  17  -1   66.99    6.10
  -3  17  -1   55.59    5.60
  -3  17  -1   53.89    5.00
   4 -17   1    0.10    1.60
   4 -17   1    1.30    1.60
  -4 -17  -1    1.30    2.00
  -4 -17  -1   -0.50    1.90
  -4  17  -1   -0.80    1.40
  -4  17  -1    0.40    1.60
   4  17   1    1.00    1.80
   4  17   1    1.50    1.20
  -5 -17  -1    4.60    2.70
  -5 -17  -1   14.40    3.90
   5 -17   1   12.00    3.70
   5 -17   1   12.80    3.60
  -5  17  -1    8.90    3.20
   5  17   1   10.00    2.30
   5  17   1   17.60    4.70
   6 -17   1   20.30    4.70
  -6 -17  -1   12.70    4.60
  -6 -17  -1   14.60    4.50
   6  17   1   15.00    2.40
   6  17   1   19.90    5.20
  -6  17  -1   16.20    4.30
   7 -17   1   52.99    6.80
  -7 -17  -1   48.50    7.10
  -7 -17  -1   53.59    6.50
  -7  17  -1   64.89    7.10
   7  17   1   54.59    4.80
   7  17   1   55.89    7.60
  -7  17  -1   52.89    6.10
  -8 -17  -1    5.60    4.00
  -8  17  -1   19.70    4.70
  -8  17  -1   14.80    4.60
   8  17   1   11.90    5.00
   8  17   1   16.80    3.50
  -8 -18   1   15.00    4.70
   8 -18  -1   11.10    6.50
   8  18  -1   17.50    6.20
  -8  18   1   15.20    4.80
  -8  18   1   13.30    5.00
   8  18  -1   12.90    3.00
   7 -18  -1   90.89    9.30
  -7 -18   1   82.19    9.20
  -7  18   1   88.19    7.90
   7  18  -1   92.79    9.70
   7  18  -1   89.59    5.80
  -7  18   1   82.89    8.70
  -6 -18   1   16.50    4.50
  -6 -18   1   12.10    4.10
   6 -18  -1   10.50    4.00
   6  18  -1   16.30    5.00
   6  18  -1   18.10    2.20
  -6  18   1   22.10    3.70
  -6  18   1   17.20    4.60
  -5 -18   1   35.90    5.00
  -5 -18   1   38.50    5.60
   5 -18  -1   36.00    5.70
   5 -18  -1   34.60    5.60
   5  18  -1   29.90    2.80
  -5  18   1   33.00    5.30
  -5  18   1   38.80    4.80
   5  18  -1   31.00    5.10
  -4 -18   1  130.19    9.90
  -4 -18   1  137.39   10.40
   4 -18  -1  147.19    9.60
   4 -18  -1  143.49   10.90
  -4  18   1  126.19   10.10
   4  18  -1  124.99   10.10
   4  18  -1  129.49    6.80
  -3 -18   1  413.06   19.80
  -3 -18   1  375.26   20.90
   3 -18  -1  419.46   20.10
   3 -18  -1  374.96   19.60
   3 -18  -1  365.56   21.10
  -3  18   1  413.06   21.40
   3  18  -1  420.16   21.40
  -3  18   1  423.26   19.60
   3  18  -1  390.96   17.50
  -3  18   1  417.26   19.90
   2 -18  -1    6.70    2.00
  -2 -18   1    9.30    2.80
   2 -18  -1    6.60    2.40
  -2 -18   1    6.40    2.70
   2 -18  -1    1.70    2.00
   2  18  -1    3.60    2.30
  -2  18   1    8.80    2.90
   2  18  -1    6.10    1.50
  -2  18   1    7.70    2.30
  -2  18   1    4.80    2.90
   1 -18  -1  153.28    8.70
   1 -18  -1  155.78   10.40
  -1 -18   1  154.18   10.20
   1 -18  -1  135.29    9.40
  -1 -18   1  156.18    9.90
  -1  18   1  157.58   10.50
   1  18  -1  144.79    7.90
   1  18  -1  147.99    9.90
   0 -18   1    0.80    0.90
   0 -18  -1    1.60    1.70
   0 -18   1   -0.90    1.30
   0 -18  -1   -1.20    0.90
   0 -18   1   -0.60    1.40
   0 -18  -1   -0.80    0.90
   0  18   1    0.50    1.70
   0  18  -1   -1.00    0.90
   0  18  -1    0.10    1.60
   0  18  -1   -0.80    1.30
   0  18   1   -1.00    1.00
  -1 -18  -1  121.99    8.20
  -1 -18  -1  114.89    6.20
   1 -18   1  117.79    6.80
  -1 -18  -1  113.69    8.70
   1 -18   1  110.69    8.30
   1 -18   1  126.99    9.10
  -1  18  -1  115.49    7.20
  -1  18  -1  131.99    8.90
   1  18   1  111.39    6.90
  -1  18  -1  106.99    8.30
   2 -18   1    3.80    2.30
   2 -18   1    4.40    2.10
   2 -18   1    0.70    1.20
  -2 -18  -1    1.10    1.50
  -2 -18  -1    3.90    2.20
  -2  18  -1    3.50    1.70
   2  18   1    3.40    1.40
  -2  18  -1    5.00    2.40
   2  18   1    5.10    2.50
  -2  18  -1    3.50    2.10
   3 -18   1   31.80    3.90
  -3 -18  -1   23.70    4.30
   3 -18   1   24.10    4.10
   3  18   1   22.20    2.70
   3  18   1   25.60    4.30
  -3  18  -1   23.10    3.40
  -3  18  -1   26.90    4.20
  -3  18  -1   24.90    3.90
   4 -18   1   -0.70    1.40
  -4 -18  -1   -0.90    2.00
  -4 -18  -1    3.60    2.50
   4 -18   1    2.00    2.30
   4  18   1   -0.20    1.90
  -4  18  -1   -0.50    1.50
  -4  18  -1    0.60    1.50
   4  18   1    0.70    1.00
  -5 -18  -1   41.20    5.60
  -5 -18  -1   43.10    6.40
   5 -18   1   50.59    5.40
   5 -18   1   48.50    6.10
   5  18   1   51.69    4.20
  -5  18  -1   53.39    6.00
   5  18   1   54.09    6.70
   6 -18   1   14.40    4.70
  -6 -18  -1   22.20    5.40
  -6 -18  -1   19.70    5.20
   6  18   1   14.30    2.40
  -6  18  -1   23.90    4.20
   6  18   1   16.80    4.70
  -7 -18  -1    7.10    3.10
  -7 -18  -1    9.80    4.20
   7 -18   1   13.60    3.70
  -7  18  -1    6.40    2.60
   7  18   1    9.00    2.20
   7  18   1   10.70    4.50
  -8  18  -1    4.60    4.10
  -8  18  -1    0.10    3.00
   8 -19  -1   -0.30    4.20
  -8  19   1    8.90    4.40
   7 -19  -1   47.30    6.40
  -7 -19   1   48.20    6.80
   7  19  -1   46.10    3.90
  -7  19   1   41.40    5.30
   7  19  -1   64.09    7.80
  -7  19   1   43.80    6.30
  -6 -19   1   46.10    6.60
  -6 -19   1   59.39    6.70
   6 -19  -1   61.69    7.20
   6  19  -1   66.39    7.40
  -6  19   1   58.09    6.30
  -6  19   1   55.49    6.80
   5 -19  -1  247.68   16.00
  -5 -19   1  202.68   14.60
   5 -19  -1  239.38   14.20
  -5 -19   1  230.18   14.70
   5  19  -1  236.78   11.00
  -5  19   1  202.18   14.60
   4 -19  -1    2.00    2.60
  -4 -19   1    4.90    2.70
  -4 -19   1    3.00    2.50
   4 -19  -1    2.10    1.50
   4  19  -1    5.90    1.30
  -4  19   1    5.20    2.50
   4  19  -1    4.80    2.40
   3 -19  -1   43.10    5.70
  -3 -19   1   41.10    4.50
   3 -19  -1   38.40    4.50
  -3 -19   1   39.20    5.20
   3 -19  -1   34.30    4.30
  -3  19   1   37.30    4.30
   3  19  -1   38.30    5.20
   3  19  -1   36.30    3.10
  -3  19   1   49.60    4.90
  -3  19   1   41.90    5.40
  -2 -19   1   -0.60    1.40
   2 -19  -1   -0.60    1.20
   2 -19  -1    1.00    1.70
   2 -19  -1    1.90    2.20
  -2 -19   1   -0.30    1.70
   2  19  -1    1.60    1.90
   2  19  -1   -1.00    0.70
  -2  19   1    2.50    2.30
  -2  19   1    0.00    1.60
  -2  19   1   -1.30    1.20
   1 -19  -1    5.00    2.70
   1 -19  -1   -0.90    1.10
   1 -19  -1    1.10    1.20
  -1 -19   1   -2.60    1.00
  -1 -19   1   -0.10    1.50
   1  19  -1    1.40    1.70
   1  19  -1    0.70    1.10
  -1  19   1    1.60    2.50
  -1  19   1    0.60    1.40
   0 -19   1   38.10    4.70
   0 -19  -1   31.10    4.30
   0 -19   1   39.00    4.80
   0 -19   1   36.10    2.80
   0 -19  -1   35.00    4.50
   0 -19  -1   29.10    3.10
   0  19  -1   30.60    4.40
   0  19  -1   35.80    3.40
   0  19   1   34.40    3.60
   0  19  -1   41.00    5.00
   0  19   1   35.50    4.90
   1 -19   1   78.09    7.30
  -1 -19  -1   95.49    7.70
  -1 -19  -1   96.29    7.20
   1 -19   1   79.69    5.50
  -1 -19  -1   82.39    4.90
   1 -19   1   86.49    7.30
  -1  19  -1   92.19    7.50
   1  19   1   99.79    8.10
  -1  19  -1   90.39    7.40
  -1  19  -1   79.99    5.90
   1  19   1   83.99    5.80
   2 -19   1  106.89    8.90
   2 -19   1  118.89    8.80
   2 -19   1  117.19    7.40
  -2 -19  -1  108.79    8.80
  -2 -19  -1  108.49    7.70
  -2  19  -1  115.59    7.50
   2  19   1  119.59    9.30
   2  19   1  111.49    6.90
  -2  19  -1  120.89    8.80
  -2  19  -1  131.19    9.20
  -3 -19  -1   35.10    5.00
   3 -19   1   35.20    4.10
   3 -19   1   35.30    5.10
  -3  19  -1   44.40    5.00
   3  19   1   31.30    3.20
  -3  19  -1   34.60    4.00
  -3  19  -1   26.40    4.00
   3  19   1   31.10    4.80
   4 -19   1   52.89    5.30
  -4 -19  -1   54.49    6.30
   4 -19   1   58.59    6.70
  -4  19  -1   56.49    6.10
   4  19   1   50.29    6.30
   4  19   1   53.79    4.30
  -4  19  -1   53.49    5.60
   5 -19   1    2.50    2.20
   5 -19   1   10.10    2.90
  -5 -19  -1    5.10    2.90
  -5 -19  -1    4.30    3.00
   5  19   1    5.10    1.80
  -5  19  -1   -0.10    1.40
   5  19   1    2.50    2.30
  -6 -19  -1    5.90    2.80
   6 -19   1    5.10    2.50
  -6 -19  -1   -0.40    2.20
   6  19   1    9.20    2.30
  -6  19  -1    7.20    2.90
   6  19   1    9.90    3.70
  -7 -19  -1   11.30    4.40
   7 -19   1    6.50    2.80
  -7 -19  -1    6.10    2.90
   7  19   1    9.10    2.40
   7  19   1    8.20    3.80
  -7  19  -1    8.30    3.40
  -8  19  -1    4.40    4.10
  -8  19  -1    4.80    4.40
   7 -20  -1   13.00    4.10
  -7 -20   1    8.10    3.60
  -7  20   1    9.60    3.60
  -7  20   1    4.60    2.80
   7  20  -1    7.90    3.70
  -6 -20   1   48.90    6.60
  -6 -20   1   63.89    7.60
   6 -20  -1   61.59    7.50
   6  20  -1   68.19    7.70
  -6  20   1   73.39    7.70
   6  20  -1   68.09    4.60
  -5 -20   1    0.70    1.90
   5 -20  -1    0.40    1.90
  -5 -20   1    0.40    2.00
   5 -20  -1    4.50    2.40
  -5  20   1    6.10    2.90
   5  20  -1    3.50    2.40
   5  20  -1    0.40    0.90
  -4 -20   1   36.70    5.40
   4 -20  -1   37.30    4.50
   4 -20  -1   31.00    5.10
   4  20  -1   38.50    3.10
   4  20  -1   38.10    5.30
  -4  20   1   42.30    5.60
  -3 -20   1   31.50    4.20
   3 -20  -1   30.80    5.00
   3 -20  -1   22.70    3.70
  -3 -20   1   25.60    4.50
   3 -20  -1   25.80    3.80
  -3  20   1   37.10    4.20
   3  20  -1   28.40    2.80
  -3  20   1   35.40    4.50
   3  20  -1   34.30    4.80
  -3  20   1   40.50    5.30
   2 -20  -1   66.09    5.60
   2 -20  -1   63.39    7.00
   2 -20  -1   75.89    6.40
  -2 -20   1   67.49    6.70
  -2 -20   1   64.29    6.00
  -2  20   1   61.09    5.50
   2  20  -1   73.39    6.90
   2  20  -1   65.89    4.50
  -2  20   1   67.49    6.30
  -2  20   1   64.19    7.00
   1 -20  -1    1.20    1.70
  -1 -20   1    0.10    1.60
   1 -20  -1    0.00    2.10
  -1 -20   1    0.00    1.60
   1 -20  -1    1.40    1.40
  -1  20   1   -2.30    1.80
   1  20  -1   -1.00    0.90
   1  20  -1   -0.10    1.70
  -1  20   1    0.00    1.20
   0 -20  -1  278.77   15.50
   0 -20   1  274.27   15.50
   0 -20   1  258.17   15.20
   0 -20  -1  255.97   12.90
   0 -20  -1  270.17   15.40
   0 -20   1  267.57   12.10
   0  20   1  273.47   15.80
   0  20  -1  266.57   13.30
   0  20  -1  296.07   15.80
   0  20  -1  235.98   15.20
   0  20   1  271.17   13.70
   1 -20   1   41.80    3.70
   1 -20   1   49.80    5.60
  -1 -20  -1   38.20    5.10
  -1 -20  -1   39.20    3.10
  -1 -20  -1   42.90    4.90
   1 -20   1   38.30    5.30
  -1  20  -1   46.40    4.30
  -1  20  -1   36.00    5.00
   1  20   1   38.90    5.30
   1  20   1   41.60    3.90
  -1  20  -1   48.00    5.60
  -2 -20  -1   -1.70    1.50
   2 -20   1    0.00    1.10
   2 -20   1   -0.40    2.00
   2 -20   1   -1.90    1.60
  -2 -20  -1    1.00    1.60
   2  20   1    0.50    1.00
  -2  20  -1    1.00    1.30
  -2  20  -1    1.00    2.00
  -2  20  -1    1.70    2.20
   2  20   1    2.20    2.00
   3 -20   1    5.30    1.90
   3 -20   1    4.50    2.50
  -3 -20  -1    3.20    2.50
   3  20   1    5.40    3.00
  -3  20  -1    4.00    2.50
  -3  20  -1    5.60    2.50
   3  20   1    5.20    1.80
  -3  20  -1    2.40    1.80
   4 -20   1   49.70    5.10
   4 -20   1   60.09    6.80
  -4 -20  -1   45.50    6.20
   4  20   1   46.60    6.40
   4  20   1   48.00    4.10
  -4  20  -1   50.79    5.40
  -4  20  -1   49.30    5.80
  -5 -20  -1    2.70    2.40
   5 -20   1    1.00    1.60
  -5 -20  -1   -1.60    1.70
   5 -20   1    1.70    2.10
   5  20   1   -0.40    0.90
  -5  20  -1   -4.20    1.10
   5  20   1   -0.30    1.30
  -6 -20  -1   19.70    4.60
  -6 -20  -1   26.20    6.20
   6 -20   1   37.20    5.50
   6  20   1   23.20    2.90
  -6  20  -1   26.80    4.50
   6  20   1   19.60    5.30
  -7 -20  -1    6.10    3.50
  -7 -20  -1    1.80    2.60
   7 -20   1    3.00    3.10
   7  20   1    7.00    2.10
   7  20   1    4.10    3.00
  -7  20  -1    6.20    2.70
   7 -21  -1    6.20    3.40
  -7 -21   1    2.20    2.70
   7  21  -1    4.60    3.80
   7  21  -1    2.50    1.50
  -7  21   1    5.20    3.20
  -6 -21   1   14.90    4.60
   6 -21  -1   16.70    4.50
  -6 -21   1   14.50    4.20
   6  21  -1   14.40    4.60
  -6  21   1   16.70    4.40
   6  21  -1   18.20    2.30
  -5 -21   1   -0.50    1.90
   5 -21  -1   -0.20    1.80
  -5 -21   1    1.30    2.50
   5 -21  -1    0.90    1.60
   5  21  -1    0.40    0.90
   5  21  -1    2.70    2.40
  -5  21   1   -2.50    1.30
   4 -21  -1    7.60    2.60
   4 -21  -1    5.10    2.70
  -4 -21   1    8.80    3.30
   4  21  -1    6.50    3.00
   4  21  -1   11.60    1.80
  -4  21   1    8.20    3.20
  -3 -21   1   33.00    4.90
   3 -21  -1   37.10    4.60
   3 -21  -1   33.90    5.40
  -3 -21   1   34.80    5.10
   3 -21  -1   40.30    4.50
  -3  21   1   36.40    4.20
  -3  21   1   29.50    4.80
   3  21  -1   35.40    3.10
   3  21  -1   31.20    4.70
  -3  21   1   32.40    4.40
  -2 -21   1   48.40    5.30
   2 -21  -1   46.20    4.70
   2 -21  -1   51.29    6.30
   2 -21  -1   49.40    5.20
  -2 -21   1   50.99    6.00
  -2  21   1   45.30    4.70
   2  21  -1   45.90    3.90
   2  21  -1   59.29    6.10
  -2  21   1   56.29    6.50
  -2  21   1   62.29    6.00
  -1 -21   1  201.08   12.90
   1 -21  -1  189.58   12.70
  -1 -21   1  184.88   12.30
   1 -21  -1  210.98   12.70
   1 -21  -1  209.28   11.00
  -1  21   1  198.28   13.20
   1  21  -1  189.18   10.40
   1  21  -1  217.58   13.20
  -1  21   1  189.88   11.10
   0 -21   1   16.00    3.90
   0 -21  -1   20.30    2.60
   0 -21  -1   17.50    4.10
   0 -21  -1   22.10    3.80
   0 -21   1   12.70    3.70
   0 -21   1   18.50    2.00
   0  21  -1   17.60    4.10
   0  21   1   17.80    2.90
   0  21   1   18.30    4.40
   0  21  -1   11.60    3.80
   0  21  -1   17.50    2.70
   1 -21   1   33.10    4.90
   1 -21   1   33.90    3.40
  -1 -21  -1   37.50    4.70
   1 -21   1   42.60    5.10
  -1 -21  -1   43.90    5.40
  -1 -21  -1   36.90    2.90
  -1  21  -1   27.60    4.60
  -1  21  -1   39.90    5.50
   1  21   1   42.10    5.60
  -1  21  -1   39.60    4.00
   1  21   1   40.60    3.90
   2 -21   1   -0.20    2.00
   2 -21   1   -1.20    0.90
  -2 -21  -1   -1.70    1.40
  -2 -21  -1    3.30    2.40
   2 -21   1   -0.70    1.90
  -2  21  -1    0.10    1.00
   2  21   1    1.70    2.30
  -2  21  -1    1.40    1.50
  -2  21  -1    1.20    1.80
   2  21   1    0.30    1.20
   3 -21   1    2.10    1.40
  -3 -21  -1   -0.10    1.90
   3 -21   1    3.00    2.40
  -3  21  -1    8.40    3.00
  -3  21  -1    1.80    1.60
   3  21   1    0.80    1.20
  -3  21  -1   -0.40    1.70
   3  21   1   -0.50    1.70
  -4 -21  -1   68.59    7.40
   4 -21   1   75.39    6.50
   4 -21   1   71.59    7.80
   4  21   1   81.89    8.10
  -4  21  -1   82.99    7.80
   4  21   1   67.59    5.30
  -4  21  -1   63.29    6.40
  -5 -21  -1   65.39    7.30
   5 -21   1   63.29    7.60
   5 -21   1   63.79    6.30
  -5  21  -1   74.69    7.30
   5  21   1   61.89    4.90
   5  21   1   61.29    7.40
  -6 -21  -1    3.30    2.60
  -6 -21  -1   -0.30    1.90
   6 -21   1    1.00    1.80
  -6  21  -1   -0.70    1.30
   6  21   1    6.40    2.70
   6  21   1    0.60    1.30
  -7 -21  -1   61.29    8.60
  -7 -21  -1   62.19    7.80
   7 -21   1   78.09    8.80
   7  21   1   65.09    5.80
   7  21   1   68.19    8.80
  -7  21  -1   71.79    8.20
  -7 -22   1   20.70    5.60
   7 -22  -1   10.60    5.20
   7  22  -1   16.70    3.20
   7  22  -1    9.10    5.10
  -7  22   1   15.90    5.60
  -6 -22   1   33.70    5.30
  -6 -22   1   32.00    5.60
   6 -22  -1   35.50    5.70
   6  22  -1   30.30    3.00
  -6  22   1   27.00    4.90
   6  22  -1   38.90    5.90
  -5 -22   1   -1.20    1.40
   5 -22  -1   -0.40    1.80
   5 -22  -1    2.70    1.80
  -5  22   1    0.70    1.50
   5  22  -1    6.40    2.70
   5  22  -1    1.10    0.90
  -4 -22   1   -1.30    1.80
   4 -22  -1    2.70    1.80
   4 -22  -1    0.20    1.90
   4  22  -1    0.90    1.70
   4  22  -1    1.70    1.00
  -4  22   1   -0.10    1.50
  -3 -22   1   17.70    4.60
   3 -22  -1   26.40    4.00
   3 -22  -1   16.20    3.70
   3 -22  -1   25.90    4.80
  -3  22   1   23.10    3.40
  -3  22   1   19.40    4.80
  -3  22   1   19.10    4.10
   3  22  -1   18.00    4.40
   3  22  -1   18.60    2.40
   2 -22  -1    2.90    2.00
  -2 -22   1    2.90    2.30
  -2 -22   1   -0.50    1.40
   2 -22  -1   -0.30    1.10
   2 -22  -1   -0.50    2.00
  -2  22   1    1.30    2.20
  -2  22   1   -1.90    1.50
   2  22  -1   -1.20    1.50
  -2  22   1    0.80    1.50
   2  22  -1    1.30    1.20
  -1 -22   1   34.80    4.90
   1 -22  -1   33.10    3.60
   1 -22  -1   35.80    4.80
   1 -22  -1   24.80    4.40
  -1 -22   1   23.90    3.90
   1  22  -1   23.60    3.10
  -1  22   1   27.00    4.90
  -1  22   1   35.00    3.90
   1  22  -1   24.60    4.40
   0 -22   1   21.50    2.20
   0 -22  -1   29.20    3.10
   0 -22   1   32.30    4.70
   0 -22  -1   27.10    4.30
   0 -22   1   22.70    4.90
   0 -22  -1   30.00    4.50
   0  22   1   27.40    3.50
   0  22  -1   24.40    3.10
   0  22   1   24.90    4.70
   0  22  -1   29.60    4.70
   0  22  -1   32.00    5.10
   1 -22   1  112.39    9.00
  -1 -22  -1  107.99    6.00
   1 -22   1  117.69    7.00
   1 -22   1   98.39    8.90
  -1 -22  -1  110.49    8.60
  -1 -22  -1  116.09    9.30
  -1  22  -1  105.29    8.90
  -1  22  -1  124.99    9.60
   1  22   1  118.69    7.50
   1  22   1  120.49    9.70
  -1  22  -1  112.39    7.60
   2 -22   1    1.20    1.40
  -2 -22  -1    3.50    1.90
   2 -22   1   -1.00    1.90
   2 -22   1    0.60    2.10
  -2 -22  -1   -0.20    1.90
  -2  22  -1   -3.50    1.50
  -2  22  -1    1.90    1.90
  -2  22  -1    1.70    1.50
   2  22   1    4.60    2.70
   2  22   1   -0.50    1.20
   3 -22   1   45.50    4.80
  -3 -22  -1   45.10    6.40
   3 -22   1   56.99    6.60
   3  22   1   56.79    6.60
   3  22   1   54.69    4.70
  -3  22  -1   52.19    5.30
  -3  22  -1   50.59    5.90
  -3  22  -1   62.09    6.50
  -4 -22  -1   30.00    5.20
   4 -22   1   12.40    3.30
   4 -22   1   22.90    4.40
   4  22   1   19.60    5.00
   4  22   1   26.50    3.10
  -4  22  -1   29.20    4.60
  -4  22  -1   23.20    4.10
   5 -22   1    1.30    1.70
  -5 -22  -1   -2.20    1.40
   5 -22   1   -1.20    1.00
   5  22   1    1.40    2.10
  -5  22  -1    4.90    2.10
   5  22   1    0.10    0.90
  -6 -22  -1    3.10    2.90
  -6 -22  -1   -1.90    1.70
   6 -22   1    0.80    1.40
   6 -22   1    2.40    2.10
  -6  22  -1    2.30    2.10
   6  22   1   -0.90    0.80
   6  22   1    0.20    1.90
  -7 -22  -1    2.50    3.40
   7 -22   1    2.90    2.70
  -7 -22  -1    2.30    2.40
   7  22   1   -3.80    2.40
   7  22   1   -0.80    2.20
  -7  22  -1    1.50    2.90
   7 -23  -1   -0.10    4.30
   7  23  -1    4.40    7.50
  -7  23   1   -1.10    5.20
  -6 -23   1   64.49    7.50
   6 -23  -1   59.69    7.70
  -6 -23   1   65.89    8.00
   6  23  -1   55.99    7.50
  -6  23   1   70.19    7.90
   6  23  -1   62.99    4.70
   5 -23  -1   17.10    4.50
  -5 -23   1    9.00    3.50
   5 -23  -1   14.30    3.60
  -5  23   1   15.00    4.00
   5  23  -1   12.60    4.30
   5  23  -1   12.90    2.00
   4 -23  -1   -1.80    1.70
   4 -23  -1    4.70    2.40
  -4 -23   1    5.00    2.90
   4  23  -1    3.80    1.30
   4  23  -1    2.70    3.00
  -4  23   1    6.30    3.00
   3 -23  -1   46.90    6.40
   3 -23  -1   51.99    5.30
  -3 -23   1   43.50    6.10
  -3  23   1   47.90    5.60
  -3  23   1   40.90    6.40
  -3  23   1   57.59    6.60
   3  23  -1   51.19    6.10
   3  23  -1   54.09    4.10
   2 -23  -1    0.50    1.40
  -2 -23   1    1.30    2.30
   2 -23  -1    4.40    1.90
   2 -23  -1   -0.40    2.10
  -2 -23   1    0.80    1.50
   2  23  -1    1.90    2.00
  -2  23   1    5.10    2.00
   2  23  -1    0.20    1.00
  -2  23   1    1.50    2.30
  -2  23   1    2.20    2.10
   1 -23  -1   15.70    3.00
  -1 -23   1   13.10    4.00
   1 -23  -1   17.30    4.20
   1 -23  -1   14.00    4.00
  -1 -23   1   16.60    4.10
  -1  23   1   14.00    4.10
   1  23  -1   15.60    4.10
   1  23  -1    8.40    2.20
  -1  23   1   12.10    2.80
   0 -23   1   53.49    6.10
   0 -23  -1   63.39    6.50
   0 -23  -1   58.49    6.10
   0 -23   1   48.60    3.30
   0 -23   1   63.49    6.60
   0 -23  -1   49.40    4.20
   0  23   1   56.89    5.10
   0  23  -1   55.69    6.40
   0  23   1   47.20    6.30
   0  23  -1   55.19    6.40
   0  23  -1   58.79    4.90
   1 -23   1    2.00    2.10
  -1 -23  -1    5.30    2.30
  -1 -23  -1    5.50    1.30
  -1 -23  -1    0.60    1.90
   1 -23   1    5.10    1.80
   1 -23   1    2.30    2.70
  -1  23  -1    3.80    2.60
  -1  23  -1    3.30    3.00
   1  23   1    1.90    2.40
   1  23   1    5.00    1.90
  -1  23  -1    5.90    2.20
   2 -23   1  126.59    9.70
  -2 -23  -1  107.09    9.50
   2 -23   1  118.59    7.90
   2 -23   1  120.19   10.30
  -2  23  -1  146.19   10.40
  -2  23  -1  113.69    8.10
  -2  23  -1  122.29    9.70
   2  23   1  126.19    7.90
   3 -23   1   57.69    6.90
  -3 -23  -1   46.50    6.70
   3 -23   1   56.09    5.40
  -3  23  -1   61.49    5.70
   3  23   1   70.79    7.50
  -3  23  -1   61.99    6.40
  -3  23  -1   58.69    6.40
   3  23   1   52.49    4.80
  -4 -23  -1   64.19    7.40
   4 -23   1   68.69    6.30
   4 -23   1   68.09    7.70
  -4  23  -1   66.59    7.20
   4  23   1   75.59    5.50
   4  23   1   74.79    8.00
   5 -23   1   14.00    3.80
  -5 -23  -1   22.10    5.30
   5 -23   1   23.70    4.50
   5  23   1   23.20    3.00
  -5  23  -1   19.80    4.60
   5  23   1   16.30    4.90
   6 -23   1    4.20    2.80
  -6 -23  -1    3.40    2.60
   6 -23   1    4.20    2.30
   6  23   1    6.30    3.50
  -6  23  -1    2.80    2.30
   6  23   1    7.00    2.00
  -7 -23  -1   -1.70    1.80
   7 -23   1    2.80    4.30
  -7  23  -1   -1.20    3.70
  -6 -24   1   -2.50    2.10
   6 -24  -1   -0.30    2.40
   6  24  -1    1.50    1.30
   6  24  -1   -0.40    2.40
  -6  24   1    5.50    2.50
   5 -24  -1    0.10    1.70
  -5 -24   1    2.70    2.20
   5 -24  -1    1.10    1.60
  -5  24   1    0.90    1.60
   5  24  -1    1.30    1.00
   5  24  -1    3.40    2.10
   4 -24  -1    4.90    2.70
   4 -24  -1    5.80    2.10
  -4 -24   1    2.40    2.10
  -4  24   1    3.00    2.40
   4  24  -1    1.90    1.00
   4  24  -1    8.00    3.50
   3 -24  -1  103.39    7.70
   3 -24  -1   94.29    9.30
  -3 -24   1   86.19    8.80
   3  24  -1   89.09    6.10
   3  24  -1  110.29    9.50
  -3  24   1  100.59    9.40
   2 -24  -1   44.00    5.20
   2 -24  -1   34.60    5.50
   2 -24  -1   37.10    4.20
  -2 -24   1   28.00    5.00
  -2 -24   1   32.60    4.60
  -2  24   1   36.20    5.70
  -2  24   1   32.10    4.20
   2  24  -1   29.00    3.50
   2  24  -1   37.70    5.30
  -2  24   1   34.00    5.00
   1 -24  -1   15.70    2.60
  -1 -24   1   15.60    4.10
   1 -24  -1   19.70    4.90
  -1 -24   1   20.00    4.80
   1 -24  -1   14.90    3.80
  -1  24   1   12.20    3.00
   1  24  -1   18.60    4.70
   1  24  -1   17.80    2.80
  -1  24   1    5.80    3.30
   0 -24  -1   57.09    6.30
   0 -24   1   40.10    5.80
   0 -24   1   48.80    3.10
   0 -24   1   48.40    6.10
   0 -24  -1   44.30    3.90
   0 -24  -1   52.69    6.10
   0  24   1   43.10    4.60
   0  24   1   57.99    6.80
   0  24  -1   63.89    6.90
   0  24  -1   51.39    6.20
   0  24  -1   52.69    4.80
  -1 -24  -1   51.59    3.30
   1 -24   1   55.39    6.30
   1 -24   1   46.90    6.10
  -1 -24  -1   47.70    5.60
   1 -24   1   53.09    4.30
  -1 -24  -1   54.09    6.20
   1  24   1   45.30    4.70
  -1  24  -1   56.39    6.60
  -1  24  -1   45.10    4.80
  -1  24  -1   46.70    6.00
   1  24   1   63.09    7.10
   2 -24   1    0.00    2.40
  -2 -24  -1   -0.10    1.90
   2 -24   1    0.20    1.30
   2 -24   1    3.80    2.30
  -2  24  -1    6.10    2.20
   2  24   1    1.70    1.50
   2  24   1    0.90    1.80
  -2  24  -1    0.60    1.80
  -2  24  -1    4.10    2.50
  -3 -24  -1   26.60    5.90
   3 -24   1   20.00    5.00
   3 -24   1   21.00    3.30
  -3  24  -1   22.00    3.60
  -3  24  -1   23.00    4.90
  -3  24  -1   25.30    4.30
   3  24   1   13.70    4.60
   3  24   1   19.70    3.10
  -4 -24  -1   94.09    9.20
   4 -24   1   94.09    9.20
   4 -24   1   94.39    7.70
   4  24   1   96.99    9.70
  -4  24  -1  112.69    9.50
   4  24   1  104.99    7.00
  -5 -24  -1    4.10    2.80
   5 -24   1   10.00    3.50
   5 -24   1    4.80    2.30
   5  24   1    2.80    1.50
   5  24   1    5.40    3.00
  -5  24  -1    3.30    2.10
  -6 -24  -1   38.60    6.50
   6 -24   1   39.00    6.20
   6 -24   1   37.60    5.60
   6  24   1   43.00    6.80
  -6  24  -1   46.20    6.60
   6  24   1   41.80    4.40
   6 -25  -1    3.20    3.70
  -6 -25   1    4.40    3.00
   6  25  -1    2.30    3.30
   6  25  -1    7.70    2.30
  -6  25   1    7.70    4.20
  -5 -25   1   -1.10    2.10
   5 -25  -1    2.10    1.70
   5 -25  -1   -1.30    2.00
   5  25  -1    2.40    2.10
  -5  25   1    4.80    2.50
   5  25  -1    0.80    1.10
   4 -25  -1   37.50    4.80
  -4 -25   1   41.50    6.10
   4 -25  -1   48.00    6.30
   4  25  -1   50.79    4.00
   4  25  -1   48.40    6.40
  -4  25   1   50.49    6.40
  -3 -25   1   89.49    8.90
   3 -25  -1   87.59    7.10
   3 -25  -1   79.69    8.70
   3  25  -1   91.99    6.10
  -3  25   1   94.09    9.00
   3  25  -1   87.89    8.60
   2 -25  -1   11.00    3.30
  -2 -25   1    7.50    3.60
  -2 -25   1   14.50    3.80
   2 -25  -1   10.60    2.80
   2 -25  -1   14.70    4.50
  -2  25   1   12.00    3.20
  -2  25   1   12.60    3.90
  -2  25   1   21.00    5.00
   2  25  -1   13.40    4.00
   2  25  -1   11.10    2.40
   1 -25  -1  112.39    7.30
  -1 -25   1  108.19    9.60
   1 -25  -1  105.39    9.40
   1 -25  -1  117.69    9.40
  -1 -25   1  100.69    9.00
   1  25  -1  102.99    7.20
  -1  25   1  104.99    7.80
  -1  25   1  112.09    9.40
   1  25  -1  113.39    9.80
  -1  25   1  106.79    9.90
   0 -25  -1    3.60    2.00
   0 -25   1    6.20    2.60
   0 -25  -1    5.30    2.50
   0 -25  -1    4.20    1.60
   0 -25   1    8.00    1.10
   0 -25   1    4.10    2.90
   0  25  -1    5.60    3.30
   0  25   1    3.80    2.10
   0  25  -1    4.40    1.90
   0  25   1    6.40    3.40
   0  25  -1    2.10    2.50
  -1 -25  -1    2.20    0.90
   1 -25   1    3.50    1.50
  -1 -25  -1   -1.10    1.80
  -1 -25  -1    1.70    1.90
   1 -25   1    1.40    2.10
   1 -25   1    5.20    2.80
  -1  25  -1    4.30    2.80
   1  25   1    1.90    1.60
   1  25   1    1.50    2.20
  -1  25  -1    3.90    2.50
  -1  25  -1    0.40    1.60
   2 -25   1   16.00    4.50
  -2 -25  -1    8.00    3.60
   2 -25   1    9.10    2.40
   2 -25   1    7.50    3.80
   2  25   1    9.70    2.60
   2  25   1    5.70    3.30
  -2  25  -1   12.10    4.10
  -2  25  -1   15.40    4.10
  -2  25  -1   12.30    3.00
   3 -25   1    4.80    2.10
  -3 -25  -1    0.70    2.40
   3 -25   1    0.00    2.10
   3  25   1    3.70    2.70
  -3  25  -1    2.00    1.80
   3  25   1    3.00    1.70
  -3  25  -1    7.20    2.60
  -3  25  -1    4.00    3.00
   4 -25   1    5.70    2.20
   4 -25   1    1.50    1.70
  -4 -25  -1    4.20    3.10
   4  25   1   -0.80    1.60
   4  25   1    2.30    1.20
  -4  25  -1    2.50    1.90
   5 -25   1    2.80    1.90
   5 -25   1    1.70    1.90
  -5 -25  -1    2.50    2.70
  -5  25  -1    2.90    1.80
   5  25   1    1.40    1.90
   5  25   1    1.60    1.20
   6 -25   1   23.10    5.60
  -6 -25  -1   16.50    4.70
   6 -25   1   20.50    6.20
  -6  25  -1   32.40    6.00
   6  25   1   14.50    5.20
   6  25   1   18.10    3.50
  -6 -26   1    4.30    3.00
  -6  26   1    5.90    4.20
   6  26  -1   13.20    5.60
   5 -26  -1    2.60    1.60
   5 -26  -1    2.30    2.00
  -5 -26   1    2.40    2.50
  -5  26   1   -3.60    1.70
   5  26  -1   -0.40    1.10
   5  26  -1   -2.30    2.00
   4 -26  -1    7.70    2.50
   4 -26  -1    9.30    3.40
  -4 -26   1    3.00    2.90
  -4  26   1    5.60    2.40
   4  26  -1    9.40    2.00
   4  26  -1    3.70    2.30
   3 -26  -1    1.20    1.20
   3 -26  -1    1.40    2.30
  -3 -26   1    0.70    2.30
   3  26  -1    0.20    0.90
   3  26  -1    1.20    1.70
  -3  26   1   -0.60    1.90
   2 -26  -1   36.30    5.80
   2 -26  -1   48.70    5.90
   2 -26  -1   38.20    4.20
  -2 -26   1   43.60    6.00
  -2 -26   1   34.20    4.80
   2  26  -1   39.60    5.90
   2  26  -1   32.30    3.70
  -2  26   1   38.00    5.70
  -2  26   1   36.20    5.50
  -2  26   1   40.80    4.90
  -1 -26   1    7.80    3.20
   1 -26  -1    9.10    3.70
  -1 -26   1    2.00    2.20
   1 -26  -1   12.10    2.70
   1 -26  -1    8.20    3.00
   1  26  -1    4.20    3.30
  -1  26   1    9.40    2.60
  -1  26   1    7.00    3.80
   1  26  -1    3.40    1.90
  -1  26   1    7.80    3.30
   1  26  -1    8.80    3.60
   0 -26  -1   11.60    3.70
   0 -26  -1    6.60    1.80
   0 -26  -1    6.60    3.10
   0 -26   1   10.40    3.40
   0 -26   1    6.00    1.00
   0 -26   1    7.20    3.00
   0  26   1    6.50    2.30
   0  26  -1    7.10    3.40
   0  26   1    8.30    3.50
   0  26  -1    3.60    2.90
   0  26  -1    5.20    2.00
  -1 -26  -1    9.60    1.20
   1 -26   1    8.00    3.20
  -1 -26  -1    5.30    3.20
   1 -26   1    4.20    2.40
   1 -26   1    3.50    1.60
  -1 -26  -1    3.70    2.70
   1  26   1    5.90    3.70
  -1  26  -1    2.30    2.90
  -1  26  -1    4.70    2.10
  -1  26  -1    0.20    2.00
   1  26   1    4.20    2.10
   2 -26   1    2.80    1.50
   2 -26   1    2.40    2.10
  -2 -26  -1    4.40    2.30
   2 -26   1    0.60    2.20
  -2  26  -1    5.40    3.20
  -2  26  -1   -0.10    1.50
   2  26   1    2.50    1.80
   2  26   1    5.00    2.50
  -2  26  -1    3.20    2.30
   3 -26   1    1.20    2.30
  -3 -26  -1   -1.00    1.80
   3 -26   1   -0.20    1.10
  -3  26  -1    1.30    1.80
  -3  26  -1   -0.50    1.10
   3  26   1    2.20    2.10
   3  26   1    0.30    1.00
  -3  26  -1    0.80    2.10
   4 -26   1   81.29    7.10
  -4 -26  -1   76.49    8.80
   4 -26   1   81.69    8.80
   4  26   1   76.99    8.80
  -4  26  -1   93.29    8.60
   4  26   1   78.19    6.10
  -5 -26  -1    0.60    2.60
   5 -26   1   -1.80    2.60
   5 -26   1    1.70    1.90
   5  26   1   -0.40    2.80
   5  26   1    0.10    1.10
  -5  26  -1    3.00    2.60
   6 -26   1   12.90    4.90
  -6 -26  -1   14.20    5.10
  -6  26  -1   15.30    6.10
   5 -27  -1    4.40    2.30
  -5 -27   1    5.80    3.50
   5 -27  -1    2.60    3.30
   5  27  -1   11.80    4.00
   5  27  -1    4.20    1.80
  -5  27   1    2.40    2.60
   4 -27  -1   44.60    5.30
   4 -27  -1   40.80    6.80
  -4 -27   1   37.00    6.30
   4  27  -1   28.40    5.20
  -4  27   1   54.79    6.80
   4  27  -1   47.50    4.10
  -3 -27   1   14.30    4.60
   3 -27  -1   14.20    4.40
   3 -27  -1   16.80    3.10
  -3  27   1   25.20    4.80
   3  27  -1   14.90    4.30
   3  27  -1   15.40    2.50
  -2 -27   1   47.60    6.20
  -2 -27   1   47.80    5.80
   2 -27  -1   42.50    6.10
   2 -27  -1   52.69    6.30
   2 -27  -1   45.30    4.70
  -2  27   1   51.49    6.70
  -2  27   1   54.59    5.60
   2  27  -1   54.19    4.70
  -2  27   1   44.50    5.90
   2  27  -1   55.09    6.60
   1 -27  -1    1.70    1.50
  -1 -27   1    1.30    2.20
   1 -27  -1    2.70    1.90
   1 -27  -1    4.70    2.30
  -1 -27   1    7.50    3.10
   1  27  -1    0.70    1.10
  -1  27   1   -1.40    1.80
   1  27  -1   -1.00    1.60
  -1  27   1    4.80    2.00
  -1  27   1    3.80    2.30
   1  27  -1    0.20    1.60
   0 -27   1    9.60    3.60
   0 -27  -1    8.40    2.00
   0 -27  -1    8.50    3.40
   0 -27  -1    7.60    3.00
   0 -27   1    6.50    3.00
   0  27  -1    7.40    3.40
   0  27   1    5.10    2.10
   0  27   1    0.30    2.90
   0  27  -1    8.70    2.50
   0  27  -1    5.30    3.60
   1 -27   1    4.90    2.60
   1 -27   1   -2.10    1.50
   1 -27   1   -0.80    0.80
  -1 -27  -1    0.20    1.60
  -1 -27  -1    3.30    2.40
  -1  27  -1    0.30    1.30
  -1  27  -1   -1.30    1.80
   1  27   1   -1.20    1.90
   1  27   1    0.60    1.50
  -1  27  -1   -3.20    2.20
   2 -27   1  111.89    7.80
  -2 -27  -1  129.79   10.90
   2 -27   1  129.79   10.50
   2 -27   1  109.49   10.30
   2  27   1  119.99    8.30
  -2  27  -1  122.79   10.30
   2  27   1  125.49   11.00
  -2  27  -1  128.69   10.50
  -2  27  -1  125.69    9.00
   3 -27   1   10.20    3.80
   3 -27   1   11.70    3.00
  -3 -27  -1    4.60    3.30
   3  27   1    4.50    2.00
  -3  27  -1    4.40    2.50
  -3  27  -1    9.30    3.30
   3  27   1   18.80    4.90
  -3  27  -1    9.20    3.10
  -4 -27  -1   21.40    5.60
   4 -27   1   21.30    5.60
   4 -27   1   18.60    3.50
   4  27   1   24.20    6.40
   4  27   1   26.80    3.40
  -4  27  -1   36.30    5.10
   5 -27   1    2.30    3.20
  -5 -27  -1   -1.70    2.50
   5 -27   1    0.00    2.00
   5  27   1   -1.00    1.00
   5  27   1   -0.90    2.20
  -5  27  -1   -2.10    1.70
   5 -28  -1    1.70    3.20
  -5 -28   1    5.00    2.80
   5  28  -1    3.30    3.30
   5  28  -1    4.00    2.30
  -5  28   1    3.10    3.60
   4 -28  -1    0.30    2.20
   4 -28  -1    1.60    1.80
  -4 -28   1   -1.00    2.30
   4  28  -1    2.30    1.40
  -4  28   1    7.50    3.20
   4  28  -1    3.40    2.70
   3 -28  -1    3.90    1.70
  -3 -28   1    5.00    3.00
   3 -28  -1    2.60    3.30
   3  28  -1   -0.20    1.90
   3  28  -1    0.70    0.90
  -3  28   1    1.00    1.80
   2 -28  -1    5.30    2.20
   2 -28  -1    5.80    2.00
   2 -28  -1    0.10    2.40
  -2 -28   1    3.30    2.60
  -2  28   1    3.20    2.30
   2  28  -1    0.80    1.40
  -2  28   1    3.50    1.90
   2  28  -1    4.10    2.20
  -2  28   1    2.80    2.30
   1 -28  -1   13.40    3.00
  -1 -28   1    7.70    3.10
  -1 -28   1    5.90    2.60
   1 -28  -1    6.00    3.30
   1 -28  -1    8.10    3.10
  -1  28   1   14.60    4.60
   1  28  -1    7.90    2.30
  -1  28   1    9.00    2.80
   1  28  -1    4.30    2.70
   1  28  -1   10.70    4.50
  -1  28   1   16.70    4.90
   0 -28  -1   -1.80    1.80
   0 -28  -1    8.10    2.80
   0 -28   1    0.80    2.00
   0 -28  -1    0.10    0.90
   0 -28   1    0.50    2.50
   0  28   1    2.50    1.60
   0  28  -1    0.00    1.30
   0  28  -1   -1.20    1.80
   0  28   1    5.80    3.40
   0  28  -1    5.30    3.00
   1 -28   1   18.60    4.90
  -1 -28  -1    2.60    2.10
   1 -28   1   11.90    4.00
  -1 -28  -1   16.50    4.70
   1 -28   1   14.70    2.00
  -1  28  -1   17.20    4.70
  -1  28  -1   11.80    3.00
   1  28   1    8.70    2.70
  -1  28  -1   13.10    4.10
   1  28   1   10.90    3.40
   2 -28   1   47.80    6.10
   2 -28   1   52.79    7.10
   2 -28   1   49.50    4.70
  -2 -28  -1   46.20    6.60
  -2  28  -1   53.39    6.60
  -2  28  -1   51.39    5.30
   2  28   1   63.49    7.60
  -2  28  -1   56.99    6.40
   2  28   1   54.59    5.20
   3 -28   1    3.20    2.60
   3 -28   1    3.20    1.50
  -3 -28  -1    7.00    2.70
   3  28   1    6.90    3.20
   3  28   1    0.80    1.70
  -3  28  -1    6.30    2.10
  -3  28  -1   -0.70    1.30
  -3  28  -1    2.20    2.10
   4 -28   1    1.40    2.10
   4 -28   1    1.50    1.70
  -4 -28  -1    0.00    2.90
  -4  28  -1    1.20    1.70
   4  28   1    0.20    1.50
   4  28   1    2.30    2.20
   5 -28   1   -1.20    2.40
  -5  28  -1   -1.40    3.30
   4 -29  -1    4.50    3.00
  -4 -29   1    2.20    2.80
   4 -29  -1    7.70    3.60
  -4  29   1    7.10    3.80
   4  29  -1    9.50    2.50
   4  29  -1    5.10    3.40
   3 -29  -1    3.30    3.00
  -3 -29   1    4.70    3.30
   3 -29  -1    3.80    2.10
   3  29  -1    0.60    1.10
  -3  29   1    3.80    2.70
   3  29  -1    7.00    3.10
   2 -29  -1   62.69    5.60
  -2 -29   1   65.69    7.70
   2 -29  -1   54.29    6.80
   2 -29  -1   51.99    6.90
   2  29  -1   52.69    5.20
  -2  29   1   75.19    6.60
   2  29  -1   57.09    7.60
   2  29  -1   72.59    7.80
  -2  29   1   60.69    7.10
  -2  29   1   63.09    7.60
   1 -29  -1   10.10    2.40
  -1 -29   1    9.10    3.50
   1 -29  -1   10.50    3.40
   1 -29  -1   13.00    4.20
  -1 -29   1    6.60    3.00
   1  29  -1    7.20    3.70
  -1  29   1    5.20    3.30
   1  29  -1   11.20    2.70
   1  29  -1    9.70    3.30
  -1  29   1    8.90    3.70
  -1  29   1   10.70    3.30
   0 -29  -1   43.30    3.50
   0 -29   1   46.10    6.50
   0 -29   1   39.80    6.00
   0 -29  -1   57.29    6.90
   0 -29  -1   47.10    6.30
   0  29   1   44.30    6.80
   0  29  -1   43.90    6.80
   0  29  -1   69.89    7.80
   0  29   1   37.40    4.70
   0  29  -1   46.50    5.00
   1 -29   1   -2.30    1.90
  -1 -29  -1    6.80    2.90
   1 -29   1    0.70    0.80
   1 -29   1    5.40    2.90
   1  29   1    6.90    3.40
   1  29   1    2.50    1.70
  -1  29  -1    0.70    2.30
  -1  29  -1    1.00    1.70
  -1  29  -1   -1.50    1.60
   2 -29   1   27.30    4.60
   2 -29   1   24.40    5.80
  -2 -29  -1   18.90    5.20
   2 -29   1   17.30    3.00
   2  29   1   27.50    3.90
   2  29   1   26.10    6.40
  -2  29  -1   31.10    4.30
  -2  29  -1   31.20    4.40
  -2  29  -1   25.90    6.00
   3 -29   1    0.50    1.20
  -3 -29  -1    3.00    2.50
   3 -29   1    0.00    2.30
  -3  29  -1   -0.20    1.80
   3  29   1   -0.30    1.30
   3  29   1   -3.00    1.70
  -3  29  -1    2.30    1.60
   4 -29   1   -1.30    1.60
  -4 -29  -1    3.80    3.00
   4 -29   1    3.40    2.80
   4  29   1    2.80    3.00
   4  29   1    2.50    2.00
  -4  29  -1    5.70    3.20
   4 -30  -1   -0.80    4.30
   4  30  -1    2.80    3.80
  -4  30   1    1.50    2.80
   3 -30  -1    3.10    2.20
  -3 -30   1    2.20    3.00
   3 -30  -1    0.50    2.40
  -3  30   1    6.90    3.30
   3  30  -1    3.40    1.50
   3  30  -1    2.90    2.90
  -2 -30   1    4.70    3.20
   2 -30  -1   10.30    4.40
   2 -30  -1   14.90    4.90
   2 -30  -1    5.10    2.00
  -2  30   1   13.70    4.20
   2  30  -1   11.80    4.80
  -2  30   1    6.00    2.40
  -2  30   1   12.90    3.90
   2  30  -1    0.50    2.20
   2  30  -1    5.70    2.20
   1 -30  -1    4.10    2.40
  -1 -30   1    6.50    3.20
  -1 -30   1    3.00    2.70
   1 -30  -1    6.80    2.10
   1 -30  -1    9.00    3.40
   1  30  -1    8.80    3.90
   1  30  -1    8.50    2.40
  -1  30   1   10.10    2.90
  -1  30   1    4.40    2.50
   1  30  -1    1.40    2.90
  -1  30   1    0.90    2.40
   0 -30   1    0.70    2.00
   0 -30   1    7.70    3.30
   0 -30  -1   -0.20    1.40
   0 -30  -1    3.60    1.30
   0 -30  -1    8.00    3.60
   0  30  -1    7.30    2.30
   0  30  -1    7.20    3.40
   0  30  -1   15.80    4.60
   0  30   1    6.80    3.40
   0  30   1    5.90    2.30
   0  30   1    2.40    3.10
  -1 -30  -1   26.90    5.10
   1 -30   1   26.00    6.30
   1 -30   1   34.30    5.30
   1 -30   1   24.80    2.50
  -1  30  -1   34.00    4.20
  -1  30  -1   25.40    4.90
   1  30   1   29.00    6.50
   1  30   1   22.10    3.70
  -1  30  -1   17.60    4.90
   2 -30   1   73.59    5.90
  -2 -30  -1   70.29    8.50
   2 -30   1   77.09    8.90
  -2  30  -1   82.89    8.70
   2  30   1   66.99    6.40
   2  30   1   92.99    9.80
  -2  30  -1  109.19    9.50
  -2  30  -1   75.79    7.10
   3 -30   1    3.70    2.20
  -3 -30  -1    1.20    2.60
   3 -30   1    4.10    3.40
  -3  30  -1    6.80    3.20
   3  30   1    8.50    2.80
  -3  30  -1    7.10    3.70
   3  30   1    9.20    4.10
   3 -31  -1    4.30    4.00
   3 -31  -1    1.80    2.50
  -3  31   1    2.00    3.50
   3  31  -1    3.90    3.40
   2 -31  -1    5.40    3.00
   2 -31  -1   -0.60    1.30
  -2 -31   1    0.10    2.20
  -2  31   1    2.70    2.10
  -2  31   1   -1.70    2.20
  -2  31   1   -0.60    1.60
   2  31  -1   -6.10    2.30
   2  31  -1    1.40    2.40
   2  31  -1    2.60    1.80
  -1 -31   1    5.80    2.40
   1 -31  -1    3.90    1.70
   1 -31  -1   -0.40    2.30
   1 -31  -1    7.80    3.20
  -1 -31   1   -0.30    1.90
   1  31  -1    1.90    1.70
   1  31  -1    5.30    3.30
  -1  31   1    3.50    2.30
  -1  31   1   10.90    3.90
   1  31  -1    6.80    3.50
  -1  31   1   -0.80    2.20
   0 -31   1    3.60    2.70
   0 -31   1    2.90    2.90
   0 -31  -1    2.90    2.60
   0 -31  -1    3.70    1.10
   0 -31  -1    5.90    2.70
   0  31   1    8.50    4.10
   0  31   1    0.60    2.30
   0  31   1    0.80    1.80
   0  31  -1    6.00    2.80
   0  31  -1    3.00    2.90
   0  31  -1   -2.10    2.10
  -1 -31  -1   64.49    8.30
   1 -31   1   71.19    8.10
   1 -31   1   60.69    4.00
   1 -31   1   52.39    7.20
  -1  31  -1   86.69    8.80
  -1  31  -1   48.60    5.70
  -1  31  -1   66.79    8.00
   1  31   1   75.89    6.70
   1  31   1   60.09    8.40
   2 -31   1    2.80    1.50
   2 -31   1   -0.10    2.40
  -2 -31  -1    1.70    2.70
   2  31   1   -1.40    1.30
   2  31   1   -5.20    1.90
  -2  31  -1   -1.50    2.10
  -2  31  -1   -1.40    2.00
  -2  31  -1   -0.50    2.40
  -3  31  -1    3.30    5.00
   3  31   1   -4.30    2.60
   2 -32  -1    1.30    2.10
  -2  32   1    4.40    3.40
   2  32  -1   -2.90    2.90
  -1 -32   1   12.10    3.60
   1 -32  -1   11.20    3.80
   1 -32  -1   13.40    2.60
   1 -32  -1   16.00    5.50
  -1 -32   1    9.70    4.60
   1  32  -1   23.30    6.10
   1  32  -1   16.00    5.40
  -1  32   1   12.20    5.10
   1  32  -1   10.70    3.00
  -1  32   1    9.00    3.00
  -1  32   1   18.00    5.20
   0 -32  -1    6.40    3.90
   0 -32   1    4.40    3.90
   0 -32   1    7.90    3.50
   0 -32  -1    6.00    2.90
   0  32   1    5.30    3.00
   0  32  -1    3.50    3.70
   0  32  -1    0.10    1.60
   0  32  -1   -2.50    2.50
   0  32   1    0.10    2.90
   0  32   1    5.30    2.20
   1 -32   1   10.50    3.90
  -1 -32  -1   12.90    5.30
   1 -32   1    7.70    4.60
   1  32   1    5.60    4.30
  -1  32  -1   12.50    4.60
  -1  32  -1   13.50    4.40
   1  32   1    4.90    2.20
  -1  32  -1    9.60    2.80
   2 -32   1    8.50    4.50
   2 -32   1    2.30    1.10
  -2  32  -1    4.00    2.00
   2  32   1    4.20    2.50
  -2  32  -1    9.00    8.70
   2  32   1   -7.30    2.60
  -2  32  -1    9.30    3.30
   1 -33  -1   11.80    3.70
   1 -33  -1   20.40    6.40
   1 -33  -1   21.20    3.00
  -1  33   1   21.90    3.60
   1  33  -1   17.70    6.80
  -1  33   1   16.80    4.70
  -1  33   1   19.20    6.30
   0 -33   1    9.60    3.70
   0 -33  -1    2.40    1.70
   0 -33  -1    7.20    5.10
   0  33  -1   14.20    5.80
   0  33   1    3.60    4.40
   0  33   1    5.40    2.90
   0  33   1    6.90    2.60
   0  33  -1    7.80    3.30
   1 -33   1   12.40    5.70
   1 -33   1    5.30    3.00
   1  33   1    1.60    4.80
  -1  33  -1    7.30    2.90
  -1  33  -1    6.70    2.30
  -9   0   2    2.40    2.50
   9   0  -2    2.60    1.90
  -8   0   2    0.10    1.80
   8   0  -2    0.60    1.40
  -7   0   2    0.70    0.60
  -7   0   2   -1.40    1.30
   7   0  -2    1.00    1.40
   6   0  -2   16.10    3.00
  -6   0   2   18.00    1.80
   6   0  -2   15.30    2.40
  -6   0   2   20.00    4.30
  -5   0   2   -0.20    0.70
   5   0  -2    0.60    1.10
   5   0  -2    0.90    1.20
  -5   0   2    0.30    0.70
  -5   0   2   -1.30    1.30
  -4   0   2   91.09    4.70
  -4   0   2  103.39    4.90
  -4   0   2   88.09    6.60
  -4   0   2  102.29    4.80
   4   0  -2   77.19    5.90
   4   0  -2   88.49    5.80
   4   0  -2   84.59    5.10
  -3   0   2   -0.80    0.60
  -3   0   2    0.20    1.30
   3   0  -2   -0.60    0.60
   3   0  -2   -1.10    1.00
  -3   0   2    0.30    0.60
   3   0  -2   -0.40    0.70
  -3   0   2   -0.90    0.60
  -2   0   2 1019.50   40.90
  -2   0   2 1077.49   39.70
   2   0  -2  894.31   40.80
  -2   0   2  985.70   39.70
   2   0  -2  957.70   39.80
  -1   0   2   -0.20    0.90
   1   0  -2   -0.70    0.90
   1   0  -2    0.10    0.60
  -1   0   2    0.40    0.70
   1   0  -2   -0.10    0.60
   0   0   2   33.00    2.50
   0   0  -2   38.10    2.30
   0   0  -2   29.90    2.40
   0   0  -2   38.10    2.70
   0   0   2   34.80    2.40
  -1   0  -2   -1.00    0.90
  -1   0  -2    0.20    0.80
   1   0   2    0.80    0.90
   1   0   2    0.40    1.00
  -1   0  -2   -1.00    0.80
   1   0   2    0.60    0.90
  -1   0  -2    0.70    1.20
  -2   0  -2   64.99    4.60
   2   0   2   72.99    4.30
  -2   0  -2   71.59    4.10
   2   0   2   71.69    4.50
   2   0   2   70.19    3.80
  -2   0  -2   67.99    4.50
  -2   0  -2   69.09    4.30
  -3   0  -2   -0.40    0.70
   3   0   2    0.30    1.20
  -3   0  -2   -0.10    1.10
  -3   0  -2   -0.70    0.90
  -3   0  -2    1.30    1.50
   3   0   2   -0.40    1.00
   3   0   2    1.10    0.80
   4   0   2   50.79    4.00
  -4   0  -2   48.20    4.60
   4   0   2   55.79    4.50
  -4   0  -2   46.10    3.90
   4   0   2   49.70    3.40
  -4   0  -2   56.19    4.60
  -5   0  -2    1.40    1.60
  -5   0  -2    0.30    1.20
   5   0   2   -0.30    1.30
  -5   0  -2    0.50    1.50
  -6   0  -2  344.57   17.10
  -6   0  -2  361.96   19.50
  -6   0  -2  374.96   18.30
   6   0   2  352.36   17.50
   7   0   2   -0.20    1.30
  -7   0  -2    1.80    2.20
  -7   0  -2    0.10    1.00
  -8   0  -2   48.90    4.80
  -8   0  -2   60.29    7.00
   8   0   2   66.69    6.10
  -9   0  -2   -5.00    1.70
   9   0   2    0.10    1.80
  -9   0  -2   -0.80    1.10
   9  -1  -2   13.20    3.50
  -9  -1   2   22.90    5.70
  -9   1   2   14.70    4.80
   9   1  -2   19.20    4.00
   8  -1  -2   16.00    3.40
  -8  -1   2   11.30    3.70
  -8   1   2   13.10    1.20
   8   1  -2   14.00    3.10
  -8   1   2   14.00    4.30
  -7  -1   2   39.20    5.70
   7  -1  -2   46.10    4.50
   7   1  -2   41.50    4.30
  -7   1   2   50.19    3.30
  -7   1   2   47.10    6.10
  -6  -1   2   26.80    4.40
  -6  -1   2   31.30    1.80
   6  -1  -2   30.10    3.40
   6  -1  -2   27.70    3.90
  -6   1   2   28.80    2.60
   6   1  -2   33.10    3.30
  -6   1   2   26.10    4.40
   6   1  -2   30.40    4.00
  -5  -1   2   70.69    3.50
   5  -1  -2   70.09    4.70
  -5  -1   2   72.59    6.30
  -5  -1   2   69.59    3.50
   5  -1  -2   61.89    5.50
   5   1  -2   59.19    5.20
  -5   1   2   70.49    4.30
  -5   1   2   70.09    6.20
   5   1  -2   64.29    4.40
  -4  -1   2    5.60    2.20
  -4  -1   2    3.50    0.80
   4  -1  -2    4.50    1.30
  -4  -1   2    4.60    1.20
   4  -1  -2    2.20    1.50
  -4  -1   2    4.70    0.90
  -4   1   2    5.10    0.80
   4   1  -2    2.60    1.40
  -4   1   2    3.50    1.20
   4   1  -2    3.10    1.00
   4   1  -2    2.70    1.10
  -4   1   2    5.00    2.30
  -4   1   2    4.20    1.20
  -3  -1   2   51.59    4.20
  -3  -1   2   51.19    2.60
  -3  -1   2   54.49    3.00
  -3  -1   2   55.99    2.60
   3  -1  -2   46.00    4.00
   3  -1  -2   46.50    3.20
   3   1  -2   43.90    3.80
  -3   1   2   49.50    3.20
   3   1  -2   42.90    2.90
  -3   1   2   57.29    3.30
   3   1  -2   53.39    3.10
  -3   1   2   48.90    4.20
  -2  -1   2  344.07   13.90
  -2  -1   2  358.36   13.90
   2  -1  -2  308.27   15.40
  -2  -1   2  339.37   15.40
   2  -1  -2  325.17   14.50
  -2  -1   2  364.76   14.30
   2   1  -2  349.57   15.50
   2   1  -2  324.87   14.20
  -2   1   2  380.76   14.70
  -2   1   2  355.56   14.60
   2   1  -2  343.27   14.30
  -2   1   2  344.37   15.50
   2   1  -2  314.37   14.20
  -1  -1   2    9.20    1.00
  -1  -1   2    8.70    1.40
   1  -1  -2    5.30    1.50
  -1  -1   2    8.20    1.00
  -1  -1   2   10.60    1.90
   1  -1  -2    7.30    1.00
   1  -1  -2    9.10    1.30
   1   1  -2    6.90    0.90
   1   1  -2    6.80    1.70
  -1   1   2    7.70    1.50
   1   1  -2    7.50    1.20
  -1   1   2    7.90    1.30
   0  -1  -2 5243.58  202.28
   0  -1   2 5218.88  202.48
   0  -1  -2 5219.48  201.98
   0  -1  -2 5263.47  202.38
   0  -1   2 4995.70  201.98
   0   1  -2 4966.10  201.78
   0   1   2 5157.08  202.28
   0   1   2 5205.18  202.38
   0   1  -2 5118.99  202.28
   0   1   2 4794.12  201.88
   1  -1   2  144.49    6.70
   1  -1   2  138.99    6.80
  -1  -1  -2  139.39    6.70
  -1  -1  -2  137.79    6.90
  -1  -1  -2  140.19    7.20
   1  -1   2  144.89    7.00
  -1  -1  -2  146.49    6.70
   1   1   2  143.89    6.70
  -1   1  -2  143.39    6.90
  -1   1  -2  142.89    6.50
   1   1   2  144.79    6.50
   1   1   2  136.19    6.90
  -1   1  -2  139.29    6.70
  -1   1  -2  137.99    7.20
  -2  -1  -2 1182.78   48.50
   2  -1   2 1169.48   48.40
   2  -1   2 1169.78   48.00
  -2  -1  -2 1166.98   48.10
   2  -1   2 1212.78   47.90
  -2  -1  -2 1218.68   47.90
  -2  -1  -2 1154.48   48.60
   2   1   2 1188.78   47.30
  -2   1  -2 1169.78   48.60
  -2   1  -2 1203.38   48.30
   2   1   2 1184.98   48.00
  -2   1  -2 1207.68   48.00
   2   1   2 1211.98   48.40
  -2   1  -2 1122.49   48.20
  -3  -1  -2  910.71   39.20
   3  -1   2  947.01   39.20
  -3  -1  -2  928.01   40.00
   3  -1   2  951.30   38.90
  -3  -1  -2  927.21   39.90
   3  -1   2  974.90   39.80
   3   1   2  959.80   39.20
  -3   1  -2  926.91   39.90
  -3   1  -2  928.51   39.40
   3   1   2 1003.50   39.80
   3   1   2  959.60   38.20
  -3   1  -2  948.71   39.90
  -3   1  -2  945.61   39.00
   4  -1   2  170.68    8.50
   4  -1   2  178.68    9.10
  -4  -1  -2  158.18    8.70
   4  -1   2  180.18    9.60
  -4  -1  -2  151.88    9.70
  -4  -1  -2  169.88    9.60
  -4   1  -2  161.28    9.80
  -4   1  -2  181.98    9.60
   4   1   2  178.28    8.00
   4   1   2  174.08    9.00
  -4   1  -2  146.79    8.80
   4   1   2  182.78    9.60
  -5  -1  -2   13.20    2.60
   5  -1   2   16.40    3.00
  -5  -1  -2   15.00    3.20
  -5  -1  -2   14.20    3.20
  -5   1  -2   13.30    2.30
  -5   1  -2   16.40    3.00
   5   1   2   16.00    2.60
  -5   1  -2   14.50    3.10
   6  -1   2  112.29    7.70
  -6  -1  -2  123.29    9.30
  -6  -1  -2  113.79    7.30
  -6  -1  -2  120.19    8.30
   6   1   2  114.59    7.60
  -6   1  -2  125.09    8.30
  -6   1  -2  115.19    7.40
  -6   1  -2  103.59    8.80
   7  -1   2   -0.20    1.50
  -7  -1  -2    1.90    1.60
  -7  -1  -2    0.00    1.60
   7   1   2    1.90    1.40
  -7   1  -2    1.40    1.40
  -7   1  -2   -0.40    1.50
  -8  -1  -2   77.99    6.00
   8  -1   2   83.69    7.20
  -8  -1  -2   93.39    9.00
  -8   1  -2   92.39    8.70
   8   1   2  101.19    7.60
  -8   1  -2   85.19    6.50
   9  -1   2    7.10    2.80
  -9  -1  -2    1.40    2.50
  -9  -1  -2    9.50    2.10
  -9   1  -2    9.90    4.20
  -9   1  -2    9.80    2.60
   9   1   2    6.80    2.80
   9  -2  -2   -2.70    1.20
  -9  -2   2    3.10    2.80
  -9   2   2    1.70    2.40
   9   2  -2   -2.20    1.50
  -8  -2   2    7.50    3.20
   8  -2  -2    7.70    2.60
  -8   2   2    6.00    1.30
  -8   2   2   -0.10    1.70
   8   2  -2   11.30    2.70
   7  -2  -2  119.09    7.60
  -7  -2   2   99.79    9.10
  -7   2   2  112.79    9.40
   7   2  -2  106.89    7.10
  -7   2   2  104.79    6.10
   6  -2  -2  232.08   12.00
   6  -2  -2  239.78   13.50
  -6  -2   2  233.28   14.10
  -6   2   2  220.68   10.90
   6   2  -2  218.58   11.40
  -6   2   2  237.78   14.40
   5  -2  -2  308.87   14.70
   5  -2  -2  332.97   16.40
  -5  -2   2  318.37   16.80
  -5   2   2  325.67   16.90
   5   2  -2  298.57   14.20
   5   2  -2  303.47   15.60
   4  -2  -2   15.70    2.10
  -4  -2   2   15.60    1.80
  -4  -2   2   11.80    2.80
   4  -2  -2   10.10    2.40
   4   2  -2   12.60    1.60
   4   2  -2   11.90    2.10
  -4   2   2   16.60    1.90
  -4   2   2   15.30    1.00
  -4   2   2   12.00    3.00
   4   2  -2   12.30    1.70
  -4   2   2   11.90    1.80
  -3  -2   2   33.80    3.50
  -3  -2   2   43.00    2.80
   3  -2  -2   40.60    3.70
   3  -2  -2   35.60    2.80
   3   2  -2   34.00    3.20
  -3   2   2   33.40    2.70
  -3   2   2   39.90    2.80
   3   2  -2   35.00    2.30
   3   2  -2   35.80    2.30
  -2  -2   2   86.09    5.10
  -2  -2   2   83.29    5.20
   2  -2  -2   81.29    4.40
  -2  -2   2   91.19    4.40
   2  -2  -2   76.99    5.10
  -2   2   2   82.39    4.50
   2   2  -2   78.79    3.80
   2   2  -2   80.49    3.80
   2   2  -2   81.59    5.10
  -2   2   2   90.19    5.40
  -1  -2   2  643.74   27.40
   1  -2  -2  643.24   27.40
  -1  -2   2  685.03   26.70
   1  -2  -2  680.33   26.30
   1  -2  -2  623.64   26.60
   1   2  -2  657.53   26.10
   1   2  -2  642.74   26.80
   1   2  -2  632.94   26.10
  -1   2   2  657.83   27.10
  -1   2   2  683.23   26.90
   1   2  -2  629.34   27.30
   0  -2  -2  179.48    7.90
   0  -2   2  171.38    8.30
   0  -2  -2  174.28    8.10
   0  -2   2  180.28    7.80
   0  -2  -2  179.18    8.10
   0  -2  -2  172.98    8.00
   0   2   2  172.18    7.90
   0   2  -2  184.78    7.70
   0   2  -2  166.78    8.20
   0   2   2  170.98    8.00
  -1  -2  -2  890.11   37.30
   1  -2   2  903.01   37.40
   1  -2   2  904.81   37.30
  -1  -2  -2  910.41   37.00
  -1  -2  -2  863.91   37.60
  -1  -2  -2  957.30   37.40
  -1  -2  -2  943.61   36.80
   1  -2   2  898.61   37.00
   1   2   2  934.21   37.40
  -1   2  -2  937.41   37.10
  -1   2  -2  976.30   37.50
  -1   2  -2  882.51   37.60
  -1   2  -2  938.11   36.80
   1   2   2  900.11   37.30
   1   2   2  884.41   37.10
   2  -2   2  142.59    7.10
  -2  -2  -2  140.09    7.10
  -2  -2  -2  139.99    7.50
   2  -2   2  140.49    7.40
   2  -2   2  139.59    7.10
  -2   2  -2  140.79    7.30
  -2   2  -2  139.29    7.30
   2   2   2  142.29    7.30
  -2   2  -2  138.79    7.50
  -2   2  -2  147.49    7.10
   2   2   2  143.19    7.00
   3  -2   2 1673.53   66.69
   3  -2   2 1614.84   66.79
  -3  -2  -2 1651.83   67.89
  -3  -2  -2 1596.74   66.79
  -3  -2  -2 1640.74   67.49
   3  -2   2 1635.54   67.29
   3   2   2 1658.33   66.69
  -3   2  -2 1663.43   67.39
  -3   2  -2 1632.64   67.09
  -3   2  -2 1607.84   67.49
   3   2   2 1751.42   67.29
   4  -2   2   13.90    1.90
  -4  -2  -2   14.10    3.10
  -4  -2  -2   11.60    1.90
   4  -2   2   14.30    2.90
  -4  -2  -2   14.80    2.80
   4  -2   2   13.60    2.50
  -4   2  -2   11.40    2.40
   4   2   2   13.80    2.30
  -4   2  -2   16.90    3.10
  -4   2  -2   13.60    2.00
  -4   2  -2   15.80    2.50
  -5  -2  -2   50.79    5.20
  -5  -2  -2   50.99    4.00
  -5  -2  -2   45.40    4.50
   5  -2   2   50.99    4.40
  -5   2  -2   35.00    4.40
  -5   2  -2   43.90    4.10
   5   2   2   42.90    4.00
  -5   2  -2   51.29    4.60
  -6  -2  -2    9.90    3.50
   6  -2   2   11.40    2.90
  -6  -2  -2   10.90    2.40
  -6  -2  -2   15.30    3.60
  -6   2  -2   13.40    3.30
  -6   2  -2   14.90    3.10
   6   2   2   11.40    2.80
  -6   2  -2   10.90    3.60
  -7  -2  -2    3.00    1.80
   7  -2   2    0.90    1.80
  -7  -2  -2    4.50    2.80
  -7   2  -2    1.80    1.60
  -7   2  -2    4.20    2.40
   7   2   2    1.70    1.60
   8  -2   2   15.90    3.80
  -8  -2  -2   19.70    2.60
  -8  -2  -2   13.60    3.90
   8   2   2   19.20    3.80
  -8   2  -2   11.40    2.60
  -8   2  -2   16.60    4.40
  -9  -2  -2   80.09    5.30
   9  -2   2   83.29    7.50
  -9  -2  -2   76.19    9.20
  -9   2  -2   81.09    6.60
   9   2   2   81.99    7.30
  -9   2  -2   93.19    9.60
   9  -3  -2   40.20    5.00
  -9  -3   2   44.60    7.00
  -9   3   2   48.90    7.10
   9   3  -2   41.40    4.70
  -9   3   2   44.90    2.80
  -8  -3   2   -0.70    1.50
   8  -3  -2   -0.60    1.30
  -8   3   2   -0.40    2.00
   8   3  -2   -1.10    1.10
  -8   3   2    0.80    0.90
   7  -3  -2    0.40    1.40
  -7  -3   2    1.00    1.80
   7   3  -2    0.70    1.20
  -7   3   2   -1.20    1.70
  -7   3   2    0.30    1.00
   6  -3  -2  292.47   15.60
  -6  -3   2  265.17   15.90
   6  -3  -2  272.57   13.90
   6   3  -2  280.67   13.30
  -6   3   2  275.97   13.20
  -6   3   2  259.17   15.70
  -5  -3   2  189.08   11.30
   5  -3  -2  169.18   10.60
   5  -3  -2  180.48    9.40
   5   3  -2  166.68    8.70
   5   3  -2  179.18   10.20
  -5   3   2  179.88    9.10
  -5   3   2  185.68   11.50
  -4  -3   2    2.90    1.70
  -4  -3   2    2.50    1.10
   4  -3  -2    0.80    1.10
   4  -3  -2    1.30    1.30
  -4   3   2    2.20    1.80
  -4   3   2    1.50    0.80
   4   3  -2    2.70    0.90
   4   3  -2    1.30    0.80
  -4   3   2    1.60    1.10
   4   3  -2    1.90    1.10
   3  -3  -2   31.70    2.60
  -3  -3   2   32.30    3.50
   3  -3  -2   24.70    3.10
  -3  -3   2   35.10    2.60
  -3   3   2   32.40    3.50
   3   3  -2   33.70    3.10
   3   3  -2   27.20    1.90
  -3   3   2   30.30    2.60
   3   3  -2   28.10    1.90
  -2  -3   2  261.47   11.80
  -2  -3   2  264.27   12.00
  -2  -3   2  264.37   11.20
   2  -3  -2  237.28   12.00
   2  -3  -2  242.28   11.10
  -2   3   2  242.98   11.30
   2   3  -2  241.78   10.20
   2   3  -2  248.48   10.20
  -2   3   2  257.47   12.10
   2   3  -2  247.88   11.80
  -1  -3   2  403.26   16.50
   1  -3  -2  395.26   15.80
   1  -3  -2  347.67   16.70
   1  -3  -2  385.86   16.10
  -1  -3   2  411.26   16.20
  -1   3   2  385.26   16.70
   1   3  -2  371.56   16.30
  -1   3   2  363.56   16.30
   1   3  -2  374.16   15.30
   1   3  -2  379.76   15.30
   0  -3  -2   15.50    1.80
   0  -3  -2   18.00    1.80
   0  -3   2   16.90    1.60
   0  -3  -2   15.30    1.90
   0  -3   2   15.30    2.20
   0  -3  -2   17.60    2.00
   0   3  -2   17.30    1.40
   0   3   2   14.40    1.80
   0   3  -2   12.70    1.90
   0   3   2   17.90    1.90
   0   3   2   17.00    1.80
  -1  -3  -2  270.87   12.70
  -1  -3  -2  297.37   12.10
   1  -3   2  287.57   12.40
  -1  -3  -2  286.47   12.60
   1  -3   2  276.47   12.60
  -1  -3  -2  297.17   12.40
  -1  -3  -2  274.27   12.90
   1  -3   2  282.77   12.90
   1   3   2  292.87   12.70
  -1   3  -2  297.57   12.20
   1   3   2  291.07   12.80
  -1   3  -2  277.87   12.30
  -1   3  -2  286.57   13.00
  -1   3  -2  284.27   12.70
   1   3   2  272.87   12.30
   2  -3   2  171.88    8.70
  -2  -3  -2  175.28    8.50
   2  -3   2  184.08    8.50
  -2  -3  -2  165.58    8.90
  -2  -3  -2  179.28    9.20
   2  -3   2  168.88    8.80
   2   3   2  179.38    8.80
  -2   3  -2  172.58    8.80
   2   3   2  174.58    8.40
  -2   3  -2  192.68    9.10
  -2   3  -2  180.08    8.50
  -2   3  -2  175.88    8.70
   3  -3   2  165.38    8.40
   3  -3   2  161.28    8.30
   3  -3   2  163.38    8.80
  -3  -3  -2  151.38    8.10
  -3  -3  -2  164.08    9.00
  -3  -3  -2  150.38    9.00
   3   3   2  167.38    9.20
  -3   3  -2  155.38    8.70
  -3   3  -2  148.99    8.50
  -3   3  -2  171.18    8.90
   3   3   2  172.58    8.30
  -3   3  -2  171.78    8.30
   4  -3   2   41.70    3.90
  -4  -3  -2   36.70    3.30
   4  -3   2   36.80    3.40
   4  -3   2   43.00    3.70
  -4  -3  -2   38.20    4.10
  -4  -3  -2   44.50    4.20
   4   3   2   48.40    3.70
  -4   3  -2   34.30    3.50
  -4   3  -2   44.80    3.40
  -4   3  -2   37.30    4.00
  -4   3  -2   42.80    4.00
  -5  -3  -2  346.17   16.80
  -5  -3  -2  300.27   17.20
   5  -3   2  319.47   15.90
  -5  -3  -2  340.97   15.40
  -5   3  -2  307.77   17.00
  -5   3  -2  312.27   15.90
  -5   3  -2  356.46   16.60
   5   3   2  330.87   15.70
  -6  -3  -2   24.80    3.00
  -6  -3  -2   25.30    3.90
  -6  -3  -2   24.30    4.60
   6  -3   2   22.00    3.40
  -6   3  -2   29.90    3.90
   6   3   2   28.20    3.50
  -6   3  -2   24.70    4.30
  -6   3  -2   33.10    3.70
  -7  -3  -2    1.90    1.40
  -7  -3  -2    0.10    1.70
   7  -3   2    2.70    1.90
  -7   3  -2    4.00    1.90
   7   3   2    8.30    2.40
  -7   3  -2    3.30    2.10
  -8  -3  -2   78.59    5.40
   8  -3   2  100.79    7.70
  -8  -3  -2   64.29    7.70
  -8   3  -2   91.49    8.60
   8   3   2   86.39    7.00
  -8   3  -2   88.59    6.60
  -9  -3  -2    0.10    2.40
  -9  -3  -2    0.90    0.90
   9  -3   2   -0.90    1.70
   9   3   2   -2.40    1.50
  -9   3  -2    4.00    1.90
  -9   3  -2   -1.10    2.00
  -9  -4   2   41.30    6.50
   9  -4  -2   31.40    4.40
  -9   4   2   22.80    2.50
  -9   4   2   22.70    5.90
   9   4  -2   23.80    3.70
   8  -4  -2    4.10    2.10
  -8  -4   2   -2.10    1.60
  -8   4   2   -1.10    0.90
  -8   4   2   -0.60    1.80
   8   4  -2   -0.50    1.00
  -7  -4   2   -3.80    1.60
   7  -4  -2   -0.80    1.20
  -7   4   2   -1.00    1.00
   7   4  -2   -1.60    1.00
  -7   4   2    2.00    2.40
   6  -4  -2   27.00    4.00
   6  -4  -2   23.10    3.20
  -6  -4   2   29.90    4.80
   6   4  -2   33.10    3.10
  -6   4   2   28.50    4.50
   5  -4  -2   13.20    3.20
  -5  -4   2   16.60    3.80
   5  -4  -2   13.40    2.60
  -5   4   2   12.40    2.20
   5   4  -2   15.40    1.80
  -5   4   2   14.60    3.60
   5   4  -2   11.90    2.30
  -4  -4   2  160.68    7.80
  -4  -4   2  144.69    9.00
   4  -4  -2  136.39    7.70
   4  -4  -2  130.29    8.60
   4   4  -2  143.79    6.80
   4   4  -2  141.89    8.20
  -4   4   2  134.69    7.60
  -4   4   2  160.58    9.40
   4   4  -2  143.89    6.80
   3  -4  -2  665.63   30.70
  -3  -4   2  707.93   30.50
   3  -4  -2  735.73   30.00
  -3  -4   2  755.72   29.60
   3  -4  -2  685.43   29.40
   3   4  -2  683.43   28.20
   3   4  -2  692.73   28.20
   3   4  -2  709.93   30.10
  -3   4   2  678.93   29.60
  -3   4   2  715.93   30.80
  -2  -4   2  116.89    6.00
  -2  -4   2  114.69    6.40
   2  -4  -2  109.99    6.70
  -2  -4   2  116.99    6.40
   2  -4  -2  111.99    5.80
   2  -4  -2  112.49    6.20
   2   4  -2  107.09    6.30
  -2   4   2  111.09    6.60
  -2   4   2  109.29    6.00
  -1  -4   2  426.36   17.80
   1  -4  -2  422.56   17.80
   1  -4  -2  432.86   17.20
   1  -4  -2  378.06   18.00
  -1  -4   2  433.86   17.40
  -1  -4   2  380.06   18.00
   1  -4  -2  426.16   17.50
  -1   4   2  393.06   17.60
   1   4  -2  412.86   17.80
  -1   4   2  429.86   18.10
  -1   4   2  399.06   17.40
   0  -4  -2 3482.95  133.19
   0  -4  -2 3409.96  133.19
   0  -4  -2 3236.68  133.09
   0  -4  -2 3378.26  132.79
   0  -4   2 3142.39  133.39
   0  -4   2 3411.06  132.49
   0   4  -2 3460.15  132.49
   0   4   2 3361.16  132.89
   0   4   2 3388.46  133.29
   0   4  -2 3219.28  133.39
   0   4   2 3367.96  133.19
  -1  -4  -2  219.78    9.40
   1  -4   2  214.28   10.40
  -1  -4  -2  205.38   10.20
  -1  -4  -2  225.38   10.00
   1  -4   2  219.28    9.90
  -1  -4  -2  204.88   10.30
   1   4   2  211.28    9.70
  -1   4  -2  212.18    9.70
   1   4   2  212.18   10.10
  -1   4  -2  219.28   10.00
  -1   4  -2  215.78   10.40
   1   4   2  225.88   10.30
  -1   4  -2  224.68    9.50
  -2  -4  -2    2.30    1.60
   2  -4   2    3.00    1.40
  -2  -4  -2    4.10    1.20
   2  -4   2    3.10    1.30
   2  -4   2    2.50    1.30
  -2  -4  -2    2.60    1.30
  -2   4  -2    2.20    1.20
  -2   4  -2    2.70    1.30
   2   4   2    3.80    1.30
  -2   4  -2    3.10    1.20
  -2   4  -2    4.00    1.60
   3  -4   2   14.90    2.10
  -3  -4  -2    9.60    1.60
  -3  -4  -2   12.90    2.70
   3  -4   2   10.00    2.20
  -3  -4  -2    8.70    2.30
   3  -4   2   10.10    1.90
  -3   4  -2    9.00    2.10
  -3   4  -2   10.00    2.00
   3   4   2   12.00    1.90
  -3   4  -2   10.10    2.10
  -3   4  -2   11.40    2.50
  -4  -4  -2  164.58    9.00
   4  -4   2  189.48    9.90
   4  -4   2  193.38   10.40
   4  -4   2  182.08    9.70
  -4  -4  -2  185.88   10.80
  -4  -4  -2  186.38   10.40
  -4   4  -2  191.48   10.20
  -4   4  -2  167.18   10.20
   4   4   2  196.88    9.60
  -4   4  -2  177.18    9.90
  -4   4  -2  189.98    9.60
  -5  -4  -2   -0.60    1.40
  -5  -4  -2    0.40    1.60
   5  -4   2    1.50    1.30
   5  -4   2    1.40    1.50
  -5  -4  -2    1.30    1.30
  -5   4  -2    0.30    1.60
  -5   4  -2   -0.70    1.00
  -5   4  -2    0.60    1.10
   5   4   2    0.20    1.20
  -6  -4  -2  295.87   14.60
  -6  -4  -2  315.47   17.90
   6  -4   2  294.97   15.80
  -6  -4  -2  299.87   16.50
   6   4   2  314.37   15.70
  -6   4  -2  313.67   17.50
  -6   4  -2  339.57   16.60
  -6   4  -2  328.37   16.10
   7  -4   2   32.80    4.20
  -7  -4  -2   36.10    5.20
  -7  -4  -2   34.70    3.30
  -7   4  -2   32.70    4.10
   7   4   2   26.20    3.70
  -7   4  -2   25.30    4.30
  -8  -4  -2    4.90    1.40
  -8  -4  -2    9.00    3.30
   8  -4   2   -0.80    1.50
  -8   4  -2    1.50    1.50
   8   4   2    0.80    1.50
  -8   4  -2    2.90    1.90
  -9  -4  -2   -3.30    2.30
   9  -4   2    1.50    1.80
  -9   4  -2   -0.10    1.80
   9   4   2    2.90    1.80
  -9   4  -2    1.70    1.70
   9  -5  -2  112.49    8.50
  -9  -5   2   97.59   10.10
  -9   5   2   96.99    9.90
   9   5  -2  100.39    7.60
  -9   5   2  103.79    6.40
   8  -5  -2   44.50    4.80
  -8  -5   2   47.70    6.60
  -8   5   2   39.20    3.80
  -8   5   2   43.50    6.00
   8   5  -2   39.30    4.10
   7  -5  -2   41.40    4.40
  -7  -5   2   43.50    5.80
   7   5  -2   46.30    3.90
  -7   5   2   39.80    3.90
  -7   5   2   31.20    5.20
  -6  -5   2   80.99    7.40
   6  -5  -2   77.09    7.00
   6  -5  -2   82.49    6.00
  -6   5   2   80.69    7.60
  -6   5   2   77.19    5.50
   6   5  -2   75.19    5.00
  -5  -5   2  237.18   13.60
   5  -5  -2  235.58   13.30
  -5  -5   2  239.68   11.80
   5  -5  -2  236.38   11.90
   5   5  -2  225.18   10.70
  -5   5   2  231.48   11.70
  -5   5   2  219.18   13.50
   5   5  -2  240.28   12.40
  -4  -5   2  106.19    7.40
  -4  -5   2  118.89    6.50
   4  -5  -2   98.99    7.10
   4  -5  -2  107.69    6.20
  -4   5   2   96.29    6.20
  -4   5   2  106.89    7.40
   4   5  -2  105.29    5.10
   4   5  -2   97.29    5.10
   4   5  -2  105.59    6.60
  -3  -5   2  221.08   10.70
   3  -5  -2  210.78   10.60
  -3  -5   2  217.88   11.10
   3  -5  -2  206.38   10.10
  -3  -5   2  225.98   10.40
   3  -5  -2  200.78   11.20
  -3   5   2  203.88   11.20
   3   5  -2  204.48    8.70
  -3   5   2  208.38   10.30
   3   5  -2  208.58   10.60
   3   5  -2  204.38    8.70
   2  -5  -2    1.00    0.60
  -2  -5   2    0.60    1.10
   2  -5  -2    0.60    0.90
   2  -5  -2    0.30    1.00
  -2  -5   2    0.00    1.00
  -2  -5   2    0.70    1.20
   2  -5  -2    1.80    1.40
  -2   5   2    2.70    1.10
  -2   5   2    0.50    0.80
  -2   5   2    1.30    1.50
  -1  -5   2 1719.73   70.89
   1  -5  -2 1769.12   70.19
  -1  -5   2 1809.12   70.69
   1  -5  -2 1813.82   70.09
   1  -5  -2 1796.92   70.59
   1  -5  -2 1659.23   70.99
  -1  -5   2 1792.72   70.19
   1   5  -2 1729.03   70.69
  -1   5   2 1734.03   70.49
  -1   5   2 1682.43   70.89
  -1   5   2 1771.22   70.29
   0  -5  -2  138.59    6.90
   0  -5  -2  136.79    6.50
   0  -5   2  134.19    6.00
   0  -5   2  130.89    7.20
   0  -5   2  144.39    6.10
   0  -5  -2  132.09    6.80
   0  -5  -2  131.39    6.70
   0   5   2  130.69    7.00
   0   5  -2  129.39    6.10
   0   5  -2  123.09    6.00
   0   5   2  135.59    6.60
   0   5  -2  129.49    7.00
   0   5   2  131.29    6.80
   1  -5   2    7.10    1.90
   1  -5   2    6.70    1.50
  -1  -5  -2    5.80    1.70
  -1  -5  -2    8.90    1.40
  -1  -5  -2    6.00    1.70
  -1  -5  -2    5.60    1.40
   1   5   2    7.60    1.90
  -1   5  -2    8.60    2.10
  -1   5  -2    7.70    1.40
   1   5   2    6.90    1.40
  -1   5  -2    8.90    1.80
  -1   5  -2    5.90    1.30
   1   5   2    7.30    1.60
  -2  -5  -2   19.90    2.70
  -2  -5  -2   16.30    2.50
   2  -5   2   18.40    2.30
   2  -5   2   16.40    2.40
   2  -5   2   19.80    2.30
  -2  -5  -2   17.10    2.00
  -2   5  -2   19.90    2.50
  -2   5  -2   17.70    2.20
  -2   5  -2   18.60    2.10
  -2   5  -2   20.00    2.50
   2   5   2   16.60    2.00
  -3  -5  -2  658.83   29.90
   3  -5   2  681.53   29.40
   3  -5   2  674.63   29.30
  -3  -5  -2  626.44   28.20
   3  -5   2  709.03   28.90
  -3  -5  -2  699.93   29.80
  -3   5  -2  676.83   29.30
   3   5   2  649.93   28.40
  -3   5  -2  682.73   29.30
  -3   5  -2  691.53   29.50
  -3   5  -2  697.63   28.80
  -4  -5  -2   38.90    3.10
  -4  -5  -2   32.00    3.90
   4  -5   2   35.70    3.60
   4  -5   2   35.20    3.70
   4  -5   2   35.70    3.50
  -4  -5  -2   35.70    4.00
   4   5   2   40.20    3.40
  -4   5  -2   36.20    3.20
  -4   5  -2   37.50    3.80
  -4   5  -2   31.30    3.60
  -5  -5  -2  161.78    9.80
  -5  -5  -2  149.69    8.00
  -5  -5  -2  157.38   10.30
   5  -5   2  159.88    9.20
   5  -5   2  162.18    9.00
   5   5   2  151.48    8.60
  -5   5  -2  154.08    9.30
  -5   5  -2  139.99    9.80
  -5   5  -2  132.49    8.80
   6  -5   2   37.00    4.20
  -6  -5  -2   33.60    4.50
  -6  -5  -2   31.60    4.70
  -6  -5  -2   34.80    3.20
  -6   5  -2   39.20    4.20
  -6   5  -2   41.10    4.40
   6   5   2   37.00    3.90
  -6   5  -2   28.70    4.30
  -7  -5  -2   12.40    2.00
   7  -5   2    6.30    2.50
  -7  -5  -2    9.20    3.70
  -7  -5  -2   10.40    3.10
  -7   5  -2   12.90    3.00
  -7   5  -2   15.80    3.90
   7   5   2    8.00    2.50
   8  -5   2   14.80    3.70
  -8  -5  -2   14.00    1.80
  -8  -5  -2   17.20    4.50
  -8   5  -2   18.40    3.80
  -8   5  -2   10.60    3.60
  -9  -5  -2    2.50    3.10
  -9   5  -2    1.60    1.60
   9   5   2    1.30    1.90
  -9   5  -2    8.40    3.90
   9  -6  -2    2.40    2.00
  -9  -6   2    0.20    2.20
  -9   6   2   -0.80    1.60
  -9   6   2    1.60    1.40
   9   6  -2   -0.20    1.70
   8  -6  -2    0.10    1.60
  -8  -6   2    2.30    2.40
  -8   6   2    0.50    1.60
   8   6  -2    0.40    1.00
  -8   6   2    2.50    1.50
   7  -6  -2  159.28   11.20
  -7  -6   2  143.49   11.30
   7  -6  -2  143.69    9.30
   7   6  -2  140.99    8.20
  -7   6   2  127.09    8.40
  -7   6   2  157.88   11.40
   6  -6  -2    8.10    3.00
  -6  -6   2   10.00    3.50
   6  -6  -2    6.10    2.10
  -6   6   2    6.20    2.80
  -6   6   2   10.10    2.40
   6   6  -2    8.50    1.80
  -5  -6   2    0.40    1.30
   5  -6  -2    0.30    1.50
   5  -6  -2    1.10    1.20
  -5  -6   2    2.70    2.40
  -5   6   2    0.70    1.20
  -5   6   2   -2.20    1.60
   5   6  -2    0.00    1.10
   5   6  -2   -0.50    0.60
   4  -6  -2  167.18    8.50
  -4  -6   2  155.98    9.70
   4  -6  -2  153.28    9.60
  -4  -6   2  166.88    8.70
  -4   6   2  162.38   10.00
  -4   6   2  149.39    8.40
   4   6  -2  151.48    7.00
   4   6  -2  143.59    7.00
   4   6  -2  159.78    8.80
  -3  -6   2   23.00    2.70
  -3  -6   2   27.10    3.30
   3  -6  -2   22.00    2.50
   3  -6  -2   21.10    2.70
   3  -6  -2   17.80    2.80
  -3  -6   2   20.00    2.70
  -3   6   2   25.40    2.30
  -3   6   2   19.10    2.40
  -3   6   2   22.00    1.40
  -3   6   2   19.10    3.10
   3   6  -2   16.80    2.40
  -2  -6   2  268.27   13.60
   2  -6  -2  297.37   12.40
   2  -6  -2  302.37   13.70
   2  -6  -2  299.27   13.20
  -2  -6   2  301.47   13.60
   2  -6  -2  257.77   13.90
  -2  -6   2  301.07   13.70
  -2   6   2  298.77   13.50
  -2   6   2  296.67   13.20
  -2   6   2  287.27   14.00
  -1  -6   2  177.48    8.10
   1  -6  -2  162.28    7.90
  -1  -6   2  170.88    8.70
   1  -6  -2  161.68    7.80
   1  -6  -2  160.78    8.20
   1  -6  -2  174.18    8.80
  -1  -6   2  164.68    8.40
   1   6  -2  160.28    7.90
   1   6  -2  148.99    8.30
  -1   6   2  157.58    8.60
  -1   6   2  168.38    8.30
  -1   6   2  178.58    8.10
   0  -6   2  374.46   16.10
   0  -6  -2  345.57   15.70
   0  -6  -2  354.26   15.50
   0  -6   2  341.87   14.70
   0  -6  -2  341.77   15.60
   0  -6  -2  368.36   15.30
   0  -6   2  367.86   16.20
   0  -6   2  391.26   14.80
   0   6  -2  333.17   15.90
   0   6  -2  328.07   14.70
   0   6  -2  351.26   15.10
   0   6   2  364.46   15.40
   0   6   2  363.46   15.70
   0   6   2  343.17   16.00
  -1  -6  -2 1303.47   52.29
   1  -6   2 1262.87   52.19
   1  -6   2 1254.27   53.09
  -1  -6  -2 1362.76   51.99
  -1  -6  -2 1247.88   52.99
  -1   6  -2 1279.17   52.99
   1   6   2 1323.77   52.19
  -1   6  -2 1277.07   52.09
  -1   6  -2 1317.27   52.09
   1   6   2 1280.97   52.99
  -2  -6  -2    2.10    0.90
   2  -6   2    1.30    1.20
   2  -6   2    1.30    1.40
  -2  -6  -2    2.10    1.40
  -2  -6  -2    1.50    0.90
   2  -6   2    1.00    1.00
  -2  -6  -2    2.50    1.60
  -2   6  -2    0.60    1.00
  -2   6  -2    2.00    1.50
  -2   6  -2    1.50    1.10
  -2   6  -2    2.80    1.10
   2   6   2    1.40    1.10
   2   6   2    2.10    1.70
  -3  -6  -2  174.68    8.10
  -3  -6  -2  152.98    8.00
   3  -6   2  155.38    8.90
   3  -6   2  160.78    8.50
  -3  -6  -2  171.78    9.50
  -3  -6  -2  141.09    9.10
   3  -6   2  161.58    9.00
  -3   6  -2  170.88    9.10
  -3   6  -2  167.68    8.60
  -3   6  -2  162.38    9.00
  -3   6  -2  161.58    9.00
   3   6   2  169.68    8.30
   4  -6   2    3.00    1.50
  -4  -6  -2    0.70    1.50
  -4  -6  -2    2.10    2.00
   4  -6   2    2.10    1.30
   4  -6   2    0.80    1.20
  -4  -6  -2    3.10    1.20
   4   6   2    3.10    1.50
  -4   6  -2    2.60    1.70
  -4   6  -2    0.20    1.10
  -4   6  -2    2.00    1.40
  -4   6  -2    4.20    1.40
   5  -6   2  123.99    7.80
  -5  -6  -2  120.79    6.70
  -5  -6  -2  126.89    9.20
  -5  -6  -2  123.99    8.40
   5  -6   2  124.19    8.10
  -5   6  -2  115.69    8.40
  -5   6  -2  129.19    8.10
  -5   6  -2  126.69    8.10
   5   6   2  118.59    7.40
  -6  -6  -2   15.10    4.30
   6  -6   2   15.50    3.20
  -6  -6  -2   16.00    3.70
  -6  -6  -2   11.30    2.00
  -6   6  -2   19.00    4.30
  -6   6  -2   23.50    3.30
  -6   6  -2   13.90    3.40
   6   6   2   18.60    3.40
  -7  -6  -2    1.40    1.90
   7  -6   2   -1.80    1.10
  -7  -6  -2    1.80    1.00
  -7  -6  -2   -0.20    1.50
   7   6   2   -0.30    1.10
  -7   6  -2    1.60    1.40
  -7   6  -2    0.10    1.30
  -8  -6  -2   51.89    3.00
  -8  -6  -2   60.79    7.10
   8   6   2   53.49    5.40
  -8   6  -2   52.59    5.30
  -8   6  -2   47.10    6.10
  -9  -6  -2   27.20    7.00
   9   6   2   12.90    3.40
  -9   6  -2    9.80    3.20
  -9   6  -2   13.20    4.40
   9  -7  -2    8.80    2.90
  -9  -7   2    6.60    4.10
  -9   7   2    9.50    2.60
  -9   7   2    4.10    3.00
   9   7  -2    7.50    2.40
  -8  -7   2   84.99    8.80
   8  -7  -2   74.59    6.80
   8   7  -2   85.09    6.00
  -8   7   2   81.19    8.40
  -8   7   2   78.29    6.10
   7  -7  -2  154.18    9.90
  -7  -7   2  152.98   11.70
   7  -7  -2  171.78   11.70
   7   7  -2  149.59    8.60
  -7   7   2  161.58    9.50
  -7   7   2  158.58   12.00
   6  -7  -2   52.39    5.90
   6  -7  -2   43.90    4.50
  -6  -7   2   44.90    5.70
   6   7  -2   53.19    3.80
  -6   7   2   46.50    4.50
  -6   7   2   61.99    6.50
  -5  -7   2   55.99    5.80
   5  -7  -2   50.49    5.60
  -5  -7   2   65.89    5.10
   5  -7  -2   63.59    5.00
   5   7  -2   61.79    3.80
   5   7  -2   60.89    4.90
  -5   7   2   64.39    5.00
  -5   7   2   58.29    5.90
   4  -7  -2  601.24   25.10
   4  -7  -2  515.05   29.00
  -4  -7   2  591.94   26.50
   4  -7  -2  563.74   26.60
  -4  -7   2  595.54   25.40
  -4   7   2  572.54   26.70
   4   7  -2  566.94   23.20
  -4   7   2  549.85   25.10
   4   7  -2  565.34   23.20
   4   7  -2  549.54   25.20
  -3  -7   2   98.99    6.70
  -3  -7   2  100.69    6.30
  -3  -7   2  108.69    6.50
   3  -7  -2   87.09    6.70
  -3   7   2  101.29    6.30
   3   7  -2   99.89    6.30
  -3   7   2  106.79    5.90
  -3   7   2  108.39    7.20
  -3   7   2  108.29    4.90
   2  -7  -2 1118.29   46.90
   2  -7  -2 1143.29   47.50
  -2  -7   2 1148.59   47.50
   2  -7  -2 1092.39   48.00
  -2  -7   2 1175.68   47.60
   2  -7  -2 1167.48   46.40
  -2  -7   2 1164.28   47.50
  -2   7   2 1130.49   48.10
  -2   7   2 1136.19   47.40
  -2   7   2 1193.48   47.00
   1  -7  -2   18.30    2.80
  -1  -7   2   19.80    2.70
   1  -7  -2   16.80    2.00
   1  -7  -2   21.50    2.20
  -1  -7   2   17.70    2.50
  -1  -7   2   23.20    2.30
   1  -7  -2   19.00    2.40
   1   7  -2   17.10    1.00
   1   7  -2   19.20    2.10
  -1   7   2   20.60    3.00
   1   7  -2   16.30    2.40
  -1   7   2   19.00    2.20
   1   7  -2   17.80    1.00
  -1   7   2   19.40    2.30
   0  -7   2  329.77   15.60
   0  -7   2  378.56   14.20
   0  -7   2  327.57   14.10
   0  -7  -2  353.76   15.30
   0  -7  -2  321.47   15.20
   0  -7  -2  327.07   14.90
   0  -7   2  332.27   15.50
   0  -7  -2  337.57   14.60
   0   7   2  359.46   14.90
   0   7  -2  312.27   14.20
   0   7  -2  308.37   15.40
   0   7   2  331.07   15.60
   0   7   2  352.26   15.20
   0   7  -2  346.67   14.70
   1  -7   2   14.90    1.90
   1  -7   2   12.60    2.50
  -1  -7  -2   13.50    1.80
  -1  -7  -2   11.70    2.10
  -1  -7  -2   11.90    1.70
  -1   7  -2   14.90    2.40
   1   7   2   15.00    2.60
   1   7   2   14.30    1.80
  -1   7  -2   13.70    1.80
  -1   7  -2   10.90    1.80
   2  -7   2  310.77   15.30
  -2  -7  -2  310.77   15.40
  -2  -7  -2  319.47   15.40
  -2  -7  -2  306.47   14.10
  -2  -7  -2  333.07   13.40
   2  -7   2  334.97   14.50
   2  -7   2  321.27   14.80
  -2   7  -2  308.97   15.00
   2   7   2  310.37   15.40
   2   7   2  316.27   14.10
  -2   7  -2  330.57   14.50
  -2   7  -2  331.07   14.90
  -2   7  -2  315.07   14.70
   3  -7   2    0.30    1.00
  -3  -7  -2    1.80    0.90
  -3  -7  -2   -0.70    1.10
  -3  -7  -2    1.50    1.60
   3  -7   2    0.60    1.20
  -3  -7  -2    0.50    0.90
   3  -7   2   -0.40    0.90
  -3   7  -2    0.50    1.10
  -3   7  -2    1.00    0.90
   3   7   2    1.60    1.10
  -3   7  -2   -0.60    0.80
  -3   7  -2    0.30    1.40
  -4  -7  -2   30.50    4.10
  -4  -7  -2   32.40    2.80
  -4  -7  -2   35.90    4.20
   4  -7   2   34.90    3.50
   4  -7   2   34.30    3.70
   4  -7   2   34.60    3.80
  -4   7  -2   28.00    3.40
  -4   7  -2   36.80    3.80
  -4   7  -2   32.70    3.80
   4   7   2   36.00    3.20
  -4   7  -2   32.80    3.30
   5  -7   2   95.79    7.40
  -5  -7  -2  113.29    8.10
   5  -7   2  117.89    7.50
  -5  -7  -2  113.49    6.20
  -5  -7  -2  118.19    8.80
   5   7   2  116.39    7.10
  -5   7  -2   97.09    7.80
  -5   7  -2  119.89    7.70
  -6  -7  -2   24.30    4.50
  -6  -7  -2   19.50    2.20
   6  -7   2   20.90    3.30
  -6  -7  -2   20.30    4.20
  -6   7  -2   19.90    3.30
   6   7   2   27.20    3.50
  -6   7  -2   24.10    3.90
   7  -7   2    8.20    2.60
  -7  -7  -2    8.50    1.40
  -7  -7  -2    6.10    2.80
  -7  -7  -2    4.20    2.00
  -7   7  -2    3.70    2.00
   7   7   2    9.40    2.70
  -7   7  -2    8.40    2.60
  -8  -7  -2    3.10    2.40
  -8   7  -2    6.20    2.10
   8   7   2    5.90    2.20
  -8   7  -2    6.90    2.80
  -9  -7  -2   -2.30    2.10
  -9   7  -2    5.80    3.20
  -9   7  -2   11.90    3.30
   9   7   2    6.20    2.70
   9  -8  -2   25.50    4.30
  -9  -8   2   22.00    6.10
  -9   8   2   27.90    3.70
   9   8  -2   27.30    3.70
  -9   8   2   25.00    5.90
   8  -8  -2   14.60    3.50
  -8  -8   2   10.00    3.90
  -8   8   2    9.00    2.50
   8   8  -2   15.10    2.40
  -8   8   2   12.40    4.30
  -7  -8   2    5.40    3.00
   7  -8  -2    6.50    3.20
   7  -8  -2    0.70    1.50
  -7   8   2    3.50    1.80
   7   8  -2    3.30    1.40
  -7   8   2    5.70    2.70
   6  -8  -2    0.80    1.80
  -6  -8   2    1.60    2.10
   6  -8  -2   -0.70    1.10
  -6   8   2    1.20    1.20
   6   8  -2    0.70    0.90
  -6   8   2    2.10    1.90
  -5  -8   2   14.50    2.90
  -5  -8   2   13.50    3.60
   5  -8  -2   16.10    3.00
   5  -8  -2   12.10    3.30
   5   8  -2   14.50    1.70
   5   8  -2   14.30    2.90
  -5   8   2   14.10    3.80
  -5   8   2   16.10    2.70
   4  -8  -2   -0.40    1.40
  -4  -8   2    2.60    1.40
  -4  -8   2    0.40    1.60
   4  -8  -2    2.50    1.60
  -4  -8   2    2.50    1.60
   4  -8  -2    2.50    1.40
  -4   8   2    0.80    1.20
  -4   8   2    1.00    1.80
   4   8  -2    1.00    0.40
   4   8  -2    0.60    0.40
   4   8  -2    1.30    1.20
   3  -8  -2  639.04   28.10
  -3  -8   2  662.73   28.10
  -3  -8   2  631.14   28.40
   3  -8  -2  642.14   27.50
   3  -8  -2  574.04   28.60
  -3  -8   2  655.53   28.00
  -3   8   2  688.73   27.50
  -3   8   2  676.63   26.40
   3   8  -2  622.54   27.80
  -3   8   2  615.24   28.80
  -3   8   2  606.94   27.70
   2  -8  -2   20.00    2.30
  -2  -8   2   21.40    2.70
  -2  -8   2   19.10    2.60
   2  -8  -2   17.00    2.80
  -2  -8   2   19.50    2.70
   2  -8  -2   19.10    2.50
   2  -8  -2   19.20    2.00
  -2   8   2   16.70    2.90
  -2   8   2   21.40    2.30
  -2   8   2   19.00    2.50
  -1  -8   2 1221.78   47.80
  -1  -8   2 1157.18   48.30
   1  -8  -2 1157.78   47.90
   1  -8  -2 1204.98   47.60
  -1  -8   2 1150.28   48.40
   1  -8  -2 1167.98   47.70
  -1   8   2 1195.28   47.70
   1   8  -2 1153.18   46.20
   1   8  -2 1188.08   47.80
  -1   8   2 1204.68   48.00
  -1   8   2 1110.89   48.50
   1   8  -2 1109.39   48.30
   1   8  -2 1135.49   46.20
   0  -8  -2   48.30    3.60
   0  -8   2   40.40    2.50
   0  -8   2   43.30    4.00
   0  -8  -2   40.20    3.20
   0  -8   2   46.00    3.80
   0  -8   2   47.50    2.60
   0  -8  -2   41.30    3.40
   0   8   2   39.90    3.30
   0   8  -2   38.30    2.60
   0   8  -2   47.20    3.20
   0   8   2   40.40    3.20
   0   8   2   45.10    3.90
   0   8  -2   39.00    3.60
   0   8  -2   46.20    3.00
  -1  -8  -2   69.79    5.20
   1  -8   2   66.89    5.20
  -1  -8  -2   83.09    4.60
   1  -8   2   70.09    4.40
  -1  -8  -2   76.89    4.50
   1   8   2   73.39    4.40
  -1   8  -2   81.19    4.70
  -1   8  -2   85.59    5.40
  -1   8  -2   80.49    4.50
   1   8   2   71.09    5.20
   2  -8   2  493.95   21.00
  -2  -8  -2  470.55   20.60
  -2  -8  -2  462.35   22.10
   2  -8   2  488.75   22.20
  -2  -8  -2  509.75   20.20
  -2  -8  -2  471.25   22.00
   2  -8   2  453.95   21.30
  -2  -8  -2  491.85   20.80
  -2   8  -2  511.75   21.10
  -2   8  -2  476.25   21.40
  -2   8  -2  487.35   21.80
   2   8   2  495.15   22.30
   2   8   2  484.75   20.70
  -2   8  -2  480.65   21.40
  -3  -8  -2   40.20    4.00
   3  -8   2   27.60    3.30
   3  -8   2   32.20    3.00
  -3  -8  -2   35.60    2.70
  -3  -8  -2   34.40    2.70
   3  -8   2   28.10    3.20
  -3  -8  -2   31.30    3.70
  -3   8  -2   29.70    3.30
  -3   8  -2   30.60    3.00
  -3   8  -2   30.50    3.50
   3   8   2   26.90    3.80
   3   8   2   33.70    2.90
  -3   8  -2   32.30    3.40
   4  -8   2   52.49    4.80
   4  -8   2   51.19    4.90
   4  -8   2   58.19    4.60
  -4  -8  -2   61.99    5.50
  -4  -8  -2   49.99    5.20
  -4  -8  -2   57.69    3.70
  -4   8  -2   56.09    4.50
  -4   8  -2   56.39    4.90
  -4   8  -2   51.99    4.90
   4   8   2   53.59    4.20
  -4   8  -2   59.59    4.90
   5  -8   2   76.09    6.60
   5  -8   2   86.19    6.40
  -5  -8  -2   81.69    7.40
  -5  -8  -2   82.99    4.90
  -5  -8  -2   90.89    7.00
  -5   8  -2   89.59    6.70
  -5   8  -2   98.39    6.80
   5   8   2   86.69    5.90
  -5   8  -2   88.69    7.20
  -6  -8  -2   42.50    3.00
  -6  -8  -2   47.10    5.40
  -6  -8  -2   49.50    6.00
   6  -8   2   36.10    4.30
   6   8   2   40.50    4.30
  -6   8  -2   49.40    4.90
  -6   8  -2   47.40    5.40
  -7  -8  -2   -2.40    1.50
  -7  -8  -2    6.90    3.10
  -7   8  -2    1.00    1.40
   7   8   2    0.30    1.50
  -7   8  -2    1.60    2.10
  -8  -8  -2    5.90    3.40
  -8   8  -2    5.70    2.20
  -8   8  -2    7.50    3.50
   8   8   2    9.50    2.60
  -9  -8  -2   13.50    5.70
  -9   8  -2   11.90    3.40
  -9   8  -2   15.50    5.20
   9   8   2   10.20    3.20
   9  -9  -2   27.90    4.50
  -9  -9   2   25.40    6.30
   9   9  -2   33.80    4.10
  -9   9   2   29.60    4.00
  -9   9   2   42.20    6.30
   8  -9  -2   12.80    3.40
  -8  -9   2   29.00    5.40
  -8   9   2   15.90    4.30
  -8   9   2   17.90    2.90
   8   9  -2   21.00    2.70
  -7  -9   2   10.80    4.10
   7  -9  -2   19.90    3.80
   7  -9  -2   18.90    4.70
  -7   9   2   13.10    4.10
   7   9  -2   11.40    2.20
  -7   9   2    8.90    2.70
  -6  -9   2    0.40    1.60
   6  -9  -2    1.30    1.40
   6  -9  -2   -2.80    1.00
  -6   9   2   -0.30    1.30
  -6   9   2    1.40    1.80
   6   9  -2    0.60    1.00
  -5  -9   2  490.85   24.50
   5  -9  -2  487.15   22.70
  -5  -9   2  510.95   23.20
   5  -9  -2  528.05   25.10
  -5   9   2  453.45   24.30
   5   9  -2  504.65   20.70
  -5   9   2  472.75   22.80
   4  -9  -2   39.10    4.10
   4  -9  -2   38.40    4.50
  -4  -9   2   45.20    4.80
  -4  -9   2   43.60    4.00
  -4  -9   2   49.40    4.30
   4  -9  -2   39.30    3.60
   4   9  -2   38.20    3.70
   4   9  -2   38.30    2.10
   4   9  -2   38.30    2.10
  -4   9   2   38.50    3.90
  -4   9   2   46.50    4.90
   3  -9  -2   16.20    2.30
  -3  -9   2   18.60    2.90
   3  -9  -2   16.50    3.20
   3  -9  -2   19.80    2.50
  -3  -9   2   17.20    2.90
  -3  -9   2   22.50    2.90
  -3   9   2   14.60    2.40
  -3   9   2   13.10    3.00
  -3   9   2   22.20    2.50
  -3   9   2   19.40    1.90
   2  -9  -2   16.60    2.30
   2  -9  -2   16.90    2.90
   2  -9  -2   14.40    2.00
  -2  -9   2   17.70    2.70
  -2  -9   2   18.10    2.70
  -2  -9   2   16.20    2.80
   2  -9  -2   18.10    2.20
  -2   9   2   17.80    2.50
  -2   9   2   18.40    3.00
   2   9  -2   11.90    2.50
  -2   9   2   16.40    2.20
  -1  -9   2  773.12   32.40
   1  -9  -2  725.13   31.30
   1  -9  -2  728.83   31.70
  -1  -9   2  744.53   32.20
  -1  -9   2  817.92   31.80
   1  -9  -2  756.82   32.40
   1  -9  -2  769.42   31.60
  -1   9   2  762.62   31.80
  -1   9   2  747.33   32.50
   1   9  -2  713.03   32.20
   1   9  -2  751.62   31.70
   1   9  -2  750.12   30.00
   1   9  -2  721.33   30.00
  -1   9   2  742.73   31.40
   0  -9  -2    2.60    1.30
   0  -9  -2    4.80    1.80
   0  -9  -2    5.20    1.70
   0  -9   2    5.10    2.00
   0  -9   2    5.40    1.10
   0  -9   2    5.50    1.90
   0  -9  -2    5.10    1.30
   0  -9   2    4.20    1.00
   0   9  -2    2.10    1.10
   0   9   2    3.90    1.30
   0   9  -2    3.70    1.00
   0   9  -2    2.10    1.50
   0   9   2    3.90    1.50
   0   9  -2    3.50    1.00
   0   9   2    1.90    1.60
  -1  -9  -2 1288.17   53.29
   1  -9   2 1244.08   52.09
  -1  -9  -2 1319.17   52.39
  -1  -9  -2 1307.37   52.19
   1  -9   2 1210.08   53.39
  -1   9  -2 1322.47   52.59
   1   9   2 1283.27   52.09
  -1   9  -2 1272.97   53.19
   1   9   2 1292.77   53.49
  -1   9  -2 1285.27   51.99
   2  -9   2  435.96   18.50
   2  -9   2  400.66   19.70
  -2  -9  -2  417.26   19.70
  -2  -9  -2  436.66   17.90
  -2  -9  -2  426.06   18.10
   2  -9   2  401.06   18.80
  -2  -9  -2  392.96   19.60
  -2  -9  -2  430.46   18.10
  -2   9  -2  426.06   18.60
  -2   9  -2  428.86   19.10
  -2   9  -2  423.96   19.40
  -2   9  -2  410.16   18.90
   2   9   2  411.86   18.20
   2   9   2  413.96   19.80
  -3  -9  -2   73.29    6.00
  -3  -9  -2   70.59    6.00
   3  -9   2   67.89    5.70
   3  -9   2   64.79    5.30
  -3  -9  -2   83.99    4.60
  -3  -9  -2   77.39    4.50
   3  -9   2   82.39    5.30
  -3   9  -2   83.99    5.40
   3   9   2   84.89    6.50
  -3   9  -2   82.79    5.70
  -3   9  -2   76.39    5.60
   3   9   2   78.79    4.90
  -3   9  -2   75.29    5.60
  -4  -9  -2    7.40    1.50
   4  -9   2    7.40    2.10
   4  -9   2    7.40    2.30
  -4  -9  -2    7.40    2.60
  -4  -9  -2   10.00    2.90
   4  -9   2    8.20    2.50
   4   9   2   11.50    2.20
  -4   9  -2    4.20    1.90
  -4   9  -2    7.50    2.00
  -4   9  -2    5.30    2.10
  -4   9  -2    8.50    2.40
  -5  -9  -2   40.70    2.80
  -5  -9  -2   42.00    4.90
   5  -9   2   43.90    4.30
   5  -9   2   25.50    4.10
  -5  -9  -2   44.80    5.40
   5  -9   2   34.10    4.30
  -5   9  -2   40.90    4.40
   5   9   2   39.90    3.80
  -5   9  -2   47.00    4.90
  -5   9  -2   30.50    4.00
  -6  -9  -2    7.00    2.70
  -6  -9  -2    4.10    0.90
  -6  -9  -2    3.60    2.60
   6   9   2    5.80    2.10
  -6   9  -2    9.20    3.20
  -7  -9  -2  241.78   15.10
  -7  -9  -2  237.68   16.30
  -7   9  -2  273.27   15.00
   7   9   2  245.48   13.70
  -7   9  -2  260.97   16.10
  -8  -9  -2    2.00    2.00
   8   9   2    7.60    2.60
  -8   9  -2    5.60    2.40
  -8   9  -2    6.40    2.50
  -9  -9  -2   58.99    8.60
   9   9   2   63.59    6.30
  -9   9  -2   82.59    9.40
  -9   9  -2   69.59    7.60
  -9 -10   2    1.20    2.60
   9  10  -2    4.40    1.90
  -9  10   2    4.60    3.20
  -9  10   2    1.60    2.00
   8 -10  -2   24.90    3.90
  -8 -10   2   19.30    5.20
   8  10  -2   23.80    3.00
  -8  10   2   21.70    5.50
   7 -10  -2    5.60    2.20
  -7 -10   2    2.90    3.20
   7 -10  -2    9.20    3.10
   7  10  -2    5.30    1.70
  -7  10   2    4.50    2.20
  -7  10   2    7.80    3.30
   6 -10  -2   42.20    5.40
   6 -10  -2   32.50    4.00
  -6 -10   2   32.40    5.20
   6  10  -2   35.40    2.90
  -6  10   2   35.70    4.20
  -6  10   2   32.20    4.90
  -5 -10   2   89.79    7.70
   5 -10  -2  106.19    8.40
   5 -10  -2   96.89    6.80
  -5 -10   2   87.99    6.80
  -5  10   2  100.79    8.30
   5  10  -2   90.49    4.90
  -5  10   2   98.59    6.90
   4 -10  -2  350.66   16.40
  -4 -10   2  374.36   16.80
   4 -10  -2  342.97   17.10
  -4 -10   2  364.46   17.10
   4 -10  -2  315.67   17.80
  -4 -10   2  349.87   17.70
  -4  10   2  313.87   17.70
   4  10  -2  330.97   13.90
   4  10  -2  335.47   13.90
   4  10  -2  340.97   16.50
  -4  10   2  338.57   16.90
  -3 -10   2   21.60    3.10
   3 -10  -2   23.30    2.30
  -3 -10   2   26.80    3.20
   3 -10  -2   22.10    2.80
   3 -10  -2   26.20    3.20
  -3 -10   2   25.50    3.20
   3 -10  -2   23.90    3.50
  -3  10   2   27.00    2.80
  -3  10   2   26.70    2.40
  -3  10   2   19.50    2.80
  -3  10   2   24.40    3.60
   2 -10  -2 1050.59   44.20
   2 -10  -2 1011.70   43.30
   2 -10  -2 1077.39   43.60
  -2 -10   2 1100.39   44.70
   2 -10  -2 1057.59   45.10
  -2 -10   2 1041.10   44.30
  -2 -10   2 1037.00   44.30
  -2  10   2 1051.49   43.60
  -2  10   2 1040.60   44.10
   2  10  -2 1045.10   44.30
  -2  10   2 1058.59   45.00
   1 -10  -2   55.49    4.70
   1 -10  -2   59.49    4.30
   1 -10  -2   65.39    4.10
  -1 -10   2   57.79    4.80
  -1 -10   2   55.89    4.60
   1 -10  -2   54.09    4.10
   1  10  -2   49.50    2.90
  -1  10   2   56.49    5.00
  -1  10   2   57.79    4.00
   1  10  -2   55.99    4.10
  -1  10   2   56.99    4.20
   1  10  -2   55.89    2.90
   0 -10  -2  354.76   16.70
   0 -10   2  378.96   15.70
   0 -10   2  382.86   17.90
   0 -10   2  417.36   15.90
   0 -10  -2  384.06   17.40
   0 -10   2  369.56   17.60
   0  10  -2  358.36   17.60
   0  10  -2  358.96   16.00
   0  10   2  382.56   17.90
   0  10  -2  376.66   16.90
   0  10  -2  368.26   16.00
   0  10   2  368.26   16.60
  -1 -10  -2   81.19    5.10
  -1 -10  -2   80.49    4.80
   1 -10   2   79.39    4.80
   1 -10   2   77.99    5.80
  -1 -10  -2   74.19    5.60
  -1  10  -2   85.99    5.30
   1  10   2   86.09    5.00
   1  10   2   84.39    6.10
  -1  10  -2   83.99    5.80
  -1  10  -2   84.49    4.90
  -2 -10  -2  581.24   23.20
  -2 -10  -2  600.24   23.30
  -2 -10  -2  522.65   24.90
  -2 -10  -2  546.05   23.20
   2 -10   2  542.55   24.10
   2 -10   2  501.85   24.90
  -2 -10  -2  495.75   24.80
   2 -10   2  566.24   23.60
  -2  10  -2  523.65   24.20
  -2  10  -2  569.64   24.40
  -2  10  -2  555.64   24.70
   2  10   2  558.24   25.20
  -2  10  -2  553.74   23.70
   2  10   2  530.55   23.30
   3 -10   2    2.60    1.60
   3 -10   2    1.60    1.40
  -3 -10  -2    3.10    1.10
  -3 -10  -2    0.70    1.40
   3 -10   2    1.80    1.20
  -3 -10  -2    3.90    1.10
  -3 -10  -2   -0.20    1.60
  -3  10  -2    1.80    1.40
   3  10   2    2.80    1.20
  -3  10  -2    1.60    1.50
  -3  10  -2    3.30    1.50
   3  10   2    1.00    1.80
  -3  10  -2    0.00    0.90
   4 -10   2   13.60    3.20
  -4 -10  -2   16.10    3.70
   4 -10   2   11.60    2.40
  -4 -10  -2   16.90    1.90
   4 -10   2   10.40    2.60
  -4 -10  -2   15.40    1.80
  -4 -10  -2   14.20    3.40
   4  10   2   17.40    4.10
  -4  10  -2   16.50    2.90
  -4  10  -2   18.90    3.10
  -4  10  -2   15.10    2.70
  -4  10  -2   15.70    2.30
   4  10   2   18.30    2.40
  -5 -10  -2   30.50    2.30
   5 -10   2   31.30    4.30
  -5 -10  -2   31.00    4.50
  -5 -10  -2   37.70    5.10
   5 -10   2   38.40    4.40
  -5  10  -2   32.70    4.40
  -5  10  -2   33.20    4.00
   5  10   2   34.50    3.60
  -5  10  -2   34.50    4.10
   6 -10   2   48.00    5.60
  -6 -10  -2   37.80    5.50
  -6 -10  -2   40.70    5.30
   6  10   2   37.90    4.20
  -6  10  -2   53.19    5.80
  -6  10  -2   48.30    5.00
  -7 -10  -2   49.60    6.40
  -7 -10  -2   38.80    5.40
   7  10   2   45.10    4.80
  -7  10  -2   49.20    5.90
  -7  10  -2   46.70    5.10
  -8 -10  -2   14.40    4.00
  -8  10  -2    9.70    2.90
  -8  10  -2   14.30    3.80
   8  10   2    9.30    2.90
  -9  10  -2   -1.40    2.70
  -9 -11   2    4.40    3.00
  -8 -11   2   59.49    7.60
  -8  11   2   70.59    7.80
   8  11  -2   80.49    5.60
  -8  11   2   73.49    6.30
   7 -11  -2    4.00    1.80
   7 -11  -2   -0.10    1.50
  -7 -11   2    2.30    2.50
  -7  11   2   -1.00    1.30
  -7  11   2   -2.10    1.60
   7  11  -2    0.00    0.70
   6 -11  -2    4.00    2.40
   6 -11  -2   -2.80    1.10
  -6 -11   2    0.50    2.00
  -6  11   2    2.50    1.50
   6  11  -2    0.30    0.60
  -6  11   2    0.60    1.40
   5 -11  -2  449.26   23.50
  -5 -11   2  431.66   22.90
   5 -11  -2  477.05   21.70
  -5 -11   2  491.35   22.30
  -5  11   2  440.56   21.70
  -5  11   2  447.86   23.40
   5  11  -2  446.16   19.00
   4 -11  -2  364.86   19.70
   4 -11  -2  395.86   18.20
  -4 -11   2  384.76   19.40
   4 -11  -2  403.36   19.00
  -4 -11   2  400.96   18.30
  -4 -11   2  391.16   18.90
   4  11  -2  376.76   15.50
   4  11  -2  364.86   15.50
   4  11  -2  376.76   18.30
  -4  11   2  368.66   18.50
  -4  11   2  384.36   19.80
   3 -11  -2  365.26   17.00
  -3 -11   2  389.26   18.20
  -3 -11   2  409.86   18.80
   3 -11  -2  375.36   18.40
   3 -11  -2  340.77   18.90
   3 -11  -2  398.96   17.80
  -3 -11   2  397.36   18.90
  -3  11   2  370.46   18.20
  -3  11   2  408.46   17.20
  -3  11   2  349.47   18.90
  -3  11   2  409.66   17.90
  -2 -11   2   21.60    3.10
  -2 -11   2   15.40    2.70
   2 -11  -2   17.00    2.30
   2 -11  -2   20.40    2.50
   2 -11  -2   20.60    3.40
   2 -11  -2   16.60    2.50
  -2 -11   2   19.00    3.00
  -2  11   2   17.00    2.50
  -2  11   2   20.50    3.30
   2  11  -2   14.50    2.40
  -2  11   2   18.20    2.50
   1 -11  -2  530.15   24.10
  -1 -11   2  540.75   24.00
  -1 -11   2  519.55   24.00
   1 -11  -2  569.74   22.90
   1 -11  -2  529.45   23.30
   1 -11  -2  515.95   23.30
  -1  11   2  511.75   23.40
  -1  11   2  545.45   24.40
  -1  11   2  539.25   23.00
   1  11  -2  538.85   21.60
   1  11  -2  487.85   23.20
   1  11  -2  508.55   21.60
   0 -11   2  109.99    5.60
   0 -11   2  128.79    5.80
   0 -11   2  117.19    7.60
   0 -11   2  111.89    7.30
   0 -11  -2  116.89    7.20
   0 -11  -2  127.39    7.30
   0 -11  -2  116.79    6.60
   0  11  -2  124.49    7.70
   0  11  -2  119.09    6.10
   0  11  -2  117.79    6.90
   0  11  -2  124.49    6.10
   0  11   2  130.19    7.90
   0  11   2  118.79    6.60
   0  11   2  120.19    7.00
  -1 -11  -2   82.59    6.00
  -1 -11  -2   91.39    5.60
   1 -11   2   87.79    5.10
   1 -11   2   78.89    6.10
  -1 -11  -2   84.79    5.00
  -1  11  -2   88.69    6.20
  -1  11  -2   81.09    5.50
  -1  11  -2   88.79    5.10
   1  11   2   89.59    5.20
   1  11   2   87.59    6.40
  -2 -11  -2  639.34   25.90
  -2 -11  -2  592.84   27.70
   2 -11   2  587.54   26.70
  -2 -11  -2  614.94   25.80
   2 -11   2  657.13   26.40
   2 -11   2  597.34   28.00
  -2 -11  -2  574.14   27.80
  -2 -11  -2  653.03   26.10
  -2  11  -2  642.74   27.20
  -2  11  -2  594.64   26.40
  -2  11  -2  604.94   27.60
  -2  11  -2  611.94   27.10
   2  11   2  603.14   26.10
   2  11   2  617.64   28.10
  -3 -11  -2  172.48    8.10
  -3 -11  -2  172.48   10.40
  -3 -11  -2  155.98   10.20
   3 -11   2  168.28    9.60
   3 -11   2  148.89    9.90
  -3 -11  -2  163.48    8.00
  -3  11  -2  178.78    9.90
  -3  11  -2  161.58    9.70
  -3  11  -2  167.58    9.70
  -3  11  -2  171.68    9.10
   3  11   2  186.18   10.90
   4 -11   2  695.13   31.40
  -4 -11  -2  694.63   28.60
  -4 -11  -2  671.23   32.50
  -4 -11  -2  724.33   28.70
   4 -11   2  656.43   31.90
  -4 -11  -2  683.73   32.00
   4  11   2  671.03   29.80
  -4  11  -2  734.93   31.50
   4  11   2  648.54   32.30
  -4  11  -2  739.73   30.70
  -4  11  -2  720.73   31.30
  -4  11  -2  693.53   31.70
  -5 -11  -2    3.30    2.40
   5 -11   2    4.10    2.10
  -5 -11  -2    4.90    0.80
  -5 -11  -2    4.20    2.60
   5 -11   2    8.20    2.80
  -5 -11  -2    4.70    0.80
  -5  11  -2    2.40    2.00
  -5  11  -2    4.10    2.10
   5  11   2    5.10    1.90
  -5  11  -2    7.20    2.80
  -6 -11  -2   21.10    3.80
   6 -11   2   24.60    3.90
  -6 -11  -2   32.80    4.90
   6  11   2   22.80    3.30
  -6  11  -2   23.20    4.10
  -6  11  -2   26.30    3.70
  -7 -11  -2   26.40    4.70
  -7 -11  -2   17.70    4.30
   7  11   2   19.60    3.30
  -7  11  -2   12.60    3.80
  -7  11  -2    9.90    2.90
  -8 -11  -2   13.20    4.10
   8  11   2   12.30    3.30
  -8  11  -2   12.10    3.30
  -8  11  -2   16.00    4.10
  -9  11  -2   26.50    7.10
  -8 -12   2   59.59    7.80
  -8  12   2   55.99    5.70
  -8  12   2   71.59    8.10
   8  12  -2   67.69    5.00
   7 -12  -2   37.30    6.70
   7 -12  -2   33.70    5.10
  -7 -12   2   28.90    5.10
   7  12  -2   29.50    3.00
  -7  12   2   35.30    4.20
  -7  12   2   25.00    4.60
   6 -12  -2  313.87   18.10
  -6 -12   2  282.07   17.40
   6 -12  -2  287.57   15.70
   6  12  -2  295.97   13.50
  -6  12   2  302.87   16.00
  -6  12   2  306.17   17.90
   5 -12  -2   61.79    6.70
   5 -12  -2   57.49    5.20
  -5 -12   2   63.59    5.90
  -5 -12   2   59.49    6.50
  -5  12   2   62.79    5.60
  -5  12   2   58.29    6.30
   5  12  -2   62.19    3.50
  -4 -12   2  163.88    9.80
  -4 -12   2  164.68   10.30
   4 -12  -2  151.68    9.40
   4 -12  -2  156.88   10.50
   4 -12  -2  148.79    8.80
  -4 -12   2  163.28    9.20
   4  12  -2  141.09    6.40
  -4  12   2  138.79    9.10
   4  12  -2  142.79    8.90
  -4  12   2  151.88   10.40
   4  12  -2  146.99    6.40
  -3 -12   2   49.10    4.50
   3 -12  -2   37.30    3.30
   3 -12  -2   42.90    3.90
  -3 -12   2   39.40    4.30
   3 -12  -2   48.00    4.40
   3 -12  -2   45.60    5.00
  -3 -12   2   53.39    5.00
  -3  12   2   51.79    3.80
   3  12  -2   38.30    4.30
  -3  12   2   38.50    4.50
  -3  12   2   50.09    4.10
  -3  12   2   46.80    4.30
  -2 -12   2 1902.41   77.09
  -2 -12   2 1819.52   77.29
   2 -12  -2 2016.80   76.39
   2 -12  -2 1874.81   76.29
   2 -12  -2 1758.72   77.69
   2 -12  -2 1923.61   76.89
  -2 -12   2 1820.82   76.89
   2  12  -2 1891.61   77.19
  -2  12   2 1964.00   76.99
   2  12  -2 1864.71   74.09
  -2  12   2 1780.82   77.59
  -2  12   2 1897.11   76.29
   2  12  -2 1844.72   74.09
   1 -12  -2  602.34   27.10
  -1 -12   2  604.64   27.70
   1 -12  -2  600.74   27.80
   1 -12  -2  647.54   26.50
   1 -12  -2  625.04   27.00
  -1 -12   2  617.04   27.90
   1  12  -2  607.34   27.20
  -1  12   2  647.04   27.40
   1  12  -2  624.54   25.40
  -1  12   2  644.84   26.80
  -1  12   2  636.94   28.20
   1  12  -2  583.44   25.30
   0 -12  -2   90.59    5.60
   0 -12  -2   93.09    6.30
   0 -12   2   88.69    4.50
   0 -12   2   93.09    6.60
   0 -12  -2   81.59    5.90
   0 -12   2   95.09    4.60
   0 -12   2   84.49    6.30
   0  12  -2   84.99    5.70
   0  12   2   89.79    5.90
   0  12  -2   96.99    5.10
   0  12  -2   96.49    6.70
   0  12  -2   81.09    4.90
   0  12   2   87.39    6.50
   0  12   2   92.49    5.50
   1 -12   2    2.20    1.50
  -1 -12  -2    3.90    1.80
   1 -12   2    2.40    1.10
  -1 -12  -2    1.60    1.50
   1 -12   2    0.50    1.30
  -1 -12  -2    1.80    1.10
  -1  12  -2    2.20    1.30
  -1  12  -2    1.50    1.40
  -1  12  -2    3.20    1.90
   1  12   2    2.90    1.30
   1  12   2    2.40    1.80
  -2 -12  -2  423.96   18.60
   2 -12   2  431.66   19.70
  -2 -12  -2  452.35   19.10
   2 -12   2  410.16   20.90
  -2 -12  -2  461.55   18.80
  -2 -12  -2  400.56   20.60
   2  12   2  424.56   19.00
  -2  12  -2  444.56   20.10
   2  12   2  412.56   20.90
  -2  12  -2  440.96   20.60
  -2  12  -2  434.86   19.40
  -2  12  -2  430.76   20.10
  -3 -12  -2   10.90    3.10
  -3 -12  -2   15.40    1.80
  -3 -12  -2   16.10    3.50
   3 -12   2   12.90    2.40
   3 -12   2   14.20    3.30
  -3 -12  -2   14.70    1.60
   3  12   2   16.30    3.80
  -3  12  -2   14.60    3.10
  -3  12  -2   14.30    3.20
  -3  12  -2   15.30    2.70
  -3  12  -2   17.70    2.50
   3  12   2   13.60    2.20
  -4 -12  -2   28.60    2.00
  -4 -12  -2   24.50    3.90
   4 -12   2   22.80    3.40
   4 -12   2   24.40    3.80
  -4 -12  -2   28.30    2.10
  -4 -12  -2   32.40    4.60
  -4  12  -2   32.60    3.60
   4  12   2   28.80    3.10
   4  12   2   31.80    4.80
  -4  12  -2   27.70    3.70
  -4  12  -2   23.30    3.60
  -4  12  -2   30.30    3.80
  -5 -12  -2  272.97   16.30
  -5 -12  -2  285.17   17.30
   5 -12   2  301.17   16.30
   5 -12   2  336.77   17.40
   5  12   2  284.37   17.50
  -5  12  -2  309.37   16.80
   5  12   2  287.27   14.50
  -5  12  -2  303.77   16.20
  -5  12  -2  308.77   15.90
   6 -12   2   -2.70    1.10
  -6 -12  -2   -0.20    1.80
  -6 -12  -2    4.30    2.60
  -6  12  -2   -2.10    1.10
   6  12   2    0.20    1.40
  -6  12  -2   -0.40    1.30
  -7 -12  -2   36.80    5.60
  -7 -12  -2   34.30    4.90
   7  12   2   41.00    4.30
  -7  12  -2   36.80    5.40
  -8 -12  -2   -2.70    1.50
  -8  12  -2   -0.60    1.50
  -8  12  -2    0.60    1.40
   8  12   2    4.80    2.00
  -9  12  -2    3.10    4.20
  -8 -13   2   56.19    7.70
  -8  13   2   73.69    8.10
   8  13  -2   62.29    4.90
  -8  13   2   61.29    6.00
  -7 -13   2   13.40    4.50
   7 -13  -2   12.10    4.00
   7  13  -2   10.80    1.80
  -7  13   2    7.90    2.90
  -7  13   2    8.40    2.30
   6 -13  -2   23.30    5.20
  -6 -13   2   18.10    4.70
  -6  13   2   21.20    3.50
  -6  13   2   14.60    4.30
   6  13  -2   19.10    2.10
  -5 -13   2    1.60    2.10
   5 -13  -2    1.40    2.10
  -5 -13   2    4.30    2.40
   5 -13  -2    1.80    1.50
  -5  13   2    0.30    1.70
  -5  13   2    0.10    1.30
   5  13  -2    1.60    0.70
   4 -13  -2  223.88   12.40
  -4 -13   2  209.68   12.50
  -4 -13   2  207.58   12.80
  -4 -13   2  235.78   12.10
   4 -13  -2  218.58   13.50
   4 -13  -2  229.48   11.80
  -4  13   2  212.68   12.20
  -4  13   2  237.98   13.70
   4  13  -2  204.38   12.80
   4  13  -2  218.48    9.10
   4  13  -2  201.88    9.10
   3 -13  -2   27.90    4.20
  -3 -13   2   38.10    4.10
  -3 -13   2   43.20    4.50
   3 -13  -2   39.60    3.80
   3 -13  -2   35.80    3.90
   3 -13  -2   36.60    3.40
  -3 -13   2   34.80    4.20
  -3  13   2   37.90    4.50
  -3  13   2   40.80    3.80
  -3  13   2   38.80    4.00
  -3  13   2   38.80    3.50
   3  13  -2   36.80    4.20
   2 -13  -2  303.67   14.10
  -2 -13   2  301.57   15.30
  -2 -13   2  311.47   15.10
   2 -13  -2  280.47   15.40
  -2 -13   2  294.87   14.90
   2 -13  -2  281.97   14.50
   2 -13  -2  266.27   14.00
  -2  13   2  264.27   15.20
  -2  13   2  305.67   14.20
   2  13  -2  295.37   12.20
   2  13  -2  293.97   14.90
   2  13  -2  297.37   12.20
  -1 -13   2  224.58   12.40
   1 -13  -2  195.38   11.10
  -1 -13   2  210.98   12.10
   1 -13  -2  227.78   12.40
   1 -13  -2  234.88   11.00
   1 -13  -2  232.78   11.80
  -1  13   2  224.28   12.60
   1  13  -2  219.78   11.70
  -1  13   2  252.97   11.50
   1  13  -2  225.68   10.00
  -1  13   2  241.28   11.90
   1  13  -2  209.08    9.90
   0 -13  -2  110.39    7.10
   0 -13  -2  100.49    7.00
   0 -13   2   95.99    7.10
   0 -13   2  119.79    7.60
   0 -13   2  109.49    5.20
   0 -13  -2  104.39    6.30
   0 -13   2  111.59    5.30
   0  13  -2  106.29    5.80
   0  13  -2  105.99    5.70
   0  13   2  109.59    6.80
   0  13  -2  102.69    7.40
   0  13   2  110.49    6.40
   0  13   2   97.39    7.30
   0  13  -2  103.69    6.70
  -1 -13  -2   19.10    3.00
  -1 -13  -2   20.50    2.40
   1 -13   2   24.40    3.20
   1 -13   2   26.20    2.40
   1 -13   2   18.80    2.30
   1 -13   2   18.00    3.10
  -1 -13  -2   29.10    2.40
  -1 -13  -2   23.80    3.00
   1  13   2   22.70    2.60
  -1  13  -2   21.70    3.00
  -1  13  -2   26.90    2.70
  -1  13  -2   25.90    3.50
   1  13   2   22.60    3.70
  -2 -13  -2  208.88   10.10
   2 -13   2  207.68   12.30
  -2 -13  -2  194.48   11.90
   2 -13   2  202.78   10.90
  -2 -13  -2  236.88   10.20
  -2 -13  -2  226.88   10.70
  -2  13  -2  212.98   11.50
  -2  13  -2  206.58   11.80
   2  13   2  221.18   12.50
  -2  13  -2  213.28   11.50
   2  13   2  210.18   10.50
  -2  13  -2  213.48   10.80
  -3 -13  -2    0.50    0.70
  -3 -13  -2   -0.60    1.30
   3 -13   2    0.50    1.50
  -3 -13  -2   -1.90    1.30
   3 -13   2    0.40    1.10
  -3 -13  -2    0.80    0.80
  -3  13  -2    1.20    1.50
  -3  13  -2    0.90    1.60
  -3  13  -2    1.50    1.50
   3  13   2    1.50    1.30
   3  13   2    0.60    1.80
  -3  13  -2    1.40    1.30
  -4 -13  -2   17.30    3.90
   4 -13   2   20.60    3.60
  -4 -13  -2    9.30    3.20
  -4 -13  -2   17.70    1.40
  -4 -13  -2   19.20    1.40
   4 -13   2   14.20    3.30
   4  13   2   17.70    4.20
  -4  13  -2   16.10    2.60
   4  13   2   14.70    2.40
  -4  13  -2   18.70    3.30
  -4  13  -2   16.20    2.90
  -4  13  -2   17.40    3.10
  -5 -13  -2    0.10    1.70
   5 -13   2    2.60    2.00
  -5 -13  -2    0.90    1.80
   5 -13   2    1.50    1.40
  -5  13  -2    2.10    1.70
   5  13   2   -0.10    1.20
   5  13   2   -2.10    1.90
  -5  13  -2   -1.10    1.60
  -5  13  -2    1.70    1.70
   6 -13   2   58.29    6.20
  -6 -13  -2   49.30    5.80
  -6 -13  -2   57.49    6.90
  -6  13  -2   51.39    6.00
  -6  13  -2   54.39    5.60
   6  13   2   55.49    7.10
   6  13   2   48.70    4.70
  -7 -13  -2   15.80    4.60
  -7 -13  -2   20.40    5.20
   7  13   2   24.50    3.50
  -7  13  -2   22.90    4.30
   7  13   2   19.40    5.90
  -8 -13  -2    4.50    3.30
   8  13   2    1.00    3.30
  -8  13  -2    4.30    2.10
  -8  13  -2    5.10    2.70
   8  13   2    4.50    2.10
  -8 -14   2    8.60    3.70
   8  14  -2   10.70    2.20
  -8  14   2    8.20    2.70
  -8  14   2   10.10    3.70
   7 -14  -2    4.20    2.60
  -7 -14   2    2.20    2.30
  -7  14   2    2.60    1.70
  -7  14   2    9.00    3.60
   7  14  -2    3.80    1.20
  -6 -14   2  261.17   16.10
   6 -14  -2  256.47   16.30
  -6 -14   2  243.58   15.60
  -6  14   2  249.38   14.50
  -6  14   2  248.08   16.10
   6  14  -2  264.97   11.80
   5 -14  -2    0.00    1.30
  -5 -14   2   -0.90    1.60
  -5 -14   2    0.50    1.60
   5  14  -2    0.90    0.60
  -5  14   2   -0.20    1.50
  -5  14   2   -2.70    1.20
  -4 -14   2   18.60    3.90
   4 -14  -2   17.60    3.10
  -4 -14   2   25.20    3.40
  -4 -14   2   16.00    3.90
   4 -14  -2   22.30    3.50
   4 -14  -2   20.90    4.60
  -4  14   2   17.60    3.20
  -4  14   2   23.00    4.00
   4  14  -2   20.80    1.40
   4  14  -2   20.10    1.40
   4  14  -2   22.60    3.80
   3 -14  -2  168.58   10.40
   3 -14  -2  170.28    9.60
  -3 -14   2  197.88   11.30
   3 -14  -2  188.38   10.00
   3 -14  -2  176.98   11.50
  -3 -14   2  196.88   11.30
  -3 -14   2  192.78   10.60
  -3  14   2  163.08   11.10
   3  14  -2  172.48    7.60
  -3  14   2  179.68   10.60
  -3  14   2  189.28    9.80
   3  14  -2  186.98   11.10
   2 -14  -2  625.54   26.60
  -2 -14   2  616.14   27.70
   2 -14  -2  655.73   28.70
   2 -14  -2  579.44   26.90
   2 -14  -2  579.74   27.20
  -2 -14   2  599.64   28.00
  -2  14   2  632.74   26.90
   2  14  -2  595.74   24.90
  -2  14   2  565.04   28.20
   2  14  -2  622.94   27.80
   2  14  -2  626.44   24.90
   1 -14  -2   16.90    3.30
   1 -14  -2   12.10    2.30
  -1 -14   2   17.80    3.00
  -1 -14   2   17.90    3.20
   1 -14  -2   13.90    2.30
   1  14  -2   13.80    1.60
  -1  14   2   19.30    2.50
   1  14  -2   14.70    1.70
  -1  14   2   15.80    2.50
   1  14  -2   14.50    2.50
  -1  14   2   15.70    3.50
   0 -14   2   53.39    5.10
   0 -14  -2   53.69    4.30
   0 -14  -2   64.99    5.30
   0 -14   2   62.99    3.50
   0 -14   2   74.09    3.70
   0 -14  -2   55.29    5.00
   0 -14   2   60.79    5.50
   0  14   2   63.39    4.50
   0  14   2   65.49    5.00
   0  14  -2   61.39    5.50
   0  14  -2   58.39    4.90
   0  14  -2   61.19    4.00
   0  14   2   49.10    5.30
  -1 -14  -2    7.10    2.40
   1 -14   2    6.40    2.40
   1 -14   2    7.90    2.50
  -1 -14  -2    5.70    1.40
  -1 -14  -2    7.90    2.20
   1 -14   2    8.10    1.80
  -1  14  -2    9.90    2.00
  -1  14  -2    7.50    2.30
  -1  14  -2   11.10    3.00
   1  14   2    9.90    2.90
   1  14   2    8.80    2.00
  -2 -14  -2  188.38   12.00
  -2 -14  -2  235.58   11.10
  -2 -14  -2  217.08   10.20
   2 -14   2  208.38   12.60
   2 -14   2  204.48   11.10
   2  14   2  211.08   12.70
  -2  14  -2  215.68   12.20
   2  14   2  227.68   10.80
  -2  14  -2  230.18   11.10
  -2  14  -2  214.68   11.80
  -3 -14  -2    1.50    0.80
  -3 -14  -2    1.90    1.80
   3 -14   2    1.60    1.30
  -3 -14  -2    3.20    2.20
  -3 -14  -2    0.00    0.60
   3 -14   2    1.50    1.60
  -3  14  -2    4.10    1.70
  -3  14  -2   -0.60    1.50
   3  14   2    1.00    1.10
  -3  14  -2   -0.20    1.00
   3  14   2   -2.00    1.30
  -4 -14  -2   52.49    6.00
   4 -14   2   51.69    5.10
   4 -14   2   61.79    6.20
  -4 -14  -2   54.89    6.10
  -4  14  -2   61.99    5.70
  -4  14  -2   57.49    4.90
   4  14   2   63.29    4.70
   4  14   2   57.79    6.30
  -4  14  -2   53.49    5.90
  -4  14  -2   56.89    5.60
   5 -14   2   69.59    6.90
  -5 -14  -2   66.09    6.80
  -5 -14  -2   88.39    8.10
   5 -14   2   77.79    6.70
  -5  14  -2   69.19    6.40
   5  14   2   79.69    5.60
   5  14   2   77.59    7.80
  -5  14  -2   72.59    6.30
  -5  14  -2   69.39    6.70
   6 -14   2    4.10    2.20
  -6 -14  -2    0.30    1.90
  -6 -14  -2    0.00    1.40
   6  14   2    4.30    1.90
  -6  14  -2    1.30    1.70
  -6  14  -2    2.00    1.60
   6  14   2    1.30    2.70
  -7 -14  -2   44.40    5.90
  -7 -14  -2   39.40    6.00
  -7  14  -2   35.10    4.70
   7  14   2   35.80    6.70
   7  14   2   35.80    4.20
  -7  14  -2   41.80    5.50
  -8 -14  -2   21.20    5.40
   8  14   2   24.30    6.80
  -8  14  -2   21.90    3.90
   8  14   2   21.00    4.10
  -8  14  -2   18.70    4.90
  -8 -15   2    3.10    2.80
   8 -15  -2    0.10    2.60
   8  15  -2    4.40    1.60
  -8  15   2    3.00    2.20
  -8  15   2    1.00    1.60
  -7 -15   2   28.10    5.40
   7 -15  -2   38.80    5.80
  -7  15   2   41.40    5.60
  -7  15   2   31.50    4.30
   7  15  -2   37.10    3.10
   6 -15  -2    5.10    2.50
  -6 -15   2    1.90    2.00
  -6 -15   2    1.50    1.80
   6  15  -2    2.70    1.00
  -6  15   2    0.10    1.60
  -6  15   2    2.50    2.40
  -5 -15   2   64.79    6.80
   5 -15  -2   73.39    7.40
  -5 -15   2   65.99    6.50
  -5  15   2   63.99    6.80
   5  15  -2   63.99    7.00
  -5  15   2   67.49    6.10
   5  15  -2   67.19    3.70
  -4 -15   2  141.89   10.10
  -4 -15   2  147.59    9.20
   4 -15  -2  135.39    9.30
  -4 -15   2  144.79    9.90
   4 -15  -2  139.59   10.40
  -4  15   2  136.29    9.30
  -4  15   2  133.29   10.20
   4  15  -2  143.99    6.40
   4  15  -2  147.29   10.20
  -3 -15   2   30.70    4.10
   3 -15  -2   30.40    3.60
  -3 -15   2   28.80    4.20
   3 -15  -2   30.90    3.40
  -3 -15   2   25.30    3.60
   3 -15  -2   20.90    3.90
   3  15  -2   28.00    1.80
   3  15  -2   24.90    1.70
   3  15  -2   25.80    3.80
  -3  15   2   33.40    4.60
  -3  15   2   30.60    3.50
  -3  15   2   30.20    3.40
  -3  15   2   26.00    3.60
   2 -15  -2  219.18   11.90
  -2 -15   2  251.27   12.80
   2 -15  -2  219.38   13.10
  -2 -15   2  236.88   13.10
   2 -15  -2  227.68   12.20
  -2  15   2  231.68   11.80
   2  15  -2  216.48   10.00
  -2  15   2  241.38   12.50
  -2  15   2  217.28   13.10
   2  15  -2  221.98    9.90
   2  15  -2  216.18   12.50
   1 -15  -2  119.49    8.00
  -1 -15   2  130.69    8.60
   1 -15  -2  128.19    7.70
  -1 -15   2  126.29    8.70
   1 -15  -2  128.09    8.70
  -1  15   2  145.29    7.90
   1  15  -2  140.19    8.40
   1  15  -2  118.99    6.40
  -1  15   2  118.29    8.70
  -1  15   2  136.89    8.20
   0 -15   2    3.90    1.90
   0 -15   2    4.30    1.10
   0 -15  -2    3.80    1.50
   0 -15  -2    3.20    1.80
   0 -15  -2    1.30    1.70
   0 -15   2    3.30    2.10
   0 -15   2    4.20    1.10
   0  15   2    1.90    1.30
   0  15  -2    2.20    2.00
   0  15   2    2.00    1.80
   0  15  -2    0.90    1.00
   0  15  -2    4.50    1.80
  -1 -15  -2   50.49    5.00
   1 -15   2   50.79    5.00
  -1 -15  -2   56.09    4.80
  -1 -15  -2   49.99    3.90
   1 -15   2   53.39    5.40
   1 -15   2   54.79    4.00
   1  15   2   52.69    5.40
   1  15   2   61.49    4.40
  -1  15  -2   57.49    4.20
  -1  15  -2   60.39    5.10
  -1  15  -2   61.39    5.50
  -2 -15  -2   23.70    2.80
  -2 -15  -2   16.10    3.60
   2 -15   2   16.90    2.60
  -2 -15  -2   14.70    2.00
   2 -15   2   16.30    3.70
  -2  15  -2   16.60    2.60
   2  15   2   20.30    3.60
   2  15   2   20.50    2.60
  -2  15  -2   17.40    3.20
  -2  15  -2   23.10    3.20
   3 -15   2    3.70    1.70
   3 -15   2    5.20    2.60
  -3 -15  -2    8.10    1.20
  -3 -15  -2    5.90    1.20
  -3 -15  -2   12.40    3.30
  -3  15  -2    4.80    2.50
  -3  15  -2    4.70    1.80
   3  15   2    7.80    3.00
  -3  15  -2    9.50    2.70
   3  15   2    6.90    1.80
  -4 -15  -2  110.79    8.70
  -4 -15  -2  103.49    8.80
   4 -15   2  105.59    7.80
   4 -15   2  104.99    8.60
  -4  15  -2  101.59    8.00
   4  15   2  104.79    6.70
  -4  15  -2  110.49    7.40
  -4  15  -2  115.99    8.10
   4  15   2   99.69    8.90
   5 -15   2    1.60    1.90
  -5 -15  -2    0.40    2.10
   5 -15   2    2.00    1.60
  -5 -15  -2    2.40    1.80
  -5  15  -2    0.00    1.50
  -5  15  -2    1.40    1.60
   5  15   2    2.10    1.50
   5  15   2    3.10    2.50
  -6 -15  -2    1.70    2.60
  -6 -15  -2   -1.60    1.50
   6 -15   2   -1.40    1.30
  -6  15  -2    4.50    2.40
   6  15   2    2.40    2.40
  -6  15  -2    0.80    1.80
   6  15   2    3.50    1.80
  -7 -15  -2    3.30    2.30
  -7 -15  -2   -0.20    2.20
  -7  15  -2    4.60    2.00
   7  15   2    5.00    3.50
  -7  15  -2    3.70    2.30
   7  15   2    2.20    1.60
  -8 -15  -2   -2.10    2.10
   8  15   2    3.00    2.20
  -8  15  -2    0.30    2.50
   8  15   2    3.70    4.00
  -8  15  -2    2.10    2.00
   8 -16  -2    9.60    4.20
  -8 -16   2    4.00    2.60
  -8  16   2    5.40    2.80
   8  16  -2    6.80    2.00
  -8  16   2    6.10    3.30
   7 -16  -2   61.09    7.10
  -7 -16   2   35.90    5.80
  -7  16   2   46.70    6.30
  -7  16   2   54.39    5.70
   7  16  -2   60.59    7.70
   7  16  -2   51.49    3.80
  -6 -16   2   60.39    6.60
   6 -16  -2   88.99    8.50
  -6 -16   2   58.99    7.10
   6  16  -2   67.29    4.20
  -6  16   2   68.79    7.60
   6  16  -2   73.49    8.00
  -6  16   2   71.59    6.50
   5 -16  -2    3.90    2.40
  -5 -16   2    2.80    2.20
  -5 -16   2    2.80    2.50
   5  16  -2    3.10    1.00
  -5  16   2    3.50    2.30
   5  16  -2    5.50    2.80
  -5  16   2    8.40    2.80
   4 -16  -2    8.90    3.40
  -4 -16   2    6.40    2.80
  -4 -16   2    5.10    2.10
  -4 -16   2    8.30    2.90
   4 -16  -2    7.50    2.60
  -4  16   2   11.20    3.80
   4  16  -2    9.20    3.10
  -4  16   2    7.20    2.50
   4  16  -2    8.70    1.10
   3 -16  -2   67.09    5.80
   3 -16  -2   72.19    6.90
   3 -16  -2   66.49    5.40
  -3 -16   2   73.39    6.10
  -3 -16   2   72.39    6.60
  -3 -16   2   66.19    6.40
   3  16  -2   68.59    6.30
  -3  16   2   77.69    5.70
  -3  16   2   80.89    7.10
  -3  16   2   71.49    6.10
  -3  16   2   76.09    5.70
   3  16  -2   76.29    3.90
   2 -16  -2  207.28   11.70
  -2 -16   2  230.38   12.90
  -2 -16   2  226.18   12.40
   2 -16  -2  210.58   11.70
   2 -16  -2  217.68   13.10
  -2  16   2  211.38   13.00
  -2  16   2  213.88   12.00
   2  16  -2  219.98   12.40
   2  16  -2  209.38    9.70
  -1 -16   2    2.40    2.00
  -1 -16   2    2.10    2.10
   1 -16  -2    0.10    1.30
   1 -16  -2    3.30    1.60
   1 -16  -2    3.00    2.20
   1  16  -2    0.10    1.40
   1  16  -2    3.70    1.70
   1  16  -2    2.20    1.00
  -1  16   2   -0.60    1.80
  -1  16   2    0.90    1.30
   0 -16   2  199.88   12.30
   0 -16  -2  214.28   12.20
   0 -16  -2  208.48   12.20
   0 -16   2  215.58    9.60
   0 -16  -2  207.58   11.00
   0 -16   2  244.18    9.90
   0 -16   2  214.28   12.60
   0  16  -2  203.18   11.80
   0  16   2  226.08   11.20
   0  16  -2  207.88   12.60
   0  16   2  220.58   13.00
   0  16  -2  213.18   10.60
  -1 -16  -2   57.69    4.20
  -1 -16  -2   51.39    5.30
   1 -16   2   56.79    5.40
   1 -16   2   54.69    4.10
  -1 -16  -2   57.59    5.00
   1 -16   2   57.39    5.80
  -1  16  -2   60.99    4.40
   1  16   2   63.99    6.00
  -1  16  -2   50.79    5.00
  -1  16  -2   66.09    5.90
   1  16   2   64.89    4.60
  -2 -16  -2   61.59    4.10
  -2 -16  -2   70.29    5.20
   2 -16   2   63.19    4.90
   2 -16   2   63.59    6.20
  -2 -16  -2   64.79    6.10
  -2  16  -2   71.89    6.10
  -2  16  -2   73.29    5.20
  -2  16  -2   66.09    5.70
   2  16   2   62.39    4.70
   2  16   2   56.69    6.00
  -3 -16  -2   36.10    2.30
   3 -16   2   36.90    4.00
   3 -16   2   32.60    4.60
  -3 -16  -2   33.80    4.70
  -3 -16  -2   31.10    2.20
  -3  16  -2   38.10    4.50
  -3  16  -2   37.70    3.90
  -3  16  -2   26.80    3.70
   3  16   2   40.00    5.30
   3  16   2   35.50    3.40
   4 -16   2  158.48   11.30
   4 -16   2  171.68   10.50
  -4 -16  -2  161.48   11.60
  -4 -16  -2  155.08   11.10
  -4  16  -2  178.78   10.10
   4  16   2  154.38    9.00
  -4  16  -2  164.98   10.60
  -4  16  -2  181.18   11.20
   4  16   2  155.88   11.70
  -5 -16  -2   27.10    4.80
   5 -16   2   28.10    4.70
  -5 -16  -2   23.90    5.10
   5 -16   2   25.50    3.90
  -5  16  -2   30.00    4.40
  -5  16  -2   22.00    3.80
   5  16   2   19.50    3.00
   5  16   2   22.20    5.60
   6 -16   2    1.90    1.90
  -6 -16  -2    7.00    3.30
  -6 -16  -2   -0.40    1.80
   6  16   2    0.00    1.20
   6  16   2    3.40    2.90
  -6  16  -2    0.80    1.60
  -7 -16  -2   45.00    6.10
  -7 -16  -2   41.10    6.30
   7  16   2   51.49    5.10
  -7  16  -2   56.19    6.20
   7  16   2   52.99    7.80
  -7  16  -2   58.39    6.60
  -8 -16  -2   30.40    7.50
   8  16   2   36.80    8.30
  -8  16  -2   38.10    6.30
  -8  16  -2   32.50    5.70
   8  16   2   32.50    4.50
   8 -17  -2   30.40    7.00
  -8 -17   2   29.70    7.10
  -8  17   2   41.40    6.00
   8  17  -2   26.50    3.60
   8  17  -2   48.70    8.50
  -8  17   2   44.00    6.70
   7 -17  -2    7.30    3.50
  -7 -17   2    2.90    3.30
   7  17  -2    7.40    1.70
   7  17  -2    1.90    2.60
  -7  17   2    6.50    3.30
  -7  17   2   12.00    3.20
  -6 -17   2    4.20    2.70
  -6 -17   2    1.50    1.70
   6 -17  -2    2.10    2.10
   6  17  -2    3.60    2.40
   6  17  -2    0.10    0.80
  -6  17   2    0.70    1.50
  -6  17   2    1.00    2.10
   5 -17  -2   13.80    4.10
  -5 -17   2   11.80    3.90
  -5 -17   2   13.80    3.50
  -5  17   2   14.60    3.60
  -5  17   2   13.00    3.90
   5  17  -2   11.60    1.50
   5  17  -2   13.60    4.00
   4 -17  -2    8.20    3.30
  -4 -17   2   14.20    3.60
  -4 -17   2   10.10    3.20
   4 -17  -2   18.60    3.20
   4  17  -2   13.60    3.80
  -4  17   2   14.60    4.00
   4  17  -2   16.00    1.50
  -4  17   2   17.10    3.70
   3 -17  -2   65.09    6.80
  -3 -17   2   68.59    6.40
  -3 -17   2   60.69    6.10
   3 -17  -2   57.29    5.40
   3 -17  -2   57.69    5.30
  -3 -17   2   65.79    5.80
  -3  17   2   69.79    6.10
  -3  17   2   72.59    5.60
   3  17  -2   57.99    6.00
  -3  17   2   69.79    5.50
  -3  17   2   63.19    6.50
   3  17  -2   63.59    3.60
   2 -17  -2  155.08   10.90
   2 -17  -2  159.38    9.70
  -2 -17   2  172.58   10.40
   2 -17  -2  165.78    9.90
  -2 -17   2  157.68   10.60
  -2  17   2  155.48   10.90
  -2  17   2  174.78    9.70
   2  17  -2  163.78   10.40
   2  17  -2  166.38    7.90
  -1 -17   2   75.29    6.70
   1 -17  -2   81.99    6.50
   1 -17  -2   75.09    6.80
   1 -17  -2   80.49    5.80
  -1 -17   2   82.79    6.80
   1  17  -2   79.49    6.90
   1  17  -2   82.49    4.90
  -1  17   2   88.09    7.40
   1  17  -2   68.19    6.10
  -1  17   2   81.29    5.90
   0 -17  -2   56.39    5.50
   0 -17  -2   55.99    4.50
   0 -17   2   63.39    3.50
   0 -17   2   52.39    5.60
   0 -17  -2   63.59    5.80
   0 -17   2   58.69    5.70
   0  17  -2   63.69    6.10
   0  17  -2   69.29    4.60
   0  17   2   55.89    5.90
   0  17  -2   61.99    5.50
   1 -17   2   56.39    4.10
   1 -17   2   56.59    5.90
  -1 -17  -2   57.59    5.10
  -1 -17  -2   45.90    5.20
   1 -17   2   49.99    5.20
  -1 -17  -2   56.69    4.10
  -1  17  -2   51.69    4.20
  -1  17  -2   49.99    5.10
   1  17   2   60.09    6.00
   1  17   2   53.09    4.40
  -1  17  -2   49.50    5.40
  -2 -17  -2    3.80    2.30
  -2 -17  -2    0.60    1.40
   2 -17   2    1.10    1.30
  -2 -17  -2    2.20    1.10
   2 -17   2    3.20    2.10
  -2  17  -2    3.00    1.70
  -2  17  -2   -1.50    1.70
   2  17   2    3.20    2.30
  -2  17  -2    0.30    1.40
   2  17   2    1.40    1.20
  -3 -17  -2   19.90    1.50
  -3 -17  -2   19.30    1.50
   3 -17   2   21.40    4.70
   3 -17   2   17.70    3.10
  -3 -17  -2   14.00    3.80
  -3  17  -2   19.20    4.20
  -3  17  -2   18.10    3.30
   3  17   2   23.50    4.30
   3  17   2   19.90    2.80
  -3  17  -2   18.80    3.90
   4 -17   2    4.40    2.10
   4 -17   2    3.60    2.60
  -4 -17  -2    6.50    2.80
  -4 -17  -2    7.50    3.20
  -4  17  -2    4.70    2.40
  -4  17  -2    3.30    2.00
   4  17   2    3.90    2.60
   4  17   2    3.20    1.60
  -4  17  -2    2.60    2.20
   5 -17   2    2.10    1.50
  -5 -17  -2    0.10    1.90
  -5 -17  -2    9.60    3.70
   5 -17   2    0.60    1.70
   5  17   2    1.70    2.90
   5  17   2    1.50    1.60
  -5  17  -2    3.00    1.90
  -5  17  -2    2.10    2.00
   6 -17   2   39.90    5.60
  -6 -17  -2   44.20    5.80
  -6 -17  -2   40.00    5.90
   6  17   2   33.60    5.70
  -6  17  -2   44.10    5.60
   6  17   2   32.90    4.00
  -7 -17  -2   54.99    7.10
  -7 -17  -2   52.09    6.50
  -7  17  -2   64.49    6.90
   7  17   2   47.70    7.30
   7  17   2   63.19    5.60
  -8  17  -2   29.40    7.10
   8 -18  -2    0.20    3.70
  -8 -18   2    4.60    3.20
  -8  18   2    3.90    3.20
   8  18  -2   -0.50    1.50
   8  18  -2    5.20    5.20
  -7 -18   2    4.30    2.70
   7 -18  -2    3.00    2.40
  -7  18   2    3.10    1.80
   7  18  -2    1.10    1.00
  -7  18   2   -0.70    2.00
   7  18  -2    3.90    2.80
   6 -18  -2  132.19   11.30
  -6 -18   2  114.19   10.40
  -6 -18   2  103.39    9.20
   6  18  -2  119.99   10.40
  -6  18   2  126.09   10.60
   6  18  -2  114.89    6.30
  -6  18   2  130.39    9.50
  -5 -18   2    7.20    3.40
   5 -18  -2   12.80    4.20
  -5 -18   2   11.80    3.60
  -5  18   2   14.80    3.50
  -5  18   2   19.20    4.50
   5  18  -2   13.60    4.10
  -4 -18   2   33.30    4.80
   4 -18  -2   31.60    5.30
   4 -18  -2   18.70    3.50
  -4 -18   2   22.10    3.90
  -4  18   2   22.40    4.20
   4  18  -2   22.20    1.90
   4  18  -2   25.20    5.20
  -4  18   2   24.90    4.00
  -3 -18   2  581.04   29.30
   3 -18  -2  643.64   28.80
   3 -18  -2  634.24   30.60
  -3 -18   2  617.84   28.60
   3  18  -2  640.94   29.80
   3  18  -2  599.54   25.50
  -3  18   2  608.84   28.30
  -3  18   2  606.54   28.50
  -3  18   2  585.44   29.90
   2 -18  -2  620.14   30.20
  -2 -18   2  624.24   29.20
  -2 -18   2  601.94   29.60
   2 -18  -2  604.24   28.20
   2 -18  -2  640.74   28.90
  -2  18   2  661.73   28.30
   2  18  -2  617.04   26.30
   2  18  -2  634.74   29.60
  -2  18   2  615.54   30.10
   1 -18  -2  118.59    8.70
   1 -18  -2  127.59    9.30
  -1 -18   2  140.69    9.50
  -1 -18   2  131.59    9.50
   1 -18  -2  133.19    8.20
   1  18  -2  135.19    7.20
  -1  18   2  127.49    9.70
   1  18  -2  141.89    9.90
  -1  18   2  135.59    8.20
   0 -18   2  149.49    6.90
   0 -18  -2  136.89    9.60
   0 -18   2  147.19   10.00
   0 -18  -2  150.88    9.70
   0 -18   2  164.78    7.20
   0 -18   2  135.89    9.90
   0 -18  -2  146.39    8.40
   0  18   2  139.79   10.30
   0  18  -2  135.09    7.90
   0  18  -2  147.39   10.20
   0  18   2  142.39    8.60
   0  18  -2  142.79    9.50
  -1 -18  -2    9.10    2.00
   1 -18   2    6.20    1.80
   1 -18   2   11.70    3.30
  -1 -18  -2   14.10    3.60
  -1 -18  -2   13.80    3.20
   1 -18   2    6.70    2.90
  -1  18  -2   11.50    2.40
  -1  18  -2   10.20    3.10
   1  18   2    8.70    3.40
  -1  18  -2    8.50    3.10
   1  18   2   11.40    2.40
   2 -18   2  200.18   10.80
  -2 -18  -2  204.88   11.20
   2 -18   2  196.98   12.80
  -2 -18  -2  192.78    9.40
  -2 -18  -2  200.68   12.60
   2  18   2  199.08   12.90
  -2  18  -2  200.28   12.00
  -2  18  -2  203.18   12.40
  -2  18  -2  188.48   10.80
   2  18   2  205.78   10.70
  -3 -18  -2  260.77   15.60
   3 -18   2  249.78   15.70
   3 -18   2  264.87   14.10
   3  18   2  260.57   16.00
  -3  18  -2  288.07   15.50
  -3  18  -2  259.47   13.80
   3  18   2  265.07   13.20
  -3  18  -2  259.67   15.00
  -4 -18  -2   39.50    5.30
   4 -18   2   41.10    4.60
   4 -18   2   36.80    5.20
  -4  18  -2   30.90    4.40
   4  18   2   36.90    5.40
  -4  18  -2   37.50    4.80
  -4  18  -2   40.00    4.90
   4  18   2   34.20    3.70
   5 -18   2    5.30    2.80
  -5 -18  -2    5.30    3.20
   5 -18   2    6.10    2.40
  -5 -18  -2    1.40    2.00
   5  18   2    5.60    2.20
   5  18   2    4.00    3.00
  -5  18  -2    3.80    2.70
   6 -18   2   28.70    4.80
  -6 -18  -2   44.20    6.40
  -6 -18  -2   30.60    5.10
  -6  18  -2   33.50    5.00
   6  18   2   34.80    4.10
   6  18   2   36.80    6.00
  -7 -18  -2    0.90    2.40
  -7 -18  -2   -1.00    1.30
   7  18   2    0.10    1.90
  -7  18  -2    1.50    1.60
   7  18   2   -0.60    1.40
  -8  18  -2   21.60    7.00
   8 -19  -2    1.90    4.90
  -8  19   2    0.50    4.30
   7 -19  -2    4.80    3.00
  -7 -19   2    9.00    3.40
   7  19  -2   10.30    3.70
   7  19  -2    2.30    1.20
  -7  19   2    2.80    1.90
  -7  19   2    1.00    1.70
  -6 -19   2   -0.20    1.50
  -6 -19   2    0.00    1.90
   6 -19  -2    1.00    1.90
  -6  19   2    0.20    1.50
  -6  19   2    0.70    1.40
   6  19  -2    2.80    1.90
   5 -19  -2    1.00    2.10
  -5 -19   2   -0.80    1.60
  -5 -19   2    1.30    2.00
   5  19  -2    7.20    3.10
   5  19  -2    1.40    0.80
  -5  19   2    4.70    2.60
  -5  19   2    1.10    2.00
  -4 -19   2   -1.20    1.60
   4 -19  -2   -0.60    1.20
   4 -19  -2    2.20    2.40
  -4 -19   2    0.50    1.70
   4  19  -2    2.80    0.90
  -4  19   2    5.10    2.80
   4  19  -2    3.60    2.20
   3 -19  -2   -0.10    2.10
   3 -19  -2    6.40    2.20
  -3 -19   2    2.20    1.90
  -3 -19   2    3.50    2.30
  -3  19   2    1.70    2.40
   3  19  -2    8.30    2.50
   3  19  -2    4.20    1.20
  -2 -19   2    8.50    3.10
   2 -19  -2    8.60    2.50
  -2 -19   2    8.70    2.90
   2 -19  -2    2.90    1.80
   2 -19  -2   12.20    3.70
  -2  19   2    6.40    2.30
   2  19  -2   11.50    3.30
  -2  19   2    8.00    3.30
   2  19  -2    7.90    1.60
   1 -19  -2   16.20    3.10
  -1 -19   2   18.20    4.20
   1 -19  -2   15.50    3.10
   1 -19  -2   20.10    3.80
  -1 -19   2   20.00    4.30
  -1  19   2   16.10    4.20
   1  19  -2   12.70    3.70
  -1  19   2   24.60    3.20
   1  19  -2   18.70    2.30
   1  19  -2   19.80    3.50
   0 -19   2   13.30    2.60
   0 -19  -2   13.30    2.40
   0 -19  -2   14.90    3.60
   0 -19   2   11.30    3.20
   0 -19   2   12.90    1.50
   0 -19  -2   11.30    3.20
   0 -19   2   13.90    3.60
   0  19   2   11.00    2.50
   0  19  -2   12.70    3.70
   0  19  -2   12.30    3.40
   0  19   2   13.40    3.90
   0  19  -2   12.70    2.40
  -1 -19  -2   25.00    2.80
   1 -19   2   24.40    2.80
  -1 -19  -2   29.30    3.90
  -1 -19  -2   25.60    4.00
   1 -19   2   24.50    3.90
   1 -19   2   30.30    4.50
  -1  19  -2   29.30    4.20
   1  19   2   34.30    4.80
  -1  19  -2   32.50    4.50
  -1  19  -2   23.10    3.00
   1  19   2   27.00    3.30
   2 -19   2    3.00    2.20
  -2 -19  -2    4.90    2.10
  -2 -19  -2    7.60    1.60
   2 -19   2    8.60    2.30
  -2 -19  -2    5.30    2.70
  -2  19  -2    3.60    2.50
  -2  19  -2    5.60    2.10
  -2  19  -2    8.90    2.30
   2  19   2    4.80    1.90
   2  19   2    5.20    2.80
   3 -19   2  157.98    9.80
   3 -19   2  173.88   12.00
  -3 -19  -2  133.99   10.70
  -3  19  -2  167.78   11.10
   3  19   2  151.98    9.10
  -3  19  -2  159.88    9.70
  -3  19  -2  180.88   11.20
   3  19   2  157.68   11.70
   4 -19   2    3.30    2.60
   4 -19   2    6.70    2.60
  -4 -19  -2    7.00    3.30
  -4  19  -2    9.70    3.10
   4  19   2    3.40    2.30
   4  19   2    8.50    2.30
  -4  19  -2    8.80    2.80
   5 -19   2    7.30    3.00
  -5 -19  -2   11.40    4.00
   5 -19   2    7.90    2.80
  -5 -19  -2    8.90    3.50
   5  19   2    6.80    2.20
  -5  19  -2   17.60    4.20
   5  19   2    7.80    3.50
  -6 -19  -2    2.50    2.30
   6 -19   2    1.10    2.20
  -6 -19  -2    5.40    2.30
   6 -19   2    3.30    2.30
   6  19   2    2.50    2.40
  -6  19  -2    0.30    1.50
   6  19   2    3.40    1.70
   7 -19   2   -2.60    1.90
  -7 -19  -2   -4.30    1.70
  -7 -19  -2    2.10    2.60
   7  19   2   -0.10    2.40
   7  19   2    1.90    1.80
  -7  19  -2    0.90    2.30
   7 -20  -2   99.99   10.30
  -7 -20   2   66.29    8.50
   7  20  -2   88.59    9.50
  -7  20   2   90.09    8.40
  -7  20   2   80.49    9.20
  -6 -20   2    1.00    1.80
   6 -20  -2    1.50    1.90
  -6 -20   2    0.80    2.10
   6  20  -2    2.80    1.90
   6  20  -2    3.10    1.00
  -6  20   2   -0.60    1.50
  -6  20   2    1.00    2.40
  -5 -20   2   58.19    6.40
  -5 -20   2   53.49    6.60
   5 -20  -2   52.39    6.80
  -5  20   2   48.00    6.30
   5  20  -2   52.49    6.40
   5  20  -2   49.99    3.40
   4 -20  -2   25.80    4.20
   4 -20  -2   38.90    5.60
  -4 -20   2   29.00    4.70
   4  20  -2   32.30    4.70
   4  20  -2   35.60    2.70
  -4  20   2   31.30    5.10
   3 -20  -2  351.76   20.70
   3 -20  -2  382.56   19.30
  -3 -20   2  347.37   20.00
  -3 -20   2  362.16   19.20
  -3  20   2  368.06   20.80
   3  20  -2  409.06   20.70
   3  20  -2  366.16   16.30
   2 -20  -2  222.28   12.50
  -2 -20   2  199.38   12.80
   2 -20  -2  218.98   14.00
  -2 -20   2  204.58   13.60
   2 -20  -2  222.78   13.00
   2  20  -2  216.78   10.60
  -2  20   2  225.88   12.30
  -2  20   2  235.48   14.50
   2  20  -2  217.78   13.40
   1 -20  -2    0.20    1.20
  -1 -20   2    0.20    1.90
   1 -20  -2   -2.40    1.50
  -1 -20   2    0.20    1.70
   1 -20  -2   -0.70    1.60
  -1  20   2   -0.80    2.00
   1  20  -2   -1.90    1.40
   1  20  -2    1.10    1.90
   1  20  -2    0.20    0.90
  -1  20   2    0.70    1.40
   0 -20   2  126.39    6.00
   0 -20  -2  126.29    9.20
   0 -20  -2  121.79    7.50
   0 -20   2  135.59    9.80
   0 -20   2  132.29    9.60
   0 -20  -2  128.69    9.10
   0  20   2  135.19   10.00
   0  20  -2  130.09    7.60
   0  20  -2  110.79    8.80
   0  20   2  128.59    8.10
   0  20  -2  117.29    9.40
   1 -20   2   87.99    8.00
  -1 -20  -2  106.09    8.50
   1 -20   2  101.29    8.20
  -1 -20  -2  103.69    7.80
   1 -20   2   97.89    6.00
  -1 -20  -2   94.89    6.00
   1  20   2  109.29    9.10
  -1  20  -2   99.79    7.90
  -1  20  -2   94.39    8.10
   1  20   2   92.69    6.60
  -1  20  -2  100.19    6.60
  -2 -20  -2    0.00    0.80
   2 -20   2    1.00    1.10
   2 -20   2   -3.80    1.20
  -2 -20  -2   -1.10    1.30
  -2  20  -2    1.70    2.20
   2  20   2    1.90    2.30
   2  20   2   -0.30    1.00
  -2  20  -2   -0.40    1.40
  -2  20  -2   -2.80    0.80
   3 -20   2   37.60    5.30
  -3 -20  -2   35.30    5.10
   3 -20   2   39.30    4.30
  -3  20  -2   37.00    4.80
  -3  20  -2   38.90    4.20
   3  20   2   32.90    5.20
  -3  20  -2   35.50    4.80
   3  20   2   29.30    3.60
   4 -20   2   36.30    4.40
   4 -20   2   24.70    4.60
  -4 -20  -2   23.20    5.30
  -4  20  -2   28.40    4.50
  -4  20  -2   32.90    4.60
   4  20   2   29.70    5.10
   4  20   2   24.50    3.30
   5 -20   2   17.00    4.80
   5 -20   2   18.40    4.20
  -5 -20  -2   13.60    4.20
   5  20   2   16.70    2.80
   5  20   2   12.90    4.60
  -5  20  -2   18.80    4.50
  -6 -20  -2    8.30    3.20
  -6 -20  -2    8.60    3.60
   6 -20   2    8.70    3.10
   6 -20   2   10.60    3.80
  -6  20  -2   12.00    3.70
   6  20   2    4.00    3.30
   6  20   2    6.60    2.50
  -7 -20  -2    0.90    2.00
  -7 -20  -2   11.20    4.30
   7 -20   2    9.10    4.20
   7  20   2    5.10    2.20
  -7  20  -2   12.30    4.40
   7  20   2    2.80    3.30
   7 -21  -2    9.30    4.20
  -7 -21   2    2.40    2.50
   7  21  -2   -0.20    1.00
  -7  21   2   -2.20    2.10
   7  21  -2    0.50    2.30
  -7  21   2    1.30    2.20
  -6 -21   2    5.90    3.00
   6 -21  -2    8.60    3.60
  -6 -21   2   11.70    3.80
   6  21  -2   12.40    1.60
   6  21  -2    9.40    3.80
  -6  21   2    8.90    3.30
  -5 -21   2   17.30    4.70
  -5 -21   2   13.20    4.10
   5 -21  -2   26.50    4.70
   5  21  -2   18.20    2.00
   5  21  -2   27.50    4.80
  -5  21   2   32.50    4.80
   4 -21  -2   16.00    4.60
  -4 -21   2    6.50    3.40
   4 -21  -2    6.30    2.70
   4  21  -2   14.70    4.00
   4  21  -2   13.30    1.70
  -4  21   2    7.30    3.50
  -3 -21   2   19.00    4.70
   3 -21  -2   16.70    4.60
  -3 -21   2   17.80    4.00
   3 -21  -2   20.10    3.50
   3  21  -2   26.70    2.50
  -3  21   2   20.60    5.00
   3  21  -2   21.80    3.80
  -2 -21   2    2.90    2.60
   2 -21  -2    8.20    2.70
   2 -21  -2    8.50    3.00
  -2 -21   2    3.80    2.20
   2 -21  -2    6.30    3.10
   2  21  -2    7.50    1.70
  -2  21   2    6.60    3.20
   2  21  -2    8.90    3.10
  -2  21   2    5.70    2.30
   1 -21  -2   15.10    4.00
   1 -21  -2   16.70    2.90
  -1 -21   2   21.00    3.90
  -1 -21   2   13.30    3.70
   1 -21  -2   21.10    4.40
  -1  21   2   16.40    3.20
   1  21  -2   21.40    3.80
   1  21  -2   17.40    2.40
   1  21  -2    9.30    3.30
  -1  21   2   22.60    5.00
   0 -21   2   76.19    7.30
   0 -21  -2   75.99    5.60
   0 -21   2   81.09    7.40
   0 -21   2   73.09    3.80
   0 -21  -2   73.09    7.00
   0 -21  -2   73.59    6.90
   0  21  -2   82.09    7.20
   0  21  -2   83.59    7.80
   0  21   2   83.79    6.20
   0  21  -2   80.19    5.70
   0  21   2   80.99    8.00
   1 -21   2   38.40    5.00
  -1 -21  -2   39.10    3.50
   1 -21   2   44.50    5.60
  -1 -21  -2   49.20    5.70
   1 -21   2   48.00    3.80
  -1 -21  -2   44.90    5.00
  -1  21  -2   54.19    5.80
  -1  21  -2   46.50    4.30
   1  21   2   41.80    4.20
  -1  21  -2   43.40    5.70
   1  21   2   41.40    5.70
  -2 -21  -2    6.20    1.40
   2 -21   2    5.80    2.00
   2 -21   2    3.00    2.50
  -2 -21  -2    4.80    2.60
  -2  21  -2    6.10    1.90
  -2  21  -2    8.50    2.60
  -2  21  -2    7.60    3.30
   2  21   2    9.50    2.30
   2  21   2    9.10    3.30
   3 -21   2   18.70    4.70
   3 -21   2   18.90    3.20
  -3 -21  -2    8.50    3.60
  -3  21  -2   14.20    3.80
  -3  21  -2   17.70    4.30
  -3  21  -2   19.00    3.50
   3  21   2   19.70    2.90
   3  21   2   20.30    4.90
   4 -21   2    1.50    1.70
   4 -21   2   -1.50    1.50
  -4 -21  -2    3.40    2.80
  -4  21  -2   -0.20    1.60
   4  21   2    2.10    1.70
  -4  21  -2    0.30    1.70
   4  21   2    1.70    2.20
   5 -21   2    1.80    1.40
   5 -21   2    3.80    2.10
  -5 -21  -2    5.00    2.80
   5  21   2    4.40    2.60
   5  21   2    1.00    1.30
  -5  21  -2    0.10    1.60
  -6 -21  -2   19.40    5.20
  -6 -21  -2   15.80    4.90
   6 -21   2   23.00    4.00
   6 -21   2   15.30    4.30
  -6  21  -2   22.60    3.80
   6  21   2   17.40    5.00
   6  21   2   15.50    3.30
   7 -21   2   -2.30    3.10
  -7 -21  -2    8.20    4.00
  -7 -21  -2    0.90    2.20
   7  21   2    4.10    3.10
   7  21   2    7.50    2.50
   7 -22  -2   24.90    6.90
  -7 -22   2   15.80    4.70
   7  22  -2   17.10    2.90
  -7  22   2   25.40    6.40
   7  22  -2   23.90    6.60
   6 -22  -2    1.50    2.10
  -6 -22   2    1.60    2.30
  -6 -22   2    0.90    1.90
   6  22  -2    0.70    2.00
  -6  22   2    2.20    2.30
   6  22  -2    1.80    1.10
  -5 -22   2   17.70    4.70
   5 -22  -2   31.50    5.10
   5 -22  -2   16.50    5.30
   5  22  -2   17.10    2.00
  -5  22   2   22.20    5.30
   5  22  -2   24.20    5.50
   4 -22  -2   43.30    5.10
  -4 -22   2   36.90    5.80
   4 -22  -2   39.60    6.20
   4  22  -2   43.20    3.30
   4  22  -2   45.00    5.70
  -4  22   2   55.29    6.60
  -3 -22   2   18.60    4.70
   3 -22  -2   22.40    3.60
  -3 -22   2   21.30    3.50
   3 -22  -2   22.80    5.30
   3  22  -2   22.30    2.50
   3  22  -2   28.10    4.40
  -3  22   2   25.30    4.80
  -2 -22   2    8.10    3.10
   2 -22  -2   10.50    3.60
   2 -22  -2   17.10    3.20
   2 -22  -2   19.80    3.90
  -2 -22   2   17.60    4.50
  -2  22   2   17.30    4.00
   2  22  -2   12.80    2.10
  -2  22   2   14.10    4.10
   2  22  -2   16.70    4.10
  -2  22   2    7.30    2.50
   1 -22  -2    6.80    2.40
  -1 -22   2    7.70    3.10
   1 -22  -2    3.10    2.20
  -1 -22   2    9.90    3.10
   1 -22  -2    8.40    3.10
  -1  22   2    8.80    2.40
   1  22  -2    3.00    2.80
  -1  22   2   11.00    4.00
   1  22  -2   14.60    3.80
   1  22  -2    4.00    1.50
   0 -22   2   18.50    4.40
   0 -22   2   34.90    4.90
   0 -22  -2   24.90    4.20
   0 -22  -2   20.90    2.90
   0 -22  -2   21.50    4.00
   0  22   2   23.00    3.40
   0  22   2   16.70    4.60
   0  22  -2   23.80    4.10
   0  22  -2   25.00    4.60
   0  22  -2   29.90    3.50
  -1 -22  -2  103.79    7.80
   1 -22   2  110.29    8.70
  -1 -22  -2   99.59    8.50
   1 -22   2   89.89    5.80
   1 -22   2   95.69    8.70
  -1 -22  -2   87.89    5.80
   1  22   2   99.19    8.80
  -1  22  -2  102.79    8.30
  -1  22  -2   91.69    8.30
  -1  22  -2   89.69    6.60
   1  22   2   92.59    6.80
  -2 -22  -2   31.00    5.10
   2 -22   2   26.20    4.80
   2 -22   2   26.60    3.30
  -2 -22  -2   24.00    2.10
   2  22   2   33.70    3.80
  -2  22  -2   36.20    4.60
  -2  22  -2   25.60    3.60
   2  22   2   33.40    5.20
  -2  22  -2   25.20    4.50
   3 -22   2   24.60    4.80
  -3 -22  -2   29.20    4.80
   3 -22   2   28.10    3.70
   3  22   2   23.90    3.40
   3  22   2   29.80    5.20
  -3  22  -2   27.70    4.60
  -3  22  -2   25.30    4.10
  -3  22  -2   28.80    3.80
   4 -22   2    0.20    1.50
   4 -22   2    3.90    2.10
  -4 -22  -2    1.10    2.30
  -4  22  -2    1.60    1.50
  -4  22  -2    7.00    2.90
   4  22   2    2.40    1.60
   4  22   2    1.00    1.70
  -5 -22  -2   34.20    5.90
   5 -22   2   43.00    5.10
   5 -22   2   58.29    7.20
   5  22   2   47.20    6.40
  -5  22  -2   55.09    6.30
   5  22   2   39.60    4.40
  -6 -22  -2   74.09    8.30
   6 -22   2  100.39    8.30
   6 -22   2   85.09    9.10
   6  22   2   87.39    9.40
   6  22   2   68.59    6.20
  -6  22  -2   72.79    9.10
   7 -22   2    0.30    4.10
  -7 -22  -2   -2.00    1.70
  -7 -23   2    1.70    2.10
   7  23  -2    1.30    4.50
   7  23  -2    3.20    2.10
  -6 -23   2   13.20    4.70
  -6 -23   2   18.60    5.00
   6 -23  -2   12.30    4.30
   6  23  -2   18.70    5.40
   6  23  -2   16.40    2.10
  -6  23   2   17.00    5.10
  -5 -23   2    4.60    3.20
   5 -23  -2    5.30    3.20
   5 -23  -2    9.80    3.80
  -5  23   2    7.60    2.80
   5  23  -2   12.40    3.80
   5  23  -2    6.80    1.50
  -4 -23   2   20.10    4.90
   4 -23  -2    8.40    2.70
   4 -23  -2   16.50    5.00
  -4  23   2   18.10    4.70
   4  23  -2   18.50    2.10
   4  23  -2   26.10    4.20
   3 -23  -2    2.90    1.80
   3 -23  -2    6.10    3.40
  -3 -23   2    4.20    2.70
  -3 -23   2    2.00    2.10
   3  23  -2    6.90    1.80
  -3  23   2    2.60    2.40
   3  23  -2    0.60    1.50
   2 -23  -2   19.40    3.10
  -2 -23   2    9.30    3.80
  -2 -23   2   10.10    3.30
   2 -23  -2    9.20    3.00
   2 -23  -2   11.20    3.80
  -2  23   2   14.00    3.60
  -2  23   2    8.50    3.30
   2  23  -2   10.20    3.20
   2  23  -2   11.50    2.30
  -2  23   2   16.30    3.40
  -1 -23   2   13.10    4.10
   1 -23  -2    9.10    3.60
  -1 -23   2   13.30    4.10
   1 -23  -2   13.40    2.90
   1 -23  -2   11.50    3.50
   1  23  -2   14.70    2.40
   1  23  -2    8.90    3.60
  -1  23   2   14.40    4.50
   1  23  -2    9.90    3.40
  -1  23   2   13.40    3.00
   0 -23  -2   25.90    4.40
   0 -23  -2   23.70    3.10
   0 -23   2   27.80    4.50
   0 -23   2   20.70    4.80
   0 -23  -2   24.10    5.10
   0  23  -2   28.50    5.10
   0  23  -2   20.80    4.60
   0  23   2   20.50    3.90
   0  23  -2   19.50    3.10
   0  23   2   23.60    5.30
  -1 -23  -2    3.00    1.70
   1 -23   2    1.10    1.90
   1 -23   2   -0.40    1.00
   1 -23   2    1.90    2.30
  -1 -23  -2    0.10    1.00
  -1 -23  -2   -0.80    1.70
  -1  23  -2   -0.30    2.20
  -1  23  -2   -3.10    1.40
  -1  23  -2    1.80    1.50
   1  23   2   -0.90    2.00
   1  23   2    3.30    1.70
  -2 -23  -2   12.10    1.40
  -2 -23  -2   17.00    4.70
   2 -23   2   13.70    2.90
   2 -23   2   11.00    3.90
   2  23   2   11.50    2.90
   2  23   2   14.40    4.20
  -2  23  -2   12.10    3.20
  -2  23  -2   13.20    3.10
  -2  23  -2   11.50    3.80
  -3 -23  -2  106.19    9.40
   3 -23   2  101.49    7.40
   3 -23   2   91.59    9.20
   3  23   2   93.99    7.00
  -3  23  -2  102.19    8.80
  -3  23  -2   99.99    7.50
  -3  23  -2  106.89    8.80
   3  23   2  106.19    9.70
   4 -23   2    6.30    2.40
  -4 -23  -2   12.00    3.90
   4 -23   2    5.00    2.80
   4  23   2    5.60    3.20
  -4  23  -2    8.00    3.10
  -4  23  -2   11.30    3.40
   4  23   2    3.80    1.90
  -5 -23  -2   45.70    6.40
   5 -23   2   47.40    5.40
   5 -23   2   46.30    6.30
   5  23   2   48.60    6.90
  -5  23  -2   56.79    6.70
   5  23   2   36.00    4.40
   6 -23   2    6.80    3.00
   6 -23   2    6.50    2.70
  -6 -23  -2    8.90    4.00
   6  23   2   10.10    2.80
   6  23   2    8.10    4.40
  -6 -24   2    5.20    3.00
   6 -24  -2   13.00    5.20
  -6  24   2    5.90    3.40
   6  24  -2    7.00    1.80
   6  24  -2    2.30    2.20
   5 -24  -2   23.60    6.20
  -5 -24   2   19.30    5.20
   5 -24  -2   23.10    3.90
  -5  24   2   31.70    5.30
   5  24  -2   23.10    4.30
   5  24  -2   21.10    2.30
   4 -24  -2    8.50    2.70
  -4 -24   2    4.80    2.30
   4 -24  -2   11.30    4.10
   4  24  -2   10.10    3.10
   4  24  -2    5.00    1.40
  -4  24   2    6.80    2.70
   3 -24  -2    1.90    2.30
  -3 -24   2    0.80    2.10
   3 -24  -2    1.70    1.70
   3  24  -2    1.90    1.10
  -3  24   2    4.30    2.40
   3  24  -2    2.80    1.80
   2 -24  -2   34.70    5.40
  -2 -24   2   30.40    4.40
   2 -24  -2   34.20    4.10
  -2 -24   2   31.70    5.20
   2 -24  -2   26.20    4.20
  -2  24   2   25.70    5.80
  -2  24   2   30.40    3.90
   2  24  -2   30.50    4.80
  -2  24   2   31.70    4.60
   2  24  -2   31.50    5.00
   2  24  -2   32.00    3.30
  -1 -24   2    3.10    2.20
  -1 -24   2    5.70    2.80
   1 -24  -2    5.90    2.70
   1 -24  -2   11.20    3.60
   1 -24  -2    7.20    2.30
   1  24  -2    6.20    2.80
  -1  24   2    9.80    3.90
   1  24  -2    7.80    3.40
  -1  24   2    5.80    2.10
   1  24  -2    5.50    1.90
   0 -24   2    3.70    2.60
   0 -24   2    2.60    2.50
   0 -24  -2    1.00    1.90
   0 -24  -2    5.00    1.80
   0 -24  -2    2.00    2.10
   0  24   2    4.20    1.90
   0  24  -2    1.90    2.80
   0  24  -2    1.50    1.60
   0  24  -2    0.80    2.40
   0  24   2    2.90    3.00
   1 -24   2   94.79    8.70
  -1 -24  -2  102.69    9.00
  -1 -24  -2  107.29    8.50
   1 -24   2   98.29    6.00
   1 -24   2  100.59    9.20
  -1 -24  -2   91.19    5.90
  -1  24  -2  103.79    9.20
  -1  24  -2   88.79    6.90
   1  24   2  103.79    9.50
  -1  24  -2  117.89    9.10
   1  24   2   87.19    7.00
  -2 -24  -2   21.40    1.70
  -2 -24  -2   24.30    4.60
   2 -24   2   18.40    5.20
   2 -24   2   24.20    3.30
   2  24   2   28.10    5.10
  -2  24  -2   24.50    4.00
  -2  24  -2   28.10    5.80
   2  24   2   22.90    3.40
  -2  24  -2   26.00    3.60
   3 -24   2    9.50    3.60
   3 -24   2    8.30    2.60
  -3 -24  -2    7.80    2.90
  -3  24  -2   13.00    3.60
  -3  24  -2   13.00    3.80
   3  24   2    4.90    3.10
   3  24   2    9.40    2.60
  -3  24  -2   10.00    3.70
   4 -24   2   27.80    4.90
   4 -24   2   23.30    3.70
  -4 -24  -2   26.80    6.10
   4  24   2   39.70    5.80
  -4  24  -2   24.20    4.20
   4  24   2   27.80    3.60
  -4  24  -2   17.50    4.40
  -5 -24  -2   -0.30    2.00
   5 -24   2    1.40    2.00
   5 -24   2    0.00    1.50
   5  24   2    2.10    1.80
   5  24   2   -2.60    1.30
  -6 -24  -2   34.00    5.70
   6 -24   2   40.70    5.50
   6 -24   2   21.70    6.30
   6  24   2   36.40    4.40
   6  24   2   28.30    6.80
   6 -25  -2    5.50    3.50
  -6 -25   2   -4.70    1.70
   6  25  -2   -1.30    2.20
   6  25  -2   -0.10    1.20
  -6  25   2   -2.70    1.80
   5 -25  -2    6.10    3.00
  -5 -25   2    5.20    3.50
   5 -25  -2   10.20    3.20
   5  25  -2    4.10    2.40
  -5  25   2    5.90    3.20
   5  25  -2    6.10    1.60
  -4 -25   2   10.50    3.90
   4 -25  -2    8.60    2.50
   4 -25  -2   10.40    4.00
   4  25  -2   18.90    4.50
   4  25  -2   14.80    2.00
  -4  25   2   12.60    3.60
  -3 -25   2   38.50    5.80
   3 -25  -2   30.80    5.40
   3 -25  -2   38.10    4.60
   3  25  -2   48.60    6.00
  -3  25   2   45.90    6.10
   3  25  -2   39.60    3.50
  -2 -25   2    5.40    2.90
   2 -25  -2    7.00    3.10
   2 -25  -2    9.60    2.90
  -2 -25   2    6.10    2.70
   2 -25  -2    3.70    3.20
   2  25  -2    7.00    3.20
   2  25  -2    2.30    2.80
   2  25  -2    6.00    1.70
  -2  25   2    4.00    2.60
  -2  25   2    6.30    2.50
  -2  25   2    4.60    2.60
  -1 -25   2    9.70    3.70
   1 -25  -2   12.00    3.40
   1 -25  -2    7.50    2.20
   1 -25  -2    9.70    3.90
  -1 -25   2    5.30    2.60
  -1  25   2   12.90    3.10
   1  25  -2    7.00    3.20
   1  25  -2   11.70    2.50
   1  25  -2   14.40    4.50
  -1  25   2    9.70    4.00
   0 -25  -2   90.39    8.20
   0 -25   2   85.79    8.30
   0 -25   2   81.69    8.30
   0 -25  -2   88.69    8.20
   0 -25  -2   81.69    6.00
   0  25   2   85.99    8.80
   0  25  -2   82.39    6.40
   0  25  -2   87.89    8.20
   0  25  -2   81.39    8.70
   0  25   2   81.79    6.80
  -1 -25  -2   23.10    2.60
   1 -25   2   28.40    4.60
   1 -25   2   24.40    2.60
   1 -25   2   25.30    4.90
  -1 -25  -2   23.40    3.90
  -1 -25  -2   27.90    4.70
  -1  25  -2   36.00    5.30
  -1  25  -2   25.30    3.60
   1  25   2   18.90    3.70
   1  25   2   26.50    6.30
  -1  25  -2   21.10    5.00
  -2 -25  -2   44.60    5.90
   2 -25   2   33.20    3.80
   2 -25   2   37.40    5.90
   2  25   2   31.90    4.00
  -2  25  -2   39.30    4.50
  -2  25  -2   34.30    5.70
  -2  25  -2   35.70    5.10
   2  25   2   50.69    6.70
   3 -25   2   -0.60    1.50
   3 -25   2    1.30    1.10
  -3 -25  -2    2.70    2.20
  -3  25  -2    4.40    2.30
  -3  25  -2    0.10    1.60
   3  25   2    2.90    2.30
  -3  25  -2    0.30    2.40
   3  25   2    0.70    1.20
  -4 -25  -2    9.40    3.90
   4 -25   2    5.30    2.50
   4 -25   2    6.00    2.30
   4  25   2   -0.50    1.80
  -4  25  -2    2.00    2.60
   4  25   2    6.00    2.10
  -5 -25  -2   10.40    4.10
   5 -25   2   11.90    3.20
   5 -25   2   10.30    4.50
   5  25   2   27.30    6.50
   5  25   2    7.00    2.50
   6 -25   2   32.80    8.10
  -6 -25  -2   28.30    6.40
   6 -25   2   38.70    6.40
  -6 -26   2    0.10    2.00
   6  26  -2    0.80    2.00
   6  26  -2   -3.00    2.30
   5 -26  -2    7.60    3.00
   5 -26  -2    9.50    3.90
  -5 -26   2    6.10    3.40
  -5  26   2   13.20    4.00
   5  26  -2    3.80    2.80
   5  26  -2    5.10    1.50
   4 -26  -2   71.09    8.30
   4 -26  -2   64.19    6.40
  -4 -26   2   55.99    7.20
   4  26  -2   65.39    7.20
  -4  26   2   69.49    7.80
   4  26  -2   49.00    4.20
   3 -26  -2    1.00    2.10
   3 -26  -2    4.70    2.70
  -3 -26   2    3.00    2.80
   3  26  -2    2.30    2.30
   3  26  -2    7.10    1.70
  -3  26   2    8.90    4.00
   2 -26  -2   49.50    6.10
  -2 -26   2   44.90    6.00
  -2 -26   2   53.59    6.80
   2 -26  -2   46.60    6.60
   2 -26  -2   46.70    4.90
  -2  26   2   51.29    6.60
  -2  26   2   48.60    6.10
   2  26  -2   54.59    4.40
  -2  26   2   46.60    5.20
   2  26  -2   54.19    6.60
   2  26  -2   56.09    6.80
  -1 -26   2   -0.40    1.60
   1 -26  -2    1.00    2.50
  -1 -26   2    3.00    2.10
   1 -26  -2    0.40    1.10
   1 -26  -2   -1.60    1.40
   1  26  -2   -4.50    1.60
  -1  26   2   -1.50    2.30
  -1  26   2   -0.40    1.30
   1  26  -2    1.00    1.40
   1  26  -2   -1.90    1.70
   0 -26   2    3.50    2.70
   0 -26   2    3.30    2.60
   0 -26  -2    2.80    2.20
   0 -26  -2    5.50    1.80
   0 -26  -2    4.50    2.80
   0  26   2    2.20    2.50
   0  26  -2    7.40    3.00
   0  26  -2    5.70    3.10
   0  26  -2    5.30    2.10
   0  26   2    5.00    2.30
   1 -26   2   16.70    2.10
   1 -26   2   14.00    4.50
  -1 -26  -2   14.10    4.00
  -1 -26  -2   12.20    1.90
  -1 -26  -2   19.30    4.90
   1 -26   2   15.40    4.30
  -1  26  -2   20.30    5.00
   1  26   2   13.60    3.20
   1  26   2   14.60    4.60
  -1  26  -2   10.70    2.90
  -1  26  -2   23.50    5.40
   2 -26   2    2.70    1.50
  -2 -26  -2    3.00    2.30
   2 -26   2    0.60    1.80
   2  26   2   -0.50    1.20
  -2  26  -2    1.80    1.70
  -2  26  -2   -0.20    1.30
   2  26   2   -0.50    2.30
  -2  26  -2    3.80    2.50
  -3 -26  -2    2.40    2.10
   3 -26   2   -1.00    1.60
   3 -26   2    3.10    1.60
   3  26   2    3.80    1.70
  -3  26  -2    5.70    3.20
  -3  26  -2    4.90    2.70
   3  26   2    5.10    2.80
  -3  26  -2   -1.40    1.40
   4 -26   2    5.80    2.00
   4 -26   2    7.10    3.40
  -4 -26  -2    4.00    3.10
   4  26   2    5.40    2.40
  -4  26  -2   12.70    3.60
   4  26   2    8.90    3.70
  -5 -26  -2    9.70    4.30
   5 -26   2    9.60    2.90
   5 -26   2   12.50    4.50
   5  26   2   12.00    2.90
   5  26   2    9.80    4.30
   5 -27  -2   13.80    4.60
   5 -27  -2   24.60    5.20
  -5 -27   2   18.90    5.20
   5  27  -2   19.10    5.60
  -5  27   2   11.20    4.40
   5  27  -2   18.50    2.70
   4 -27  -2   24.80    6.30
  -4 -27   2   30.80    5.40
   4 -27  -2   28.50    4.20
   4  27  -2   23.40    5.70
  -4  27   2   29.70    5.00
   4  27  -2   20.90    2.70
  -3 -27   2    4.60    2.80
   3 -27  -2    2.50    1.90
   3 -27  -2    7.00    3.20
  -3  27   2   10.70    3.40
   3  27  -2    1.90    2.10
   3  27  -2    3.40    1.30
   3  27  -2    8.20    3.20
   2 -27  -2   37.60    4.40
  -2 -27   2   32.30    5.60
   2 -27  -2   42.90    6.40
   2 -27  -2   49.20    6.00
  -2 -27   2   33.00    5.10
   2  27  -2   35.20    3.60
  -2  27   2   34.20    5.60
  -2  27   2   36.80    4.60
  -2  27   2   45.80    5.70
   2  27  -2   36.60    5.50
   2  27  -2   26.00    4.60
  -1 -27   2   13.70    4.00
   1 -27  -2   14.00    2.50
  -1 -27   2   12.10    3.70
   1 -27  -2   13.10    4.00
   1 -27  -2   15.10    4.50
   1  27  -2   14.40    3.10
   1  27  -2   15.90    4.80
  -1  27   2   13.30    3.20
  -1  27   2   10.90    4.10
   1  27  -2   12.20    4.10
   0 -27  -2    6.20    2.90
   0 -27  -2    7.80    3.30
   0 -27   2    9.30    3.40
   0 -27  -2    5.80    2.00
   0 -27   2    8.30    3.60
   0  27  -2    6.30    2.20
   0  27  -2   12.00    4.40
   0  27   2    8.10    2.60
   0  27  -2    7.00    3.10
   0  27   2   11.40    4.10
   1 -27   2   -0.80    1.40
   1 -27   2    0.50    1.80
  -1 -27  -2    0.10    0.80
  -1 -27  -2    1.20    1.40
   1 -27   2    1.10    0.90
  -1  27  -2    1.00    1.30
  -1  27  -2    0.10    1.60
  -1  27  -2   -0.90    1.80
   1  27   2   -1.80    1.10
   1  27   2    1.00    2.00
   2 -27   2   -0.20    1.90
  -2 -27  -2   -0.80    1.50
   2 -27   2   -0.80    1.00
   2  27   2    0.30    2.00
  -2  27  -2    3.80    2.40
   2  27   2    0.80    1.20
  -2  27  -2    2.00    1.80
  -2  27  -2    2.20    2.60
   3 -27   2   49.20    6.60
  -3 -27  -2   53.59    6.70
   3 -27   2   46.70    4.60
  -3  27  -2   44.00    5.10
  -3  27  -2   42.80    6.00
   3  27   2   40.70    4.60
   3  27   2   36.40    6.00
   4 -27   2    0.40    1.60
   4 -27   2   -1.00    1.00
  -4 -27  -2   -0.30    1.90
   4  27   2   -1.00    1.30
   4  27   2    0.30    2.40
  -5 -27  -2    6.80    3.50
   5 -27   2   14.90    4.20
   5 -27   2    8.20    4.50
   5  27   2   14.70    4.90
   5  27   2    6.40    2.40
   5 -28  -2    3.20    3.90
  -5 -28   2    7.30    3.30
   5  28  -2   13.90    5.40
   5  28  -2   13.30    3.10
  -4 -28   2   10.20    4.10
   4 -28  -2    3.30    2.40
   4 -28  -2    5.40    3.80
   4  28  -2    1.80    2.70
   4  28  -2    7.90    2.00
  -4  28   2    5.60    2.90
  -3 -28   2    1.50    2.70
   3 -28  -2    6.50    3.50
   3 -28  -2    3.80    1.90
   3  28  -2    3.50    2.40
   3  28  -2    2.50    1.30
  -3  28   2    0.40    2.40
   3  28  -2    7.20    2.80
  -2 -28   2    6.60    3.40
   2 -28  -2    2.50    2.80
   2 -28  -2    4.10    1.70
  -2 -28   2    7.20    3.20
   2  28  -2    3.30    1.30
   2  28  -2   10.70    3.70
   2  28  -2    1.20    2.00
  -2  28   2    7.80    3.40
   1 -28  -2    2.10    1.80
   1 -28  -2    5.80    2.80
  -1 -28   2   -0.60    2.00
   1 -28  -2    3.60    1.80
  -1 -28   2    6.30    2.90
   1  28  -2   -1.70    2.20
  -1  28   2    2.20    2.20
  -1  28   2   -1.80    1.30
   1  28  -2   -1.60    2.50
   1  28  -2    1.30    1.50
   0 -28  -2   18.60    2.70
   0 -28   2   16.20    4.90
   0 -28   2   28.50    4.80
   0 -28  -2   23.10    5.30
   0 -28  -2   22.90    4.10
   0  28  -2   19.00    3.70
   0  28   2   21.20    3.60
   0  28  -2   29.80    5.40
   0  28  -2   22.20    5.50
   0  28   2   21.80    5.70
   1 -28   2   35.70    6.00
  -1 -28  -2   40.20    3.00
   1 -28   2   36.30    3.00
  -1 -28  -2   62.39    7.00
   1 -28   2   50.99    6.40
   1  28   2   35.20    6.10
   1  28   2   43.00    4.70
  -1  28  -2   44.40    6.50
  -1  28  -2   43.90    7.00
  -1  28  -2   46.00    4.90
  -2 -28  -2   66.99    7.70
   2 -28   2   52.69    4.70
   2 -28   2   47.00    7.20
   2  28   2   59.49    5.70
  -2  28  -2   56.59    5.80
  -2  28  -2   60.39    7.30
   2  28   2   60.99    7.80
  -3 -28  -2    6.10    3.20
   3 -28   2   10.00    2.40
   3 -28   2    7.40    3.50
   3  28   2    7.40    2.60
  -3  28  -2    9.40    2.90
   3  28   2    7.80    3.10
  -3  28  -2    6.10    3.60
   4 -28   2   -1.00    1.60
   4 -28   2    1.10    2.50
  -4 -28  -2    3.50    3.40
   4  28   2   -1.20    1.50
   4  28   2   -4.20    1.60
   4 -29  -2   13.10    4.00
   4 -29  -2    9.70    4.30
  -4 -29   2    7.10    3.50
   4  29  -2   12.60    4.90
   4  29  -2    5.20    2.00
   4  29  -2   11.40    5.00
  -4  29   2    5.70    3.30
  -3 -29   2    3.40    3.00
   3 -29  -2    1.00    1.40
   3 -29  -2   -0.70    3.00
   3  29  -2   -0.20    0.90
   3  29  -2    0.60    2.40
  -3  29   2    0.50    1.80
   3  29  -2    4.40    3.30
  -2 -29   2    3.40    3.20
  -2 -29   2   -2.60    1.50
   2 -29  -2    1.20    2.10
   2 -29  -2    0.90    1.20
   2  29  -2    6.00    2.80
   2  29  -2    7.30    3.10
  -2  29   2    2.70    2.60
   2  29  -2    1.60    1.30
   1 -29  -2   17.00    4.40
   1 -29  -2    9.60    2.60
  -1 -29   2   15.60    4.40
  -1 -29   2    5.60    3.00
   1 -29  -2   10.70    3.90
  -1  29   2   22.10    5.40
  -1  29   2    7.60    3.60
   1  29  -2   12.90    4.60
  -1  29   2   10.60    2.90
   1  29  -2   16.60    4.80
   1  29  -2   14.50    3.10
   0 -29  -2   18.80    4.70
   0 -29   2   16.40    4.80
   0 -29  -2   17.60    2.60
   0 -29  -2   24.70    4.70
   0 -29   2   20.20    5.30
   0  29   2   15.80    4.90
   0  29  -2   19.60    5.30
   0  29  -2   23.30    3.60
   0  29  -2   35.20   10.90
   0  29   2   14.30    3.40
   1 -29   2    1.50    0.80
   1 -29   2   -0.10    2.40
  -1 -29  -2    4.80    2.40
  -1 -29  -2    2.40    0.80
   1 -29   2    0.60    2.10
  -1  29  -2   -4.50    1.60
  -1  29  -2   -0.20    1.50
   1  29   2   -1.60    2.30
   1  29   2    0.80    1.70
  -2 -29  -2    4.50    2.80
   2 -29   2    1.20    2.30
   2 -29   2    3.70    1.60
  -2  29  -2    1.50    1.80
   2  29   2    0.20    2.70
  -2  29  -2   -0.20    2.00
   2  29   2    8.60    2.50
   3 -29   2    0.50    2.70
   3 -29   2   -0.30    1.30
  -3 -29  -2    2.70    2.40
   3  29   2    1.70    1.70
   3  29   2   -0.20    2.20
  -3  29  -2    1.80    1.60
  -3  29  -2    5.10    2.60
   4 -29   2   31.00    4.70
  -4 -29  -2   21.80    6.80
   4 -29   2   36.80    6.50
   4  29   2   26.80    7.00
   4  29   2   31.60    4.30
   4  30  -2   10.40    5.50
  -3 -30   2    9.20    3.90
   3 -30  -2   15.20    3.80
   3 -30  -2    8.00    3.50
   3  30  -2    5.40    3.70
   3  30  -2    9.50    2.40
   3  30  -2   10.80    4.40
  -3  30   2    7.90    4.20
  -2 -30   2    3.70    3.20
   2 -30  -2   11.60    3.60
   2 -30  -2    8.80    2.70
   2  30  -2    8.40    2.20
   2  30  -2    6.10    4.90
   2  30  -2   16.30    4.90
  -2  30   2    8.50    3.60
  -1 -30   2   -1.40    1.70
  -1 -30   2    2.90    2.30
   1 -30  -2    2.30    2.10
   1 -30  -2   14.00    4.10
   1 -30  -2    7.90    2.30
  -1  30   2    4.00    2.60
  -1  30   2    1.40    2.30
   1  30  -2    8.50    2.60
  -1  30   2    6.70    2.80
   1  30  -2    3.70    3.10
   0 -30   2    5.90    3.20
   0 -30   2    5.40    3.10
   0 -30  -2   -0.60    2.10
   0 -30  -2    4.20    3.00
   0 -30  -2    3.00    1.50
   0  30   2   -1.30    2.50
   0  30  -2    0.70    2.80
   0  30   2    4.70    2.30
   0  30  -2    2.20    1.70
   1 -30   2   -1.00    2.00
   1 -30   2    0.30    1.80
  -1 -30  -2   -3.10    1.80
   1  30   2    0.80    1.50
   1  30   2    3.00    2.70
  -1  30  -2   -1.80    1.50
  -1  30  -2    0.70    2.70
   2 -30   2   26.60    6.30
   2 -30   2   32.50    3.40
  -2 -30  -2   34.10    5.90
   2  30   2   29.40    7.10
  -2  30  -2   21.90    4.50
   2  30   2   25.40    4.10
  -2  30  -2   37.20    6.20
   3 -30   2   -3.40    2.40
   3 -30   2   -0.40    1.40
  -3 -30  -2    1.80    3.00
   3  30   2    1.10    2.80
  -3  30  -2    0.30    1.50
   3  30   2    0.70    1.70
  -3  30  -2   -0.70    2.30
  -3  31   2    5.20    4.40
   2 -31  -2   11.60    3.30
   2 -31  -2   11.50    4.20
  -2 -31   2    6.40    3.80
   2  31  -2   10.30    2.80
  -2  31   2    9.00    4.40
   2  31  -2   14.70    5.00
   1 -31  -2    3.60    2.80
   1 -31  -2    3.10    2.70
  -1 -31   2    2.20    2.80
  -1 -31   2    1.50    2.30
   1 -31  -2    0.40    1.40
   1  31  -2    2.50    2.20
  -1  31   2    4.50    3.70
  -1  31   2    9.40    3.60
   1  31  -2   -0.10    2.90
  -1  31   2    0.40    1.50
   0 -31   2    2.30    2.60
   0 -31   2   -0.40    2.40
   0 -31  -2    4.20    1.60
   0 -31  -2    4.60    2.20
   0 -31  -2    4.00    2.70
   0  31   2    0.80    4.00
   0  31  -2    2.50    2.80
   0  31   2    6.20    2.60
   0  31  -2    4.60    1.70
  -1 -31  -2    9.40    4.40
   1 -31   2    2.80    3.00
   1 -31   2    4.70    3.10
   1  31   2    0.60    1.50
   1  31   2    0.50    2.70
  -1  31  -2    4.20    2.20
  -1  31  -2    9.00    3.90
   2 -31   2    1.20    1.20
  -2 -31  -2   -0.50    2.60
   2 -31   2   -0.80    3.00
   2  31   2   -0.80    1.40
  -2  31  -2   -4.60    1.80
   2  31   2    3.10    3.10
  -2  31  -2    5.70    2.00
  -3  31  -2    8.40    3.00
   2 -32  -2    4.20    2.80
  -2  32   2    1.40    3.70
   1 -32  -2    8.30    4.70
   1 -32  -2    6.50    2.10
  -1 -32   2    4.00    3.30
   1 -32  -2    4.70    3.00
  -1 -32   2    1.50    3.00
  -1  32   2    4.60    2.20
   1  32  -2    3.80    3.20
  -1  32   2    6.50    4.20
  -1  32   2    2.10    2.50
   1  32  -2    5.50    2.20
   0 -32  -2    1.70    3.50
   0 -32   2    6.50    4.00
   0 -32  -2    1.60    1.10
   0 -32   2    2.90    2.60
   0  32   2   10.40    4.50
   0  32  -2    1.30    2.70
   0  32   2    5.20    2.10
   0  32  -2    0.90    1.90
   1 -32   2   12.00    5.20
   1 -32   2    7.70    3.20
  -1 -32  -2   12.20    5.30
  -1  32  -2   11.20    3.90
   1  32   2   13.80    5.30
   1  32   2    4.10    2.40
  -1  32  -2   14.80    3.80
   2 -32   2   21.80    2.50
  -2  32  -2   20.70    5.20
  -2  32  -2   19.20    4.00
   1 -33  -2   16.10    4.40
   1 -33  -2   15.70    6.50
  -1 -33   2   16.50    4.30
  -1  33   2   12.50    3.40
  -1  33   2   16.80    3.90
   0 -33  -2   -0.50    0.70
   0 -33  -2   -4.10    4.10
   0 -33   2   -2.00    1.50
   0  33   2   -1.50    2.20
   0  33   2   -1.00    1.30
   9   0  -3  173.08   11.00
  -9   0   3  157.48   13.30
  -8   0   3    4.40    2.50
   8   0  -3    2.10    1.50
  -7   0   3   24.10    5.40
   7   0  -3   27.80    3.40
   6   0  -3    0.60    1.40
   6   0  -3   -0.30    1.10
  -6   0   3   -0.80    1.50
  -5   0   3  271.87   11.30
   5   0  -3  278.47   14.70
  -5   0   3  264.97   14.80
   5   0  -3  259.67   12.70
  -5   0   3  257.07   11.30
   4   0  -3   -1.10    0.70
  -4   0   3   -0.10    1.30
  -4   0   3   -0.40    0.50
   4   0  -3   -1.30    1.00
   3   0  -3  396.56   17.50
   3   0  -3  429.36   16.80
   3   0  -3  379.46   17.40
   3   0  -3  387.76   19.00
  -3   0   3  406.06   18.90
  -3   0   3  410.76   17.00
  -3   0   3  440.06   17.10
   2   0  -3   -0.20    0.70
  -2   0   3   -0.90    1.00
  -2   0   3   -0.20    0.70
   2   0  -3   -1.00    0.60
  -2   0   3   -1.10    0.60
   2   0  -3    0.30    1.40
   1   0  -3  784.42   32.60
  -1   0   3  778.92   32.70
   1   0  -3  828.92   33.90
  -1   0   3  806.62   32.80
   1   0  -3  818.72   32.90
   0   0   3   -1.00    1.00
   0   0  -3   -0.50    0.90
   0   0   3    0.00    1.00
   0   0   3    0.40    0.80
   0   0  -3   -1.50    1.10
   0   0  -3    0.30    1.10
   1   0   3  447.86   20.20
  -1   0  -3  438.66   20.50
  -1   0  -3  478.85   19.90
   1   0   3  482.15   19.60
   1   0   3  477.35   19.90
  -1   0  -3  469.75   19.60
  -1   0  -3  488.45   20.30
   1   0   3  472.65   20.10
  -2   0  -3   -1.10    0.90
  -2   0  -3   -1.60    0.80
  -2   0  -3   -1.20    1.20
   2   0   3   -1.10    1.00
   2   0   3   -0.80    0.90
   2   0   3   -1.00    0.80
  -2   0  -3   -0.50    1.00
   3   0   3  844.92   34.80
  -3   0  -3  797.82   34.70
  -3   0  -3  777.02   34.90
  -3   0  -3  834.82   34.00
   3   0   3  841.02   34.30
   3   0   3  814.02   33.30
  -3   0  -3  757.52   34.20
   4   0   3   -0.70    1.00
  -4   0  -3   -1.10    1.20
  -4   0  -3   -0.10    1.20
  -4   0  -3   -2.00    0.80
   4   0   3    0.30    1.20
  -5   0  -3  148.49    8.70
  -5   0  -3  144.29    9.40
  -5   0  -3  136.89    9.50
   5   0   3  147.49    8.70
  -6   0  -3    1.00    1.40
  -6   0  -3    3.50    2.10
  -6   0  -3   -0.30    1.70
   6   0   3    1.40    1.40
  -7   0  -3   71.69    5.90
   7   0   3   66.59    6.10
  -7   0  -3   82.19    7.80
  -7   0  -3   73.59    6.70
  -8   0  -3    5.20    2.30
  -8   0  -3    1.00    1.40
   8   0   3    1.70    1.70
  -9   0  -3    2.20    2.70
  -9   0  -3    3.10    1.90
   9   0   3    6.90    2.60
   9  -1  -3    4.10    1.90
  -9  -1   3    4.20    2.90
   9   1  -3    2.80    2.10
  -9   1   3   -1.00    1.90
  -8  -1   3  182.78   14.00
   8  -1  -3  190.58   11.40
  -8   1   3  193.98   14.10
   8   1  -3  205.78   11.40
  -7  -1   3    7.30    3.20
   7  -1  -3   12.00    2.80
   7   1  -3   17.10    2.80
  -7   1   3    8.50    3.50
   6  -1  -3    3.80    2.20
  -6  -1   3    1.00    1.90
   6  -1  -3    1.50    1.20
   6   1  -3    2.70    1.50
  -6   1   3    3.20    1.00
  -6   1   3    1.80    2.20
   6   1  -3    4.20    2.10
  -5  -1   3  199.88   11.50
   5  -1  -3  164.28    9.10
   5  -1  -3  178.08   10.80
  -5   1   3  181.78   11.10
   5   1  -3  166.88   10.40
  -5   1   3  171.78    8.20
   5   1  -3  173.88    9.00
   4  -1  -3   83.29    5.10
  -4  -1   3   87.29    6.50
   4  -1  -3   85.49    6.40
  -4   1   3   95.49    4.80
   4   1  -3   85.09    6.30
  -4   1   3   81.29    6.40
  -4   1   3   86.09    4.70
   4   1  -3   79.49    4.80
  -3  -1   3   34.40    1.70
   3  -1  -3   28.70    2.50
  -3  -1   3   30.30    3.30
   3  -1  -3   29.80    3.40
  -3   1   3   34.80    3.50
  -3   1   3   31.80    2.40
   3   1  -3   33.00    2.40
   3   1  -3   27.50    2.20
   3   1  -3   29.30    2.10
   3   1  -3   25.50    3.10
  -3   1   3   35.50    2.50
   2  -1  -3  299.87   12.40
  -2  -1   3  302.17   12.40
  -2  -1   3  312.87   13.80
  -2  -1   3  308.77   12.30
   2  -1  -3  304.07   13.00
   2  -1  -3  264.67   14.00
   2   1  -3  284.97   12.70
   2   1  -3  282.37   12.60
  -2   1   3  318.97   13.00
   2   1  -3  274.47   14.10
  -2   1   3  304.67   13.00
   2   1  -3  291.67   12.80
  -2   1   3  310.67   13.90
  -1  -1   3  181.88    8.10
  -1  -1   3  165.78    8.90
   1  -1  -3  173.88    9.10
   1  -1  -3  172.98    8.10
  -1  -1   3  175.48    7.90
  -1  -1   3  186.88    7.90
   1  -1  -3  174.98    8.10
  -1   1   3  177.68    8.40
   1   1  -3  176.28    8.30
   1   1  -3  176.08    7.90
   1   1  -3  175.38    9.10
  -1   1   3  179.38    8.30
   0  -1  -3  711.03   32.90
   0  -1  -3  781.72   32.90
   0  -1   3  749.33   33.20
   0  -1  -3  836.42   32.60
   0  -1   3  755.42   32.60
   0  -1  -3  858.81   33.00
   0   1  -3  797.42   33.10
   0   1   3  829.62   32.30
   0   1   3  825.12   32.90
   0   1  -3  809.92   32.40
   0   1  -3  797.72   33.20
   0   1   3  800.82   33.10
  -1  -1  -3    1.50    1.30
  -1  -1  -3    2.70    1.10
  -1  -1  -3    3.40    1.30
  -1  -1  -3    2.00    1.20
   1  -1   3    1.40    1.10
   1  -1   3    3.60    1.40
   1  -1   3    3.70    1.30
  -1  -1  -3    3.20    1.10
   1   1   3    3.70    1.20
  -1   1  -3    1.90    1.30
   1   1   3    3.20    1.20
  -1   1  -3    2.80    0.90
  -1   1  -3    4.10    1.20
   1   1   3    2.50    1.30
  -1   1  -3    1.80    1.30
  -2  -1  -3   26.10    2.70
   2  -1   3   23.70    2.40
  -2  -1  -3   27.60    2.60
   2  -1   3   22.80    2.60
  -2  -1  -3   25.90    3.10
  -2  -1  -3   28.80    2.80
   2  -1   3   26.20    2.50
   2   1   3   25.40    2.20
  -2   1  -3   27.90    2.60
  -2   1  -3   27.90    3.20
   2   1   3   27.10    2.60
   2   1   3   23.00    2.80
  -2   1  -3   26.20    2.50
  -2   1  -3   21.40    2.60
  -3  -1  -3  586.24   25.80
   3  -1   3  585.04   24.40
   3  -1   3  577.94   24.90
  -3  -1  -3  556.64   25.40
  -3  -1  -3  547.15   24.90
  -3  -1  -3  591.44   24.60
   3  -1   3  553.04   25.30
   3   1   3  587.14   23.80
   3   1   3  560.84   25.30
  -3   1  -3  597.84   25.80
  -3   1  -3  559.94   25.20
   3   1   3  554.44   24.80
  -3   1  -3  561.64   25.10
  -3   1  -3  601.44   24.70
  -4  -1  -3  273.57   14.10
  -4  -1  -3  257.77   13.20
   4  -1   3  264.57   12.50
   4  -1   3  287.07   13.40
  -4  -1  -3  265.17   14.20
   4  -1   3  279.97   13.90
  -4   1  -3  264.37   13.90
   4   1   3  260.57   13.90
   4   1   3  281.47   13.40
  -4   1  -3  263.77   13.40
  -4   1  -3  260.17   13.90
  -5  -1  -3  122.19    8.40
  -5  -1  -3  124.49    7.70
   5  -1   3  126.49    7.80
  -5  -1  -3  112.69    8.50
  -5   1  -3  108.79    8.00
  -5   1  -3  108.69    8.20
  -5   1  -3  121.89    7.70
   5   1   3  123.59    7.70
  -6  -1  -3   40.50    5.10
  -6  -1  -3   39.90    4.20
   6  -1   3   31.80    4.00
  -6  -1  -3   34.40    4.40
  -6   1  -3   45.80    4.50
   6   1   3   36.30    4.10
  -6   1  -3   39.60    4.60
  -6   1  -3   37.20    4.80
  -7  -1  -3    0.10    1.40
  -7  -1  -3   -1.30    1.40
   7  -1   3    1.10    1.60
  -7  -1  -3    0.40    1.90
   7   1   3    4.60    2.20
  -7   1  -3    1.80    2.10
  -7   1  -3    4.20    2.00
   8  -1   3   19.00    4.00
  -8  -1  -3   28.70    4.90
  -8  -1  -3   15.10    3.30
  -8   1  -3   27.00    5.80
   8   1   3   23.30    3.80
  -8   1  -3   25.10    3.30
   9  -1   3   -0.10    1.70
  -9  -1  -3    3.20    1.60
  -9  -1  -3    0.60    2.70
  -9   1  -3    4.00    3.00
  -9   1  -3    0.60    1.60
   9   1   3    4.20    2.30
  -9  -2   3   14.30    4.90
   9  -2  -3   15.00    3.50
  -9   2   3   12.30    4.50
   9   2  -3    7.20    2.60
  -8  -2   3    3.10    2.80
   8  -2  -3   -1.00    1.10
  -8   2   3   -1.50    1.40
   8   2  -3    1.60    1.40
   7  -2  -3   25.90    3.70
  -7  -2   3   28.60    4.90
  -7   2   3   27.10    5.80
  -7   2   3   29.00    2.40
   7   2  -3   34.70    3.70
  -6  -2   3  725.03   34.30
   6  -2  -3  820.12   34.50
   6  -2  -3  699.73   31.60
  -6   2   3  705.23   34.20
  -6   2   3  710.53   30.40
   6   2  -3  703.73   31.10
   6   2  -3  746.53   33.60
   5  -2  -3   73.49    6.50
   5  -2  -3   84.89    5.60
  -5  -2   3   84.59    6.90
  -5   2   3   88.39    7.20
  -5   2   3   90.29    5.00
   5   2  -3   77.99    6.40
   5   2  -3   87.49    5.20
  -4  -2   3  134.09    6.30
   4  -2  -3  118.29    6.80
   4  -2  -3  125.89    8.20
  -4  -2   3  119.49    8.00
   4   2  -3  124.09    6.50
  -4   2   3  134.49    6.60
  -4   2   3  126.49    8.30
   4   2  -3  112.69    6.20
   4   2  -3  104.89    7.50
   4   2  -3  131.99    6.40
  -4   2   3  128.09    6.50
   3  -2  -3   80.89    4.70
  -3  -2   3   89.59    5.80
  -3  -2   3   90.59    4.50
   3  -2  -3   77.69    5.80
   3   2  -3   79.29    4.40
  -3   2   3   81.99    4.70
   3   2  -3   78.99    4.30
   3   2  -3   67.39    5.40
   3   2  -3   75.29    4.20
  -3   2   3   80.89    5.70
  -3   2   3   90.59    4.80
  -2  -2   3  903.11   35.60
   2  -2  -3  815.22   34.90
   2  -2  -3  885.41   34.20
  -2  -2   3  907.81   36.30
   2  -2  -3  818.92   36.30
  -2   2   3  897.11   35.90
   2   2  -3  879.61   35.00
  -2   2   3  829.82   35.00
   2   2  -3  768.92   36.00
   2   2  -3  886.91   34.50
   2   2  -3  792.92   34.30
  -1  -2   3  490.85   21.30
   1  -2  -3  489.55   21.30
   1  -2  -3  484.05   20.30
   1  -2  -3  491.55   20.20
  -1  -2   3  469.15   19.70
  -1  -2   3  525.35   20.10
   1   2  -3  457.35   19.80
  -1   2   3  494.25   20.60
   1   2  -3  496.65   20.60
   1   2  -3  465.75   21.20
   1   2  -3  468.55   19.90
  -1   2   3  457.75   20.40
   0  -2   3  295.37   12.60
   0  -2  -3  274.27   12.90
   0  -2  -3  294.17   12.60
   0  -2  -3  283.67   13.00
   0  -2  -3  281.67   12.80
   0  -2   3  284.87   13.20
   0   2   3  278.67   12.90
   0   2  -3  276.67   12.30
   0   2   3  303.57   12.60
   0   2   3  283.37   12.60
   0   2  -3  281.97   13.10
  -1  -2  -3    7.70    1.60
   1  -2   3    6.50    1.40
   1  -2   3    3.30    1.20
   1  -2   3    8.30    1.90
  -1  -2  -3    4.90    1.70
  -1  -2  -3    6.30    1.50
  -1  -2  -3    5.50    1.40
  -1  -2  -3    6.80    1.70
   1   2   3    5.80    1.50
   1   2   3    4.40    1.40
  -1   2  -3    7.30    1.10
  -1   2  -3    7.40    1.80
   1   2   3    6.80    1.50
   1   2   3    5.10    1.30
  -1   2  -3    6.20    1.50
  -1   2  -3    5.20    1.70
  -2  -2  -3 1129.29   45.10
   2  -2   3 1100.79   45.70
  -2  -2  -3 1025.30   45.40
   2  -2   3 1176.28   45.40
  -2  -2  -3 1079.39   45.60
  -2  -2  -3 1129.09   46.20
  -2  -2  -3 1154.18   44.50
   2  -2   3 1080.69   45.30
   2   2   3 1090.79   45.70
  -2   2  -3 1097.89   45.10
  -2   2  -3 1105.09   45.70
   2   2   3 1098.99   44.50
  -2   2  -3 1115.79   45.20
  -2   2  -3 1108.69   46.20
   2   2   3 1060.89   45.20
   3  -2   3   46.20    3.50
  -3  -2  -3   43.60    4.10
   3  -2   3   43.90    3.70
   3  -2   3   36.40    3.60
  -3  -2  -3   56.19    3.60
  -3  -2  -3   42.00    3.60
  -3  -2  -3   48.50    4.40
  -3   2  -3   45.00    4.20
   3   2   3   44.90    3.60
  -3   2  -3   42.30    3.80
   3   2   3   46.00    2.70
   3   2   3   47.30    4.10
  -3   2  -3   43.50    3.80
  -3   2  -3   51.99    3.80
   4  -2   3  377.66   17.50
   4  -2   3  388.96   18.10
  -4  -2  -3  366.06   18.40
   4  -2   3  381.46   16.90
  -4  -2  -3  356.06   17.30
  -4  -2  -3  387.16   18.50
  -4   2  -3  360.26   18.10
   4   2   3  379.46   17.40
  -4   2  -3  348.07   17.50
  -4   2  -3  382.26   18.30
   5  -2   3    3.00    1.60
  -5  -2  -3    0.00    1.60
  -5  -2  -3    3.80    1.60
  -5  -2  -3    1.60    1.90
  -5   2  -3    5.50    2.20
  -5   2  -3    4.00    2.10
   5   2   3    5.10    2.20
  -5   2  -3    3.20    1.90
   6  -2   3   10.80    2.80
  -6  -2  -3   12.50    3.60
  -6  -2  -3   10.80    3.20
  -6  -2  -3   14.60    3.00
   6   2   3   18.20    3.40
  -6   2  -3   15.00    3.10
  -6   2  -3   13.10    3.50
  -6   2  -3   12.40    3.50
   7  -2   3   16.30    3.40
  -7  -2  -3   16.80    3.90
  -7  -2  -3   22.50    5.20
  -7  -2  -3   16.90    2.80
   7   2   3   14.50    3.40
  -7   2  -3   16.80    3.00
  -7   2  -3   22.00    4.10
  -8  -2  -3   -1.20    1.70
  -8  -2  -3    2.90    1.50
   8  -2   3   -0.90    1.20
  -8   2  -3    2.30    1.30
   8   2   3    1.50    1.70
  -8   2  -3   -0.80    1.50
  -9  -2  -3    6.30    3.10
  -9  -2  -3    0.40    1.20
  -9   2  -3   -1.30    2.30
   9   2   3    1.00    1.90
  -9   2  -3    0.20    1.60
   9  -3  -3   -1.50    1.50
  -9  -3   3   -6.40    1.90
  -9   3   3   -0.40    2.30
   9   3  -3   -1.50    1.40
   8  -3  -3   26.50    3.80
  -8  -3   3   35.20    5.50
   8   3  -3   34.90    3.80
  -8   3   3   28.30    2.30
  -8   3   3   27.90    5.00
   7  -3  -3  105.39    7.40
  -7  -3   3   88.49    8.50
   7  -3  -3  117.29    9.20
   7   3  -3  101.49    6.70
  -7   3   3  105.59    9.20
  -7   3   3   98.99    5.80
   6  -3  -3    5.30    2.50
   6  -3  -3    2.90    1.60
  -6  -3   3    2.80    2.30
   6   3  -3    3.40    2.30
   6   3  -3    5.10    1.60
  -6   3   3    4.30    2.50
  -5  -3   3   20.60    4.20
   5  -3  -3   20.70    3.40
   5  -3  -3   19.60    2.60
   5   3  -3   18.20    2.10
  -5   3   3   16.50    2.20
   5   3  -3   14.60    2.70
  -5   3   3   19.80    3.60
   4  -3  -3   20.10    3.10
  -4  -3   3   27.40    2.40
  -4  -3   3   21.50    3.40
   4  -3  -3   23.30    2.60
   4   3  -3   20.00    2.00
   4   3  -3   20.70    2.90
  -4   3   3   25.10    3.70
  -4   3   3   22.20    2.40
   4   3  -3   19.60    1.90
  -3  -3   3  352.96   16.50
   3  -3  -3  339.87   15.50
  -3  -3   3  378.96   15.40
   3  -3  -3  328.27   16.80
   3   3  -3  335.77   16.70
  -3   3   3  337.97   15.50
   3   3  -3  357.36   15.40
  -3   3   3  342.77   16.80
   3   3  -3  342.37   14.70
  -3   3   3  403.16   16.30
   3   3  -3  324.37   14.60
  -2  -3   3  341.77   15.70
  -2  -3   3  341.87   15.00
   2  -3  -3  303.87   15.60
   2  -3  -3  342.17   13.80
   2  -3  -3  328.67   14.60
   2   3  -3  325.37   15.60
   2   3  -3  337.77   14.70
  -2   3   3  324.07   14.70
  -2   3   3  356.46   15.60
   2   3  -3  331.37   13.80
   2   3  -3  328.77   13.80
  -1  -3   3    9.80    1.40
  -1  -3   3    7.40    0.90
  -1  -3   3    6.60    0.90
   1  -3  -3    7.70    1.80
   1  -3  -3    9.50    1.50
   1  -3  -3    7.40    2.10
  -1  -3   3    7.20    1.90
   1  -3  -3    8.50    1.50
   1   3  -3    7.20    1.10
   1   3  -3    7.40    2.00
  -1   3   3    8.80    1.90
  -1   3   3    7.00    1.60
   1   3  -3    8.40    1.70
   1   3  -3    6.30    1.00
   0  -3  -3   45.80    3.40
   0  -3  -3   45.50    3.50
   0  -3  -3   50.49    3.20
   0  -3   3   45.00    3.70
   0  -3   3   44.70    3.00
   0  -3  -3   43.40    3.40
   0   3   3   50.79    3.60
   0   3  -3   49.60    3.00
   0   3  -3   46.70    3.70
   0   3   3   50.29    3.40
   0   3   3   49.60    3.30
  -1  -3  -3  150.38    7.00
  -1  -3  -3  137.69    7.30
   1  -3   3  138.79    7.50
   1  -3   3  133.29    7.20
  -1  -3  -3  128.49    7.20
  -1  -3  -3  149.49    7.10
  -1  -3  -3  131.99    7.60
   1  -3   3  146.79    7.00
   1   3   3  149.69    7.20
  -1   3  -3  143.99    6.40
   1   3   3  153.88    7.60
   1   3   3  144.59    7.30
  -1   3  -3  144.39    7.00
  -1   3  -3  137.99    7.70
  -1   3  -3  140.29    7.40
  -2  -3  -3 1116.69   44.80
  -2  -3  -3 1116.49   43.90
  -2  -3  -3 1072.69   45.10
   2  -3   3 1103.99   44.90
  -2  -3  -3 1056.79   45.70
   2  -3   3 1052.39   45.10
   2  -3   3 1052.89   45.20
  -2  -3  -3 1057.69   45.30
  -2   3  -3 1097.19   44.70
  -2   3  -3 1089.59   45.80
   2   3   3 1102.99   44.90
  -2   3  -3 1102.29   44.80
   2   3   3 1113.09   45.30
  -2   3  -3 1169.28   45.50
  -3  -3  -3   15.70    3.10
  -3  -3  -3   12.50    1.60
   3  -3   3   14.60    2.30
  -3  -3  -3    8.30    2.10
   3  -3   3    9.90    1.80
   3  -3   3    9.50    2.20
  -3  -3  -3    8.00    1.90
   3   3   3    9.50    2.30
  -3   3  -3   12.80    2.80
   3   3   3    9.50    2.10
  -3   3  -3    9.20    2.10
  -3   3  -3   10.30    2.20
  -3   3  -3   10.80    2.10
  -4  -3  -3    0.20    1.20
   4  -3   3    1.40    1.20
  -4  -3  -3    0.10    1.10
   4  -3   3    0.00    0.80
  -4  -3  -3    0.70    1.80
   4  -3   3    2.50    1.50
  -4   3  -3    0.50    1.20
  -4   3  -3   -1.10    1.30
  -4   3  -3    1.20    1.30
   4   3   3   -0.60    1.00
  -5  -3  -3  221.68   13.50
  -5  -3  -3  247.08   13.50
  -5  -3  -3  220.68   12.00
   5  -3   3  228.88   12.40
  -5   3  -3  222.78   12.50
  -5   3  -3  246.78   13.20
  -5   3  -3  236.88   13.40
   5   3   3  252.17   12.60
  -6  -3  -3   12.70    3.80
  -6  -3  -3   15.40    3.70
   6  -3   3   14.10    3.20
  -6  -3  -3    9.90    2.30
  -6   3  -3   11.90    3.30
   6   3   3   13.50    3.00
  -6   3  -3   14.20    3.60
  -6   3  -3   13.20    3.20
  -7  -3  -3   52.59    4.80
  -7  -3  -3   64.59    6.40
  -7  -3  -3   55.59    6.60
   7  -3   3   45.10    5.20
  -7   3  -3   56.79    6.40
  -7   3  -3   62.49    5.60
   7   3   3   59.79    5.50
   8  -3   3   58.29    6.00
  -8  -3  -3   54.89    4.80
  -8  -3  -3   66.39    7.40
  -8   3  -3   65.19    7.10
   8   3   3   55.19    5.70
  -8   3  -3   59.29    5.60
  -9  -3  -3   33.70    6.50
  -9  -3  -3   44.50    3.90
  -9   3  -3   36.50    4.60
   9   3   3   37.10    5.20
  -9   3  -3   43.60    7.00
   9  -4  -3   36.40    4.80
  -9  -4   3   36.00    6.20
  -9   4   3   42.20    6.50
   9   4  -3   32.30    4.20
  -8  -4   3    4.80    2.90
   8  -4  -3    6.00    2.40
   8   4  -3    9.10    2.50
  -8   4   3    6.90    3.60
  -8   4   3    5.40    1.40
   7  -4  -3   23.60    3.50
   7  -4  -3   32.80    4.80
  -7  -4   3   29.20    4.80
   7   4  -3   28.20    3.20
  -7   4   3   21.60    5.00
  -7   4   3   24.50    2.80
  -6  -4   3  148.59   10.80
   6  -4  -3  163.78    9.30
   6  -4  -3  172.08   11.10
  -6   4   3  147.99   10.90
   6   4  -3  148.89    8.30
   6   4  -3  171.78   10.50
  -6   4   3  159.88    8.60
   5  -4  -3   61.39    4.70
   5  -4  -3   52.89    5.50
  -5  -4   3   61.69    5.90
  -5   4   3   61.49    4.40
  -5   4   3   63.09    6.00
   5   4  -3   62.29    4.00
   5   4  -3   56.99    5.30
   4  -4  -3   -0.50    1.20
   4  -4  -3    0.00    0.90
  -4  -4   3    0.80    1.70
  -4  -4   3    0.90    1.10
   4   4  -3    1.70    1.30
  -4   4   3    2.40    1.70
   4   4  -3    0.40    0.50
   4   4  -3    1.40    0.70
  -4   4   3    0.60    0.80
   3  -4  -3  211.38   11.50
  -3  -4   3  217.08   11.10
   3  -4  -3  215.18   10.20
  -3  -4   3  224.18   11.40
  -3  -4   3  226.18   10.20
  -3   4   3  207.58   10.20
  -3   4   3  218.28   11.40
   3   4  -3  205.18    9.00
   3   4  -3  202.38   10.10
   3   4  -3  212.78    9.10
   3   4  -3  181.78   10.80
   2  -4  -3  322.17   13.00
   2  -4  -3  306.97   15.10
   2  -4  -3  313.27   13.90
  -2  -4   3  318.47   14.30
   2  -4  -3  325.37   14.40
  -2  -4   3  356.56   15.30
  -2  -4   3  331.47   14.20
   2   4  -3  295.37   12.80
   2   4  -3  304.27   12.80
  -2   4   3  329.57   14.90
   2   4  -3  282.57   14.70
   2   4  -3  297.57   14.10
  -2   4   3  292.37   14.00
   1  -4  -3  575.34   26.70
   1  -4  -3  648.74   26.10
  -1  -4   3  636.14   25.60
   1  -4  -3  651.63   26.50
  -1  -4   3  633.54   27.10
   1  -4  -3  653.63   25.90
   1   4  -3  587.94   26.40
  -1   4   3  633.04   26.40
   1   4  -3  626.84   25.30
  -1   4   3  616.14   26.00
   1   4  -3  597.84   25.20
  -1   4   3  617.14   26.50
   0  -4  -3 1756.12   69.49
   0  -4   3 1739.63   69.19
   0  -4  -3 1823.62   69.99
   0  -4  -3 1795.42   69.99
   0  -4   3 1639.04   70.29
   0  -4  -3 1697.13   69.89
   0  -4   3 1854.91   69.79
   0   4   3 1644.64   69.49
   0   4  -3 1735.43   69.09
   0   4   3 1691.53   69.89
   0   4   3 1772.12   69.89
   0   4  -3 1622.94   70.09
  -1  -4  -3   23.10    2.70
   1  -4   3   20.40    2.60
  -1  -4  -3   19.50    2.30
  -1  -4  -3   23.40    2.30
   1  -4   3   22.00    2.30
  -1  -4  -3   24.90    2.30
  -1   4  -3   22.30    1.70
  -1   4  -3   20.20    2.60
   1   4   3   21.40    2.50
   1   4   3   18.60    2.40
   1   4   3   23.70    2.40
  -1   4  -3   25.40    2.30
   2  -4   3  276.67   13.40
   2  -4   3  266.37   13.20
  -2  -4  -3  289.47   11.90
  -2  -4  -3  272.87   13.50
  -2  -4  -3  274.57   13.10
   2  -4   3  289.97   13.00
  -2  -4  -3  289.97   13.90
   2   4   3  278.97   12.90
  -2   4  -3  292.27   13.50
  -2   4  -3  278.57   12.80
  -2   4  -3  291.67   13.00
  -2   4  -3  266.07   13.60
   2   4   3  280.67   13.40
   2   4   3  283.27   13.50
   3  -4   3  192.08   10.30
  -3  -4  -3  197.38   10.80
   3  -4   3  194.58   10.10
  -3  -4  -3  183.88    9.80
  -3  -4  -3  200.78   10.90
   3  -4   3  194.58    9.90
   3   4   3  210.88   10.50
  -3   4  -3  193.58   10.70
   3   4   3  198.78    9.90
  -3   4  -3  213.58   10.10
  -3   4  -3  182.88   10.00
  -3   4  -3  186.78   10.30
  -4  -4  -3    6.20    1.80
   4  -4   3    5.90    1.70
  -4  -4  -3    6.00    2.40
   4  -4   3    4.80    1.80
  -4  -4  -3    9.80    2.90
   4  -4   3    4.90    1.80
  -4   4  -3    8.60    2.60
  -4   4  -3    5.10    1.70
   4   4   3    6.80    1.90
  -4   4  -3    4.90    2.00
  -4   4  -3    5.40    1.90
  -5  -4  -3  134.09    7.80
  -5  -4  -3  135.29    9.10
   5  -4   3  132.09    8.10
  -5  -4  -3  134.69    9.40
  -5   4  -3  129.79    9.00
   5   4   3  123.29    8.00
  -5   4  -3  128.19    8.70
  -5   4  -3  115.49    8.10
  -6  -4  -3  141.29   10.40
  -6  -4  -3  120.79    9.20
  -6  -4  -3  132.59    8.00
   6  -4   3  127.89    8.60
  -6   4  -3  135.69    8.80
  -6   4  -3  131.99    9.20
  -6   4  -3  130.09    9.60
   6   4   3  130.99    8.50
  -7  -4  -3  133.59    8.30
  -7  -4  -3  138.99   10.10
  -7  -4  -3  146.09   11.30
   7  -4   3  134.29    9.40
  -7   4  -3  140.89    9.50
  -7   4  -3  151.68   11.10
   7   4   3  145.69    9.60
  -8  -4  -3   24.40    4.50
  -8  -4  -3   26.40    3.00
   8   4   3   21.60    4.30
  -8   4  -3   18.50    3.00
  -8   4  -3   25.40    5.60
  -9  -4  -3    0.90    1.00
  -9  -4  -3   -3.00    2.60
   9   4   3    2.80    1.50
  -9   4  -3    3.70    2.10
  -9   4  -3    4.50    3.00
   9  -5  -3    9.10    2.80
  -9  -5   3    5.30    3.10
   9   5  -3    5.50    2.10
  -9   5   3    1.40    2.20
  -9   5   3    7.20    1.40
   8  -5  -3   22.10    3.50
  -8  -5   3   19.50    5.20
  -8   5   3   27.70    5.00
   8   5  -3   24.80    3.10
  -8   5   3   23.70    2.60
  -7  -5   3  132.39   10.50
   7  -5  -3  124.69    8.60
   7  -5  -3  151.78   10.80
  -7   5   3  115.79    7.50
   7   5  -3  140.29    7.80
  -7   5   3  134.19   10.70
  -6  -5   3   16.50    4.10
   6  -5  -3   15.20    3.10
   6  -5  -3   14.40    3.90
  -6   5   3   12.70    4.00
   6   5  -3   18.40    2.30
  -6   5   3   16.20    2.50
   5  -5  -3  340.67   16.00
  -5  -5   3  341.57   17.60
   5  -5  -3  343.27   17.90
   5   5  -3  335.17   14.60
  -5   5   3  303.07   15.40
  -5   5   3  320.17   17.70
   5   5  -3  332.47   16.90
   4  -5  -3  104.99    7.80
  -4  -5   3  131.79    6.70
   4  -5  -3  113.19    6.70
  -4  -5   3  115.89    7.60
  -4   5   3  105.69    6.50
   4   5  -3  110.79    5.40
  -4   5   3  116.79    8.00
   4   5  -3  106.69    5.40
   4   5  -3  109.09    7.30
   3  -5  -3  970.10   40.50
   3  -5  -3 1036.90   41.20
  -3  -5   3  999.10   41.60
  -3  -5   3  985.40   41.30
  -3  -5   3 1008.20   40.60
   3  -5  -3  935.61   42.00
   3   5  -3  938.31   41.50
   3   5  -3  976.40   39.00
   3   5  -3  963.90   40.60
  -3   5   3 1016.90   42.00
  -3   5   3  944.61   40.60
   3   5  -3  944.51   38.90
  -2  -5   3    4.70    1.60
  -2  -5   3   10.10    2.40
   2  -5  -3    6.60    1.60
   2  -5  -3    5.60    1.90
   2  -5  -3    8.60    2.10
  -2  -5   3    7.00    1.80
   2  -5  -3    5.80    1.10
   2   5  -3    5.70    1.60
   2   5  -3    5.40    0.60
  -2   5   3    5.60    1.50
   2   5  -3    6.00    0.60
   2   5  -3    6.10    2.00
  -2   5   3    5.00    1.90
   1  -5  -3   12.70    2.30
   1  -5  -3   12.90    1.80
   1  -5  -3   10.00    1.60
  -1  -5   3   11.00    2.60
   1  -5  -3   14.70    2.70
  -1  -5   3   13.30    1.60
  -1   5   3   14.20    2.00
   1   5  -3   11.20    1.10
   1   5  -3   11.50    1.20
   1   5  -3    9.20    1.70
  -1   5   3   11.70    1.80
  -1   5   3   13.40    2.50
   0  -5  -3  353.76   16.20
   0  -5   3  383.36   15.50
   0  -5  -3  372.26   15.90
   0  -5  -3  376.96   16.30
   0  -5   3  380.56   15.50
   0  -5   3  342.37   16.70
   0  -5  -3  347.47   16.20
   0   5  -3  364.16   15.40
   0   5   3  381.66   16.40
   0   5  -3  342.27   16.50
   0   5   3  361.76   15.90
   0   5   3  358.76   16.40
  -1  -5  -3  490.45   20.10
  -1  -5  -3  469.55   20.40
  -1  -5  -3  485.05   19.90
   1  -5   3  428.76   20.80
  -1  -5  -3  451.15   20.90
   1  -5   3  461.85   20.20
   1   5   3  483.05   20.70
  -1   5  -3  476.55   19.40
  -1   5  -3  506.75   20.60
   1   5   3  461.25   20.10
  -1   5  -3  462.45   21.00
  -1   5  -3  475.75   20.00
   1   5   3  445.16   20.50
  -2  -5  -3  388.36   18.20
  -2  -5  -3  383.16   17.20
   2  -5   3  381.66   17.10
   2  -5   3  366.66   17.40
  -2  -5  -3  391.76   16.10
   2  -5   3  362.86   17.70
  -2  -5  -3  399.76   17.00
  -2  -5  -3  362.56   17.80
  -2   5  -3  393.26   18.10
  -2   5  -3  400.56   17.10
   2   5   3  389.46   17.90
   2   5   3  384.56   17.10
  -2   5  -3  394.06   17.10
  -2   5  -3  387.56   17.60
   2   5   3  407.06   17.70
   3  -5   3   11.30    2.40
  -3  -5  -3   11.40    2.80
  -3  -5  -3   11.50    2.70
   3  -5   3    9.80    2.00
   3  -5   3   10.00    2.30
  -3  -5  -3    8.00    1.90
   3   5   3   10.10    2.10
   3   5   3   12.40    2.40
  -3   5  -3   12.40    2.60
  -3   5  -3   11.70    2.40
  -3   5  -3   14.30    2.70
  -3   5  -3   12.00    2.00
   4  -5   3   51.59    4.40
  -4  -5  -3   48.40    3.90
  -4  -5  -3   58.09    5.20
   4  -5   3   50.29    4.30
   4  -5   3   55.39    4.80
  -4  -5  -3   47.80    5.00
  -4   5  -3   47.80    4.10
   4   5   3   56.49    4.40
  -4   5  -3   36.10    4.00
  -4   5  -3   54.89    5.00
  -4   5  -3   55.69    4.80
  -5  -5  -3   11.50    3.50
  -5  -5  -3   10.40    2.30
   5  -5   3   10.70    2.60
  -5  -5  -3    7.00    2.70
  -5   5  -3   14.50    2.60
  -5   5  -3   12.80    3.20
  -5   5  -3   12.50    3.20
   5   5   3   11.60    2.60
   6  -5   3   21.60    3.40
  -6  -5  -3   24.20    3.10
  -6  -5  -3   23.00    3.80
  -6  -5  -3   29.20    4.50
   6   5   3   22.50    3.40
  -6   5  -3   30.40    4.00
  -6   5  -3   26.70    3.80
  -6   5  -3   24.90    3.90
  -7  -5  -3    5.70    2.00
  -7  -5  -3   10.00    3.60
   7  -5   3    3.10    2.40
  -7  -5  -3    8.70    3.10
   7   5   3    8.70    2.80
  -7   5  -3    8.30    3.30
  -7   5  -3   10.80    3.00
  -8  -5  -3  101.69    6.60
  -8  -5  -3  111.89   10.10
   8   5   3  109.89    8.50
  -8   5  -3  111.89    8.20
  -8   5  -3   95.99    9.20
  -9  -5  -3   17.90    6.00
  -9  -5  -3   17.20    2.10
   9   5   3   32.10    4.40
  -9   5  -3   20.40    5.80
  -9   5  -3   21.10    4.40
  -9  -6   3    3.40    2.70
   9  -6  -3    2.50    2.50
  -9   6   3   10.10    3.30
  -9   6   3    5.10    1.60
   9   6  -3    4.10    1.90
  -8  -6   3   10.10    4.10
   8  -6  -3   13.10    3.20
  -8   6   3   13.40    2.30
  -8   6   3   15.40    4.70
   8   6  -3   11.30    2.40
  -7  -6   3    1.00    2.00
   7  -6  -3    1.40    1.40
   7  -6  -3    4.40    2.50
  -7   6   3    2.20    2.80
   7   6  -3    2.10    1.30
   6  -6  -3   -1.80    1.50
  -6  -6   3   -3.40    1.10
   6  -6  -3   -1.10    1.10
   6   6  -3    0.90    0.90
  -6   6   3    3.20    2.70
  -6   6   3    0.00    1.10
  -5  -6   3  677.83   31.30
   5  -6  -3  708.23   31.90
   5  -6  -3  667.13   29.50
  -5   6   3  667.43   29.30
  -5   6   3  653.93   31.50
   5   6  -3  665.63   28.00
   5   6  -3  676.83   30.60
   4  -6  -3    1.00    1.10
   4  -6  -3    1.90    1.60
  -4  -6   3    1.50    1.60
  -4  -6   3    2.10    1.30
   4   6  -3    0.60    1.20
  -4   6   3    2.00    1.30
  -4   6   3    0.50    1.70
   4   6  -3    1.60    0.60
   4   6  -3    2.00    0.70
   3  -6  -3  736.93   31.40
  -3  -6   3  745.93   31.70
  -3  -6   3  740.13   31.50
   3  -6  -3  736.43   30.80
   3  -6  -3  684.03   32.20
  -3  -6   3  770.32   31.00
   3   6  -3  703.53   28.80
  -3   6   3  711.03   30.90
   3   6  -3  729.73   31.00
   3   6  -3  693.43   28.80
   3   6  -3  704.53   31.60
  -3   6   3  739.43   32.10
  -2  -6   3   33.30    3.50
  -2  -6   3   33.60    3.00
   2  -6  -3   25.90    3.00
  -2  -6   3   32.50    3.00
   2  -6  -3   35.00    2.90
   2  -6  -3   27.20    2.10
   2  -6  -3   29.80    3.50
  -2   6   3   24.60    2.70
  -2   6   3   35.40    2.80
   2   6  -3   27.00    2.80
  -2   6   3   34.70    3.60
  -1  -6   3    9.40    1.60
   1  -6  -3    8.30    1.70
   1  -6  -3    9.90    2.50
  -1  -6   3   14.20    2.90
   1  -6  -3   12.30    2.30
   1  -6  -3   10.40    1.60
  -1   6   3    7.20    2.00
   1   6  -3   10.20    1.00
  -1   6   3   10.10    1.80
  -1   6   3   10.40    2.10
   1   6  -3    8.20    1.00
   1   6  -3    9.70    1.80
   0  -6  -3   42.80    3.60
   0  -6   3   46.90    2.90
   0  -6  -3   46.10    3.50
   0  -6   3   52.09    3.00
   0  -6  -3   41.40    3.50
   0   6  -3   43.30    2.60
   0   6   3   48.70    3.40
   0   6  -3   47.90    2.90
   0   6  -3   44.80    3.80
   0   6   3   44.40    3.60
   0   6   3   47.70    3.80
   1  -6   3  819.62   35.40
   1  -6   3  828.82   36.40
  -1  -6  -3  898.21   35.40
  -1  -6  -3  843.32   35.70
  -1  -6  -3  802.82   36.20
  -1  -6  -3  866.81   35.40
  -1   6  -3  829.12   36.40
  -1   6  -3  820.62   35.20
   1   6   3  933.91   36.20
   1   6   3  842.12   35.50
   1   6   3  887.31   36.20
  -1   6  -3  870.41   34.80
  -1   6  -3  901.51   36.00
  -2  -6  -3  571.74   26.40
  -2  -6  -3  583.54   25.60
  -2  -6  -3  621.04   24.50
   2  -6   3  577.34   26.30
   2  -6   3  605.14   25.50
   2  -6   3  607.74   25.90
  -2  -6  -3  560.94   26.20
  -2   6  -3  599.84   25.50
   2   6   3  617.34   26.10
  -2   6  -3  599.64   25.40
  -2   6  -3  635.24   26.20
  -2   6  -3  564.04   26.30
   2   6   3  607.64   26.40
  -3  -6  -3  218.38   11.70
   3  -6   3  199.48   11.00
   3  -6   3  211.68   10.60
  -3  -6  -3  185.58   11.20
  -3  -6  -3  196.28   10.20
   3  -6   3  202.78   10.90
   3   6   3  217.98   10.50
   3   6   3  225.38   11.10
  -3   6  -3  204.68   11.00
  -3   6  -3  213.38   11.40
  -3   6  -3  202.18   10.80
  -3   6  -3  222.78   10.60
   4  -6   3   47.20    4.10
  -4  -6  -3   37.20    3.40
  -4  -6  -3   36.30    4.40
  -4  -6  -3   44.90    4.70
   4  -6   3   39.50    4.20
   4  -6   3   43.70    4.10
  -4   6  -3   40.10    3.70
  -4   6  -3   43.00    4.50
   4   6   3   47.90    4.00
  -4   6  -3   47.00    4.30
  -4   6  -3   42.10    4.10
   5  -6   3   10.10    2.70
   5  -6   3   18.40    3.40
  -5  -6  -3   15.50    2.40
  -5  -6  -3   18.50    3.40
  -5  -6  -3   11.70    3.60
  -5   6  -3   10.60    3.10
  -5   6  -3   10.70    3.10
   5   6   3   13.00    2.60
  -5   6  -3   15.20    2.70
   6  -6   3    1.40    1.40
  -6  -6  -3    0.00    1.60
  -6  -6  -3    0.00    1.10
  -6  -6  -3    1.60    1.80
  -6   6  -3    0.30    1.50
  -6   6  -3   -1.20    1.40
  -6   6  -3   -0.70    1.10
   6   6   3    0.50    1.50
  -7  -6  -3   32.40    4.60
  -7  -6  -3   29.20    5.00
  -7  -6  -3   27.20    3.20
   7   6   3   33.80    4.20
  -7   6  -3   22.70    4.20
  -7   6  -3   27.60    4.00
  -8  -6  -3    4.00    2.90
  -8  -6  -3    8.80    1.80
  -8   6  -3    4.50    2.30
   8   6   3    7.00    2.80
  -8   6  -3    6.30    2.60
  -9  -6  -3   34.90    7.90
  -9   6  -3   38.20    6.90
  -9   6  -3   29.10    4.70
   9   6   3   27.50    4.30
  -9  -7   3   44.70    6.70
   9  -7  -3   45.00    5.50
  -9   7   3   40.40    3.90
   9   7  -3   49.80    4.70
  -9   7   3   43.20    6.70
   8  -7  -3   24.70    4.50
  -8  -7   3   29.30    5.00
  -8   7   3   19.50    5.10
  -8   7   3   20.60    2.90
   8   7  -3   22.70    2.90
  -7  -7   3  134.69   10.80
   7  -7  -3  156.28    9.50
  -7   7   3  131.89    8.40
  -7   7   3  132.59   11.00
   7   7  -3  135.79    7.80
   6  -7  -3  195.28   12.60
   6  -7  -3  182.08   10.40
  -6  -7   3  176.68   12.20
   6   7  -3  187.88    9.00
  -6   7   3  172.78   12.20
  -6   7   3  167.18    9.90
  -5  -7   3   83.79    7.30
   5  -7  -3   99.99    8.00
   5  -7  -3   98.69    6.40
  -5   7   3   89.19    6.10
   5   7  -3   80.19    6.50
   5   7  -3   89.49    4.80
  -5   7   3   88.99    7.50
  -4  -7   3   45.70    4.40
   4  -7  -3   40.50    4.70
  -4  -7   3   48.80    4.00
   4  -7  -3   48.10    4.00
  -4  -7   3   48.10    4.70
  -4   7   3   56.29    5.30
   4   7  -3   39.80    4.10
  -4   7   3   40.20    3.80
   4   7  -3   45.10    2.40
   4   7  -3   43.00    2.40
  -3  -7   3  186.18   10.40
  -3  -7   3  208.88   10.90
   3  -7  -3  194.38   10.00
   3  -7  -3  219.58   10.80
   3  -7  -3  179.48   11.10
  -3  -7   3  206.18   10.40
  -3   7   3  199.08    8.30
  -3   7   3  187.98   10.10
  -3   7   3  194.68   11.10
   3   7  -3  177.18   10.50
  -3   7   3  197.38    9.70
   2  -7  -3  140.79    7.40
   2  -7  -3  132.99    8.40
  -2  -7   3  129.79    8.10
   2  -7  -3  130.39    7.70
   2  -7  -3  143.59    6.80
  -2  -7   3  137.59    7.80
  -2  -7   3  141.69    7.60
  -2   7   3  136.09    8.20
  -2   7   3  158.98    7.60
  -2   7   3  132.89    7.60
   2   7  -3  128.89    7.70
  -1  -7   3  151.78    7.20
   1  -7  -3  149.59    7.50
  -1  -7   3  151.48    8.50
  -1  -7   3  152.58    8.30
   1  -7  -3  144.09    7.50
   1  -7  -3  152.98    8.40
   1  -7  -3  145.79    7.80
   1   7  -3  136.09    7.10
   1   7  -3  139.69    6.40
  -1   7   3  152.08    7.50
   1   7  -3  141.19    6.30
   1   7  -3  131.39    7.90
  -1   7   3  144.99    8.20
  -1   7   3  142.69    7.80
   0  -7   3    3.80    1.00
   0  -7   3    2.20    1.50
   0  -7   3    6.10    1.20
   0  -7  -3    2.70    1.20
   0  -7  -3    3.20    1.50
   0  -7  -3    3.60    1.60
   0  -7  -3    2.00    1.40
   0   7   3    3.40    1.80
   0   7  -3    4.40    1.10
   0   7  -3    3.30    1.50
   0   7   3    4.90    1.50
   0   7  -3    5.30    1.20
   0   7   3    4.00    1.50
  -1  -7  -3  105.19    5.90
  -1  -7  -3  100.69    5.50
  -1  -7  -3   92.19    6.20
   1  -7   3   94.59    6.40
   1  -7   3   99.49    5.60
  -1   7  -3  100.49    5.40
   1   7   3   98.69    6.30
   1   7   3   95.79    5.60
  -1   7  -3   99.69    5.20
  -1   7  -3  107.29    6.50
  -2  -7  -3  157.58    7.10
   2  -7   3  147.69    8.70
  -2  -7  -3  146.99    8.70
   2  -7   3  140.09    8.10
   2  -7   3  154.58    7.90
  -2  -7  -3  148.49    8.00
  -2  -7  -3  143.49    8.80
   2   7   3  162.58    9.00
   2   7   3  147.89    7.90
  -2   7  -3  160.38    8.10
  -2   7  -3  149.39    8.80
  -2   7  -3  148.69    8.40
   2   7   3  172.68    8.70
  -2   7  -3  149.69    7.80
  -3  -7  -3   69.29    5.80
  -3  -7  -3   68.69    4.80
   3  -7   3   69.59    5.40
   3  -7   3   77.39    5.10
  -3  -7  -3   67.89    5.70
   3  -7   3   72.09    5.30
  -3   7  -3   74.39    5.70
   3   7   3   73.59    5.00
  -3   7  -3   78.19    5.20
  -3   7  -3   71.29    5.10
  -3   7  -3   71.49    5.40
   3   7   3   84.39    6.30
   4  -7   3   22.30    3.20
  -4  -7  -3   33.50    4.20
  -4  -7  -3   25.10    2.80
   4  -7   3   26.70    3.30
   4  -7   3   34.50    3.80
  -4  -7  -3   23.90    3.70
  -4   7  -3   28.00    3.40
   4   7   3   31.30    3.30
  -4   7  -3   27.60    3.20
  -4   7  -3   30.00    3.90
  -5  -7  -3  221.28   11.40
  -5  -7  -3  221.58   13.30
   5  -7   3  242.28   12.90
   5  -7   3  240.68   12.60
  -5  -7  -3  230.58   14.00
  -5   7  -3  203.28   12.50
  -5   7  -3  219.98   13.10
  -5   7  -3  240.98   13.20
   5   7   3  236.08   12.20
  -6  -7  -3   -0.80    1.40
  -6  -7  -3    1.50    1.20
  -6  -7  -3   -1.30    1.80
  -6   7  -3   -0.90    1.00
   6   7   3   -0.70    1.10
  -6   7  -3   -0.20    1.60
  -6   7  -3   -0.70    1.40
  -7  -7  -3   52.79    6.70
  -7  -7  -3   44.60    5.60
  -7  -7  -3   45.80    3.80
   7   7   3   45.10    4.90
  -7   7  -3   50.39    6.00
  -7   7  -3   55.49    5.50
  -8  -7  -3   11.80    1.70
  -8  -7  -3   15.70    5.00
  -8   7  -3   11.50    3.50
  -8   7  -3    9.50    3.10
   8   7   3   23.60    3.60
  -9  -7  -3   94.79   11.10
  -9   7  -3   80.89    8.80
  -9   7  -3   89.79   10.00
   9   7   3   97.39    8.10
  -9  -8   3    1.40    2.40
   9  -8  -3   -1.40    1.90
  -9   8   3    1.90    1.40
   9   8  -3   -0.80    1.30
  -9   8   3    0.10    2.50
   8  -8  -3   70.79    6.30
  -8  -8   3   61.59    7.50
   8   8  -3   75.29    5.30
  -8   8   3   63.39    5.40
  -8   8   3   68.69    7.90
  -7  -8   3   32.20    5.50
   7  -8  -3   44.10    5.80
   7  -8  -3   28.50    4.00
  -7   8   3   35.40    6.00
   7   8  -3   36.80    3.30
  -7   8   3   36.50    3.90
   6  -8  -3    0.60    1.40
   6  -8  -3    1.90    1.80
  -6  -8   3   -0.40    1.70
   6   8  -3    1.50    1.00
  -6   8   3    3.10    2.30
  -6   8   3   -0.10    1.10
   5  -8  -3    0.20    1.20
   5  -8  -3    2.20    1.90
  -5  -8   3    1.40    2.10
   5   8  -3   -1.70    1.00
  -5   8   3    0.50    1.30
  -5   8   3   -0.60    1.60
   5   8  -3    1.10    0.70
  -4  -8   3    2.60    2.00
  -4  -8   3    5.40    1.90
   4  -8  -3    3.80    1.60
  -4  -8   3    5.00    2.00
   4  -8  -3    4.40    2.20
   4   8  -3    4.90    0.70
   4   8  -3    4.90    1.80
  -4   8   3    3.90    1.60
  -4   8   3    3.00    2.20
   4   8  -3    4.40    0.60
  -3  -8   3  130.89    8.00
   3  -8  -3  140.19    7.60
   3  -8  -3  110.99    8.20
   3  -8  -3  134.99    8.00
  -3  -8   3  135.49    8.20
  -3  -8   3  139.29    8.00
   3  -8  -3  127.09    6.10
  -3   8   3  144.79    6.10
  -3   8   3  120.59    8.40
  -3   8   3  116.19    7.50
   3   8  -3  123.69    8.00
  -3   8   3  138.69    7.30
   2  -8  -3 2180.08   86.79
  -2  -8   3 2244.28   87.69
   2  -8  -3 2210.28   88.99
  -2  -8   3 2155.38   88.49
   2  -8  -3 2150.18   87.39
   2  -8  -3 2195.28   88.09
  -2  -8   3 2136.89   87.99
  -2   8   3 2140.09   88.69
   2   8  -3 2101.89   88.09
   1  -8  -3  304.87   14.60
  -1  -8   3  335.97   14.10
   1  -8  -3  316.97   14.20
   1  -8  -3  300.27   15.10
  -1  -8   3  308.67   15.30
   1  -8  -3  319.77   14.30
  -1  -8   3  325.07   15.10
   1   8  -3  312.27   13.00
   1   8  -3  312.77   15.00
  -1   8   3  328.97   14.40
  -1   8   3  305.17   15.20
  -1   8   3  309.87   14.70
   1   8  -3  300.57   14.00
   1   8  -3  303.47   13.00
   0  -8  -3    1.10    1.00
   0  -8  -3   -1.00    0.70
   0  -8   3    0.70    0.70
   0  -8   3    0.70    0.70
   0  -8   3   -0.90    1.00
   0  -8  -3    0.50    1.20
   0  -8  -3   -0.20    1.20
   0   8  -3   -0.30    1.20
   0   8  -3   -0.40    0.60
   0   8   3    0.60    1.60
   0   8  -3   -0.30    0.70
   0   8   3   -0.20    0.90
   0   8  -3    0.40    0.70
   0   8   3   -0.90    1.00
  -1  -8  -3    0.30    1.00
  -1  -8  -3    1.70    0.80
  -1  -8  -3    0.40    1.10
   1  -8   3    1.30    1.40
   1  -8   3    1.50    1.10
  -1  -8  -3    1.60    1.40
   1   8   3    1.80    1.20
  -1   8  -3    1.10    1.50
   1   8   3    3.40    1.50
   1   8   3    1.90    1.50
  -1   8  -3   10.40    1.90
  -1   8  -3    2.50    1.00
  -2  -8  -3   27.60    3.40
  -2  -8  -3   26.80    3.50
   2  -8   3   29.90    2.70
   2  -8   3   27.20    2.90
  -2  -8  -3   33.10    2.40
  -2  -8  -3   29.40    2.80
   2  -8   3   32.00    3.50
   2   8   3   33.70    3.90
  -2   8  -3   31.00    3.60
  -2   8  -3   30.60    3.20
  -2   8  -3   30.50    2.90
   2   8   3   35.70    3.10
   2   8   3   27.30    3.20
  -2   8  -3   28.30    2.70
   3  -8   3   13.10    2.90
  -3  -8  -3   10.90    1.90
  -3  -8  -3   11.10    2.70
  -3  -8  -3   13.80    3.20
   3  -8   3   12.70    2.80
   3  -8   3   11.00    2.40
   3   8   3   13.60    2.30
  -3   8  -3   12.40    3.00
  -3   8  -3   11.70    2.40
  -3   8  -3   11.60    2.60
   3   8   3   13.90    3.20
  -3   8  -3   12.20    2.10
  -4  -8  -3   89.49    5.80
   4  -8   3   96.09    6.30
  -4  -8  -3   86.39    7.10
   4  -8   3  100.49    7.00
   4  -8   3   87.09    6.70
  -4  -8  -3   83.59    7.10
   4   8   3   98.79    6.20
  -4   8  -3   84.79    6.60
  -4   8  -3  103.19    7.20
  -4   8  -3   86.09    6.60
  -4   8  -3  104.99    6.40
  -5  -8  -3   57.99    5.60
  -5  -8  -3   50.39    4.00
   5  -8   3   48.80    4.90
   5  -8   3   46.10    5.30
   5  -8   3   43.70    5.00
  -5  -8  -3   53.09    5.70
   5   8   3   49.99    4.50
  -5   8  -3   45.10    4.80
  -5   8  -3   38.20    4.50
  -5   8  -3   50.19    5.00
  -6  -8  -3   32.70    4.80
  -6  -8  -3   17.40    4.40
  -6  -8  -3   25.00    2.80
  -6   8  -3   20.90    3.80
  -6   8  -3   25.60    3.80
   6   8   3   26.00    3.50
  -6   8  -3   24.00    3.90
  -7  -8  -3   37.50    3.20
  -7  -8  -3   42.50    5.80
  -7  -8  -3   33.10    5.30
   7   8   3   42.70    4.80
  -7   8  -3   37.70    5.30
  -7   8  -3   38.30    4.70
  -8  -8  -3   49.60    3.10
  -8  -8  -3   58.69    7.50
  -8   8  -3   52.59    6.40
   8   8   3   54.79    5.70
  -8   8  -3   46.60    5.30
  -9  -8  -3   -3.90    3.40
   9   8   3    0.70    1.50
  -9   8  -3   -2.30    3.30
  -9  -9   3   -2.50    1.80
   9  -9  -3    4.20    2.20
   9   9  -3    0.20    1.60
  -9   9   3   -1.10    1.20
  -9   9   3    3.00    3.00
  -8  -9   3   18.60    5.00
   8  -9  -3   15.50    3.60
  -8   9   3   14.70    4.80
   8   9  -3   15.30    2.40
   7  -9  -3    8.90    3.50
   7  -9  -3    7.10    2.60
  -7  -9   3    9.30    3.60
  -7   9   3    9.10    2.60
   7   9  -3   13.20    2.00
  -7   9   3    5.10    3.20
  -6  -9   3    8.10    3.10
   6  -9  -3    6.50    2.30
   6  -9  -3    9.10    3.20
  -6   9   3    8.60    3.30
   6   9  -3    7.80    1.50
  -6   9   3    8.10    2.30
  -5  -9   3   97.29    6.70
   5  -9  -3   98.79    8.10
   5  -9  -3   87.59    6.50
  -5  -9   3   96.69    7.60
  -5   9   3   86.79    7.70
   5   9  -3   90.69    6.80
   5   9  -3   86.89    4.60
  -5   9   3   93.69    6.60
  -4  -9   3  323.67   16.50
   4  -9  -3  291.47   16.90
  -4  -9   3  342.07   16.20
   4  -9  -3  331.27   15.50
  -4  -9   3  329.97   15.80
   4   9  -3  304.97   12.80
   4   9  -3  316.87   16.00
  -4   9   3  304.47   16.80
  -4   9   3  300.47   15.50
   3  -9  -3   11.90    1.80
   3  -9  -3   15.10    2.90
  -3  -9   3   16.10    2.90
   3  -9  -3   15.00    2.30
   3  -9  -3   11.70    2.30
  -3  -9   3   20.30    2.90
  -3  -9   3   16.00    2.60
  -3   9   3   15.30    3.40
  -3   9   3   16.40    2.10
  -3   9   3   14.30    2.80
  -3   9   3   18.00    1.60
  -2  -9   3  243.28   13.00
   2  -9  -3  246.28   11.60
   2  -9  -3  253.37   12.60
  -2  -9   3  265.27   12.50
  -2  -9   3  252.97   12.70
   2  -9  -3  266.77   12.20
   2  -9  -3  243.48   13.30
  -2   9   3  242.98   13.20
   2   9  -3  232.48   12.60
   1  -9  -3  187.28    9.30
   1  -9  -3  164.48    8.80
  -1  -9   3  161.08    9.30
   1  -9  -3  180.08    9.70
  -1  -9   3  176.68    9.80
   1   9  -3  168.48    7.50
   1   9  -3  152.08    9.20
   1   9  -3  160.98    7.40
  -1   9   3  174.08    8.80
  -1   9   3  173.98    9.80
  -1   9   3  174.28    9.20
   1   9  -3  181.58    8.60
   0  -9  -3   25.00    2.40
   0  -9  -3   21.60    2.60
   0  -9  -3   27.30    3.00
   0  -9  -3   22.70    2.80
   0  -9   3   17.60    2.90
   0  -9   3   27.10    1.90
   0  -9   3   24.00    1.90
   0   9  -3   17.00    1.80
   0   9   3   20.00    2.60
   0   9   3   22.20    2.50
   0   9  -3   19.70    2.80
   0   9   3   24.30    3.20
   0   9  -3   20.30    2.00
   0   9  -3   20.50    2.20
   1  -9   3    5.40    2.00
  -1  -9  -3    8.20    2.30
   1  -9   3    4.80    1.40
  -1  -9  -3    9.80    2.00
  -1  -9  -3    5.00    1.60
  -1   9  -3    9.50    1.80
   1   9   3   10.90    2.60
  -1   9  -3    9.10    1.80
   1   9   3   10.60    2.40
   1   9   3    7.90    1.80
  -1   9  -3    6.70    2.20
  -2  -9  -3  115.09    6.90
  -2  -9  -3  122.29    8.10
   2  -9   3  124.09    8.10
  -2  -9  -3  116.89    7.90
  -2  -9  -3  132.29    6.50
   2  -9   3  120.09    7.20
   2  -9   3  133.39    7.00
   2   9   3  138.29    8.40
  -2   9  -3  136.29    7.80
  -2   9  -3  120.49    7.00
   2   9   3  134.99    7.20
  -2   9  -3  136.09    7.20
  -2   9  -3  137.89    8.30
   3  -9   3  200.68   11.40
  -3  -9  -3  202.78   11.60
   3  -9   3  183.58   10.60
  -3  -9  -3  184.08    9.90
  -3  -9  -3  204.88   11.70
   3  -9   3  216.68   10.50
  -3   9  -3  202.68   10.40
   3   9   3  195.28   10.10
  -3   9  -3  207.08   11.40
  -3   9  -3  207.88   11.10
  -3   9  -3  196.18   10.60
   3   9   3  202.18   11.70
  -4  -9  -3  398.56   18.60
   4  -9   3  400.46   20.40
  -4  -9  -3  399.06   20.70
   4  -9   3  514.75   24.60
   4  -9   3  416.16   20.30
  -4  -9  -3  410.16   21.20
  -4   9  -3  398.66   20.10
   4   9   3  427.36   21.40
  -4   9  -3  419.36   20.30
   4   9   3  418.06   19.30
  -4   9  -3  424.66   20.50
  -4   9  -3  432.36   19.60
  -5  -9  -3   89.69    5.70
   5  -9   3   98.09    7.40
  -5  -9  -3   83.29    7.70
   5  -9   3   86.59    7.00
  -5  -9  -3   93.59    7.60
   5   9   3   95.29    6.50
  -5   9  -3   94.39    7.20
  -5   9  -3   81.29    6.90
  -6  -9  -3   96.19    8.20
  -6  -9  -3  113.19    9.40
  -6  -9  -3   94.79    5.90
   6   9   3  100.99    7.20
  -6   9  -3   93.49    7.60
  -6   9  -3  104.29    7.90
  -6   9  -3  104.39    8.40
  -7  -9  -3   51.29    6.20
  -7  -9  -3   61.29    7.00
  -7  -9  -3   54.39    3.70
   7   9   3   56.79    5.50
  -7   9  -3   63.79    6.50
  -7   9  -3   57.99    5.80
  -8  -9  -3   42.60    6.20
   8   9   3   46.60    5.20
  -8   9  -3   43.40    5.90
  -8   9  -3   41.90    5.10
  -9   9  -3    4.20    4.30
   9   9   3    0.50    2.40
  -9 -10   3    4.40    2.90
   9 -10  -3    0.00    1.50
   8 -10  -3   17.50    3.70
  -8 -10   3   21.20    5.40
  -8  10   3   19.00    3.10
  -8  10   3   18.20    5.50
   8  10  -3   21.30    2.60
   7 -10  -3   45.80    6.10
  -7 -10   3   38.60    6.00
   7 -10  -3   32.00    4.30
  -7  10   3   35.00    5.60
  -7  10   3   32.70    3.90
   7  10  -3   36.60    3.20
   6 -10  -3    1.90    1.50
  -6 -10   3   -0.20    1.90
   6 -10  -3    1.90    2.10
  -6  10   3   -1.50    1.80
  -6  10   3   -0.80    1.20
   6  10  -3    0.30    0.70
  -5 -10   3   68.69    6.50
   5 -10  -3   67.69    6.70
   5 -10  -3   63.09    5.30
  -5 -10   3   67.29    5.60
   5  10  -3   57.89    5.40
  -5  10   3   65.29    5.50
  -5  10   3   59.99    6.40
   5  10  -3   63.99    3.40
  -4 -10   3    1.00    1.40
   4 -10  -3    4.20    2.40
  -4 -10   3    2.10    2.10
  -4 -10   3    4.10    1.90
   4 -10  -3    0.90    1.30
   4  10  -3    2.40    1.60
  -4  10   3    2.90    1.60
  -4  10   3    6.90    2.70
  -3 -10   3   -0.70    1.10
  -3 -10   3    0.00    1.20
   3 -10  -3   -0.80    0.90
   3 -10  -3    0.40    1.50
   3 -10  -3   -0.70    0.90
  -3 -10   3    0.10    1.20
  -3  10   3    0.30    0.60
  -3  10   3    0.60    1.60
  -3  10   3   -1.20    0.80
  -3  10   3   -0.10    0.60
   2 -10  -3    3.40    1.30
  -2 -10   3    0.70    1.50
   2 -10  -3    3.60    2.10
  -2 -10   3    2.90    1.60
   2 -10  -3    3.10    1.40
  -2 -10   3    2.10    1.80
   2 -10  -3    3.30    1.50
   2  10  -3    1.80    1.40
  -2  10   3    5.30    1.90
   2  10  -3    2.80    1.40
  -2  10   3    3.20    2.00
  -2  10   3    5.10    1.60
   1 -10  -3  363.06   17.40
   1 -10  -3  356.06   16.00
   1 -10  -3  358.76   16.40
  -1 -10   3  362.76   17.30
  -1 -10   3  369.16   17.20
   1 -10  -3  352.36   16.50
  -1  10   3  360.96   17.40
   1  10  -3  354.06   17.10
  -1  10   3  352.16   16.70
   1  10  -3  339.47   14.80
   1  10  -3  355.46   16.10
  -1  10   3  357.06   16.30
   1  10  -3  339.87   14.80
   0 -10   3   24.70    1.80
   0 -10  -3   25.90    3.00
   0 -10  -3   19.40    2.20
   0 -10   3   20.10    1.70
   0 -10  -3   19.50    2.50
   0 -10   3   22.30    3.20
   0 -10  -3   19.10    2.70
   0  10  -3   21.30    2.00
   0  10   3   19.10    3.10
   0  10   3   23.30    2.60
   0  10  -3   19.90    2.00
   0  10  -3   19.00    2.20
   0  10  -3   18.60    2.80
   0  10   3   15.10    2.40
   1 -10   3  147.69    9.10
  -1 -10  -3  158.28    8.10
  -1 -10  -3  144.59    8.00
   1 -10   3  138.99    7.60
  -1 -10  -3  137.79    8.70
  -1  10  -3  153.38    9.00
   1  10   3  150.98    8.00
   1  10   3  156.08    9.10
  -1  10  -3  146.89    7.70
  -1  10  -3  150.38    7.70
   1  10   3  164.28    8.70
  -2 -10  -3  126.09    7.10
   2 -10   3  131.09    7.00
   2 -10   3  123.89    8.20
  -2 -10  -3  114.59    8.00
   2 -10   3  122.89    7.30
  -2 -10  -3  139.99    6.80
   2  10   3  130.99    8.40
  -2  10  -3  131.79    7.30
  -2  10  -3  122.09    8.10
  -2  10  -3  134.59    7.80
   2  10   3  136.39    7.30
  -2  10  -3  123.59    7.20
   3 -10   3  142.99    8.70
   3 -10   3  152.48    9.50
  -3 -10  -3  134.79    9.30
  -3 -10  -3  160.88    9.80
  -3 -10  -3  138.19    7.80
  -3  10  -3  163.88    8.60
  -3  10  -3  149.59    9.00
  -3  10  -3  154.68    9.40
   3  10   3  149.09    8.20
   3  10   3  150.48    9.70
  -3  10  -3  135.49    8.40
  -4 -10  -3   61.49    5.80
  -4 -10  -3   52.29    4.00
  -4 -10  -3   60.19    6.00
   4 -10   3   50.59    4.90
   4 -10   3   51.09    5.10
   4  10   3   55.79    4.60
  -4  10  -3   58.89    5.40
  -4  10  -3   58.79    4.90
  -4  10  -3   51.19    5.00
   4  10   3   56.69    6.10
  -4  10  -3   52.79    5.00
  -5 -10  -3   -0.70    1.60
  -5 -10  -3    0.90    1.00
   5 -10   3    1.10    1.40
   5 -10   3    2.20    1.70
  -5 -10  -3    0.80    1.80
   5  10   3    1.60    2.60
   5  10   3   -1.30    1.20
  -5  10  -3    1.60    1.60
  -5  10  -3    0.10    1.60
  -5  10  -3    1.70    1.70
  -6 -10  -3  141.59    7.60
  -6 -10  -3  169.88   12.10
  -6 -10  -3  135.49   10.40
  -6  10  -3  154.28   10.30
  -6  10  -3  155.18   10.30
  -6  10  -3  154.08   10.60
   6  10   3  151.98    9.40
  -7 -10  -3   22.60    2.00
  -7 -10  -3   23.50    4.30
  -7 -10  -3   23.30    4.20
  -7  10  -3   20.50    4.70
   7  10   3   24.00    3.60
  -7  10  -3   27.80    4.10
  -8 -10  -3    1.70    2.60
  -8  10  -3    6.00    2.20
  -8  10  -3    1.80    2.00
   8  10   3    2.20    2.20
  -9  10  -3   14.40    6.10
   8 -11  -3    1.60    2.50
   8 -11  -3    3.50    1.90
  -8 -11   3    3.40    2.60
  -8  11   3    0.60    1.90
   8  11  -3    0.70    1.10
  -8  11   3    3.10    1.50
  -7 -11   3  189.58   13.80
   7 -11  -3  190.98   12.10
   7 -11  -3  206.68   14.40
  -7  11   3  194.98   11.70
   7  11  -3  211.38   10.10
  -7  11   3  192.98   14.10
   6 -11  -3   11.40    2.80
   6 -11  -3    8.20    3.60
  -6 -11   3    6.00    2.90
  -6  11   3    7.80    3.20
  -6  11   3   10.20    2.80
   6  11  -3   12.00    1.50
   5 -11  -3   -1.50    1.10
  -5 -11   3    1.30    2.00
   5 -11  -3    1.00    2.30
  -5 -11   3   -0.30    1.30
  -5 -11   3    0.60    1.50
   5  11  -3    0.50    0.50
   5  11  -3   -0.80    1.10
  -5  11   3    1.60    1.40
  -5  11   3    0.40    1.80
   4 -11  -3    5.90    2.00
  -4 -11   3    3.60    2.00
  -4 -11   3    3.40    2.00
   4 -11  -3    5.20    3.00
  -4 -11   3    5.30    2.10
  -4  11   3    2.70    2.30
   4  11  -3    5.70    2.10
  -4  11   3    3.50    1.70
  -3 -11   3    8.10    2.50
   3 -11  -3    3.90    2.00
   3 -11  -3    4.20    1.70
  -3 -11   3    9.90    2.70
   3 -11  -3    3.20    1.50
  -3 -11   3    2.30    1.70
  -3  11   3    6.60    2.00
  -3  11   3    7.10    1.90
  -3  11   3    3.90    2.10
  -3  11   3    5.90    2.50
   2 -11  -3   31.60    3.10
   2 -11  -3   31.20    2.90
  -2 -11   3   33.20    3.90
   2 -11  -3   31.50    4.10
  -2 -11   3   28.60    3.60
  -2 -11   3   37.80    3.60
   2 -11  -3   28.10    3.30
  -2  11   3   26.80    3.10
  -2  11   3   28.60    3.10
   2  11  -3   30.50    3.20
  -2  11   3   33.30    4.10
   2  11  -3   31.70    3.60
   1 -11  -3  154.88    8.60
  -1 -11   3  151.18    9.30
   1 -11  -3  166.28    8.50
   1 -11  -3  154.78    8.80
  -1 -11   3  159.38    9.50
   1 -11  -3  168.88    9.60
   1  11  -3  146.59    7.10
   1  11  -3  154.78    8.40
   1  11  -3  149.49    9.30
   1  11  -3  162.98    7.20
  -1  11   3  160.98    9.00
  -1  11   3  166.78    8.60
  -1  11   3  171.38    9.80
   0 -11   3   36.30    4.00
   0 -11   3   37.40    4.10
   0 -11  -3   35.80    3.70
   0 -11   3   43.70    2.50
   0 -11  -3   42.50    3.20
   0 -11  -3   35.40    3.30
   0 -11   3   36.10    2.30
   0 -11  -3   34.40    3.80
   0  11   3   37.20    3.30
   0  11  -3   33.10    3.70
   0  11  -3   33.90    2.70
   0  11  -3   32.50    3.00
   0  11   3   44.70    4.60
   0  11  -3   32.40    2.60
   0  11   3   36.90    3.50
  -1 -11  -3  127.89    7.30
   1 -11   3  126.69    6.90
   1 -11   3  118.09    8.30
   1 -11   3  144.19    7.20
  -1 -11  -3  120.39    8.10
  -1 -11  -3  139.89    7.60
   1  11   3  130.19    7.80
  -1  11  -3  134.29    8.50
   1  11   3  134.89    8.50
  -1  11  -3  136.19    7.10
   1  11   3  133.09    7.30
  -1  11  -3  135.89    7.30
   2 -11   3  103.49    6.60
  -2 -11  -3  127.59    6.30
  -2 -11  -3  103.09    7.50
   2 -11   3  103.69    7.60
  -2 -11  -3   99.89    6.20
   2  11   3  113.99    7.90
  -2  11  -3  109.09    7.50
  -2  11  -3  110.09    6.60
  -2  11  -3  118.99    7.20
  -2  11  -3  114.29    6.80
   2  11   3  114.99    6.60
   3 -11   3   10.70    2.80
  -3 -11  -3    9.00    3.00
  -3 -11  -3   10.30    3.10
   3 -11   3   15.60    2.60
  -3 -11  -3   15.30    2.20
  -3  11  -3   13.50    2.60
  -3  11  -3    9.10    2.60
  -3  11  -3    9.00    2.30
   3  11   3   12.80    3.30
   3  11   3   13.40    2.40
  -3  11  -3   13.20    3.10
  -4 -11  -3    4.50    2.60
  -4 -11  -3    7.50    1.80
   4 -11   3    6.20    2.20
  -4 -11  -3    5.50    2.60
   4 -11   3    5.70    2.60
  -4  11  -3    5.60    2.30
  -4  11  -3    7.70    2.10
  -4  11  -3    6.60    2.60
  -4  11  -3    4.70    2.00
   4  11   3    3.70    1.80
   4  11   3    8.60    3.10
  -5 -11  -3   15.40    4.00
   5 -11   3   18.40    4.10
  -5 -11  -3   13.90    3.90
  -5 -11  -3   13.10    2.00
   5 -11   3   14.70    3.50
  -5  11  -3   10.80    2.90
   5  11   3   14.00    3.00
  -5  11  -3   14.30    3.50
  -5  11  -3   15.60    3.50
   5  11   3   13.10    4.00
  -6 -11  -3   46.30    6.00
  -6 -11  -3   35.40    2.80
  -6 -11  -3   36.40    5.20
   6  11   3   49.10    4.70
  -6  11  -3   33.60    4.60
  -6  11  -3   33.10    4.70
   6  11   3   39.40    6.40
  -7 -11  -3    2.50    2.60
  -7 -11  -3    3.30    2.40
  -7  11  -3    3.20    1.90
   7  11   3    1.30    1.40
  -7  11  -3    4.80    2.20
  -8 -11  -3    8.80    3.50
   8  11   3   18.20    4.00
  -8  11  -3    9.70    4.10
  -8  11  -3   15.70    3.80
  -8 -12   3   23.00    5.40
   8 -12  -3   28.40    5.00
  -8  12   3   16.70    4.70
  -8  12   3   16.80    3.70
   8  12  -3   16.90    2.40
   7 -12  -3   47.60    5.30
  -7 -12   3   48.80    6.40
   7 -12  -3   50.89    6.40
  -7  12   3   33.30    5.80
   7  12  -3   46.10    3.50
  -7  12   3   52.59    5.10
   6 -12  -3    0.90    2.20
  -6 -12   3    1.00    1.70
   6 -12  -3   -2.10    0.90
  -6  12   3    0.50    2.00
   6  12  -3    2.30    0.90
  -6  12   3    1.70    1.50
  -5 -12   3   36.30    4.30
  -5 -12   3   39.10    5.10
   5 -12  -3   49.70    6.00
   5 -12  -3   36.60    4.20
  -5 -12   3   38.10    4.60
   5  12  -3   36.50    6.20
  -5  12   3   34.80    5.00
   5  12  -3   37.40    2.20
  -5  12   3   33.30    4.10
  -4 -12   3   53.09    5.30
   4 -12  -3   47.60    4.40
  -4 -12   3   48.30    4.90
   4 -12  -3   46.70    5.50
  -4 -12   3   50.29    4.90
  -4  12   3   43.80    4.50
  -4  12   3   49.60    5.50
   4  12  -3   42.30    4.50
   3 -12  -3   45.50    5.10
  -3 -12   3   55.29    4.90
   3 -12  -3   44.40    4.40
  -3 -12   3   48.40    4.80
  -3 -12   3   51.69    4.90
   3 -12  -3   52.79    4.30
  -3  12   3   48.20    5.20
  -3  12   3   45.40    4.30
   3  12  -3   45.90    4.60
   2 -12  -3  320.77   14.80
  -2 -12   3  329.77   15.30
  -2 -12   3  319.17   15.80
   2 -12  -3  306.27   15.30
   2 -12  -3  300.77   14.50
   2 -12  -3  312.27   16.20
  -2 -12   3  302.07   15.60
  -2  12   3  311.57   15.30
   2  12  -3  276.87   15.40
  -2  12   3  315.27   14.80
   2  12  -3  293.67   12.50
   2  12  -3  305.27   12.50
   2  12  -3  289.37   14.90
  -2  12   3  319.97   16.30
  -1 -12   3   99.59    7.00
   1 -12  -3   93.49    6.30
  -1 -12   3  110.09    7.30
   1 -12  -3  109.99    7.30
   1 -12  -3   98.49    6.40
   1 -12  -3  117.09    6.30
  -1  12   3  100.69    7.40
   1  12  -3   95.19    5.00
   1  12  -3   94.39    6.10
  -1  12   3  110.09    6.40
   1  12  -3   90.99    6.80
   1  12  -3   92.59    4.90
  -1  12   3   97.69    6.50
   0 -12   3   63.99    3.40
   0 -12  -3   66.89    4.20
   0 -12  -3   64.29    4.70
   0 -12  -3   51.99    4.70
   0 -12  -3   61.99    5.00
   0 -12   3   65.79    5.70
   0 -12   3   69.99    3.50
   0 -12   3   64.29    5.50
   0  12   3   57.99    4.70
   0  12  -3   58.59    3.90
   0  12  -3   59.39    3.80
   0  12  -3   56.19    4.30
   0  12  -3   59.59    5.20
   0  12   3   68.59    5.70
   0  12   3   69.19    4.70
   1 -12   3  295.47   14.60
  -1 -12  -3  323.97   16.30
  -1 -12  -3  324.27   15.20
  -1 -12  -3  335.17   15.50
   1 -12   3  290.47   16.40
   1 -12   3  357.76   15.00
  -1  12  -3  311.17   14.80
   1  12   3  351.56   16.00
  -1  12  -3  328.27   15.30
   1  12   3  323.97   16.60
   1  12   3  334.17   15.30
  -1  12  -3  335.07   16.60
  -2 -12  -3  405.66   19.80
  -2 -12  -3  437.46   21.70
   2 -12   3  441.66   21.90
  -2 -12  -3  488.45   20.00
   2 -12   3  445.46   20.40
   2  12   3  470.05   22.10
  -2  12  -3  452.15   21.60
  -2  12  -3  457.95   20.20
  -2  12  -3  470.05   20.70
   2  12   3  432.56   20.10
  -3 -12  -3  131.89    9.00
   3 -12   3  114.19    8.50
   3 -12   3  120.59    7.80
  -3 -12  -3  102.29    8.40
  -3 -12  -3  117.59    6.80
   3  12   3  130.69    7.40
  -3  12  -3  134.29    8.60
   3  12   3  116.39    8.80
  -3  12  -3  119.39    9.60
  -3  12  -3  140.29    7.80
  -3  12  -3  121.99    7.80
  -4 -12  -3  188.58   12.40
  -4 -12  -3  215.68   13.10
   4 -12   3  194.58   12.30
   4 -12   3  196.48   11.70
  -4 -12  -3  196.48    9.90
  -4  12  -3  215.78   12.00
  -4  12  -3  214.28   11.30
  -4  12  -3  208.68   12.00
   4  12   3  215.28   13.20
  -4  12  -3  201.28   12.00
   5 -12   3   58.59    5.70
   5 -12   3   55.89    5.90
  -5 -12  -3   51.09    3.60
  -5 -12  -3   54.99    6.60
  -5 -12  -3   54.19    6.10
  -5  12  -3   50.89    5.40
   5  12   3   58.19    6.70
   5  12   3   63.19    5.20
  -5  12  -3   63.79    5.90
  -5  12  -3   55.69    5.50
  -6 -12  -3   89.09    4.90
  -6 -12  -3  107.89    9.70
  -6 -12  -3   81.99    8.20
   6  12   3  104.49    7.40
   6  12   3  104.79    9.80
  -6  12  -3  116.89    8.80
  -6  12  -3  111.59    8.30
  -7 -12  -3   11.10    3.90
  -7 -12  -3    5.00    2.50
   7  12   3    6.80    4.10
  -7  12  -3    9.20    3.00
  -7  12  -3    9.20    3.30
   7  12   3   10.40    2.80
  -8 -12  -3   12.90    4.50
  -8  12  -3   11.80    3.30
   8  12   3   21.70    6.40
   8  12   3   13.60    3.80
  -8  12  -3   14.90    4.20
  -8 -13   3    0.60    2.20
   8 -13  -3   -1.00    2.40
  -8  13   3   -1.70    1.40
  -8  13   3   -1.60    1.30
   8  13  -3    0.70    1.00
  -7 -13   3    5.30    2.70
   7 -13  -3    2.60    2.40
  -7  13   3    7.60    3.00
   7  13  -3    5.10    1.20
  -7  13   3    4.60    1.90
  -6 -13   3    5.30    3.00
   6 -13  -3    2.50    2.00
   6 -13  -3    2.10    1.60
  -6  13   3    9.00    3.80
  -6  13   3    1.70    1.40
   6  13  -3    4.40    1.10
   5 -13  -3    1.00    1.60
  -5 -13   3    5.70    2.30
  -5 -13   3    2.20    2.00
   5 -13  -3    3.10    2.40
   5  13  -3    1.00    0.50
  -5  13   3    0.40    1.30
  -5  13   3   -1.50    1.60
   4 -13  -3  440.06   19.70
  -4 -13   3  427.26   20.50
  -4 -13   3  424.56   20.30
  -4 -13   3  395.46   20.50
   4 -13  -3  388.66   21.50
   4  13  -3  389.76   20.00
  -4  13   3  412.26   20.10
  -4  13   3  376.06   21.10
   3 -13  -3    1.60    2.10
  -3 -13   3    0.90    1.50
   3 -13  -3    3.40    1.60
  -3 -13   3    2.70    2.10
   3 -13  -3    3.00    1.60
  -3 -13   3    4.20    2.10
  -3  13   3    4.80    2.00
   3  13  -3    3.50    1.80
  -3  13   3    4.00    2.20
  -2 -13   3  113.99    8.10
  -2 -13   3  131.79    7.90
  -2 -13   3  127.59    8.40
   2 -13  -3  111.09    8.40
   2 -13  -3  136.69    7.50
   2 -13  -3  115.59    7.20
   2  13  -3  119.49    5.30
  -2  13   3  119.89    7.40
   2  13  -3  115.89    5.40
   2  13  -3  113.59    7.50
  -2  13   3  125.59    8.70
   2  13  -3  107.99    8.00
  -2  13   3  122.19    7.80
   1 -13  -3  101.29    6.70
   1 -13  -3   96.19    6.60
   1 -13  -3  106.99    7.50
   1 -13  -3  127.59    6.70
  -1 -13   3  111.39    7.60
  -1 -13   3  104.39    7.40
   1  13  -3  109.39    5.40
   1  13  -3   97.29    6.50
   1  13  -3   98.29    5.30
  -1  13   3  108.09    7.00
   1  13  -3   99.09    7.40
  -1  13   3  110.29    8.00
  -1  13   3  112.59    6.70
   0 -13   3  143.89    9.20
   0 -13   3  144.79    6.60
   0 -13   3  137.69    9.20
   0 -13   3  155.08    6.70
   0 -13  -3  146.09    8.80
   0 -13  -3  135.59    8.60
   0  13   3  149.09    8.10
   0  13  -3  138.09    7.30
   0  13   3  151.08    9.60
   0  13  -3  122.79    8.70
   0  13  -3  143.99    8.10
   0  13   3  145.79    8.50
  -1 -13  -3    3.90    1.90
   1 -13   3    3.90    2.00
  -1 -13  -3    2.20    1.20
  -1 -13  -3    3.40    1.60
   1 -13   3    2.10    1.20
  -1  13  -3    4.80    2.30
  -1  13  -3    1.00    1.00
  -1  13  -3    2.50    1.40
   1  13   3    4.10    2.30
   1  13   3    1.80    1.20
   2 -13   3   33.40    3.40
   2 -13   3   26.60    3.90
  -2 -13  -3   27.90    3.90
  -2 -13  -3   35.10    3.20
  -2 -13  -3   40.20    3.40
  -2  13  -3   33.10    3.50
  -2  13  -3   36.90    3.50
   2  13   3   40.30    4.70
  -2  13  -3   38.50    4.40
   2  13   3   35.60    3.40
  -3 -13  -3    3.70    2.40
   3 -13   3   -0.90    1.40
   3 -13   3    0.90    1.20
  -3 -13  -3   -0.20    1.60
  -3 -13  -3    1.40    1.10
  -3  13  -3    2.50    1.50
   3  13   3    0.30    1.70
   3  13   3    1.70    1.40
  -3  13  -3    2.20    2.00
  -3  13  -3    3.60    1.70
  -4 -13  -3   63.59    6.50
  -4 -13  -3   65.09    6.40
   4 -13   3   58.89    6.00
   4 -13   3   69.49    5.70
  -4 -13  -3   57.89    4.00
  -4  13  -3   49.10    5.40
   4  13   3   56.19    6.40
   4  13   3   63.19    5.00
  -4  13  -3   56.49    5.00
  -4  13  -3   53.69    5.30
   5 -13   3   46.80    5.00
   5 -13   3   45.60    5.30
  -5 -13  -3   41.10    3.00
  -5 -13  -3   52.99    6.10
  -5 -13  -3   30.10    5.00
   5  13   3   38.80    4.10
  -5  13  -3   47.20    5.00
   5  13   3   41.60    5.80
  -5  13  -3   40.90    5.00
  -5  13  -3   51.29    5.30
   6 -13   3    4.50    3.00
  -6 -13  -3   12.70    4.20
  -6 -13  -3   12.30    4.00
   6  13   3    7.60    3.90
   6  13   3    9.30    2.70
  -6  13  -3   10.20    3.10
  -6  13  -3    8.80    3.30
  -7 -13  -3   25.20    5.40
  -7 -13  -3   15.30    4.60
   7  13   3   19.00    5.80
  -7  13  -3   23.60    4.10
  -7  13  -3   14.40    3.60
   7  13   3   22.50    3.60
  -8 -13  -3   46.60    6.50
  -8 -13  -3   51.39    7.60
   8  13   3   58.39    8.50
   8  13   3   50.69    5.50
  -8  13  -3   45.50   11.80
  -8  13  -3   39.30    5.50
   8 -14  -3    4.40    2.60
  -8 -14   3   -1.50    2.00
  -8  14   3   -0.90    1.60
   8  14  -3    1.40    1.20
  -8  14   3   -1.00    1.40
  -7 -14   3    5.50    2.40
   7 -14  -3   13.50    4.70
  -7  14   3    5.40    2.00
   7  14  -3   12.50    1.60
  -7  14   3    9.90    3.30
  -6 -14   3   12.00    3.40
   6 -14  -3    7.60    3.70
  -6  14   3    7.40    2.30
  -6  14   3    3.00    2.40
   6  14  -3    8.70    1.20
  -5 -14   3   79.49    7.50
  -5 -14   3   84.49    7.00
   5 -14  -3   82.99    8.10
  -5  14   3   73.69    7.50
   5  14  -3   80.09    3.90
  -5  14   3   86.69    7.00
  -4 -14   3   79.09    7.10
  -4 -14   3   77.79    6.60
   4 -14  -3   72.69    6.00
   4 -14  -3   84.49    7.60
  -4 -14   3   84.09    6.80
  -4  14   3   73.39    7.20
   4  14  -3   87.39    7.20
  -4  14   3   88.19    6.80
   3 -14  -3   19.60    3.10
  -3 -14   3   18.10    3.80
  -3 -14   3   20.80    3.70
   3 -14  -3   19.80    2.90
  -3 -14   3   17.10    3.30
   3 -14  -3   20.00    4.30
  -3  14   3   13.70    3.00
  -3  14   3   14.70    3.70
   3  14  -3   16.00    2.70
   2 -14  -3  171.48   10.90
   2 -14  -3  181.08    9.50
  -2 -14   3  165.28   10.30
   2 -14  -3  171.58    9.90
  -2 -14   3  177.28   10.60
   2 -14  -3  159.78    9.40
   2  14  -3  158.58   10.40
  -2  14   3  182.88   11.20
   2  14  -3  171.18    7.50
  -2  14   3  175.28    9.60
   2  14  -3  161.28    9.70
   2  14  -3  159.48    7.40
  -1 -14   3    6.70    2.60
   1 -14  -3    9.70    2.90
   1 -14  -3   12.10    2.70
   1 -14  -3    9.80    2.20
  -1 -14   3   11.40    3.00
   1  14  -3   10.10    2.80
   1  14  -3    7.40    1.50
  -1  14   3   13.20    2.60
   1  14  -3   10.50    2.40
   1  14  -3    6.70    1.30
  -1  14   3   10.00    3.20
  -1  14   3    8.60    2.40
   0 -14  -3  221.88   12.00
   0 -14   3  227.68   13.20
   0 -14   3  266.77   10.50
   0 -14   3  246.38   13.60
   0 -14  -3  219.88   12.70
   0 -14  -3  246.18   12.90
   0 -14   3  231.78   10.30
   0  14   3  254.17   13.90
   0  14  -3  237.08   11.30
   0  14   3  253.37   12.20
   0  14   3  256.37   13.00
   0  14  -3  215.18   13.00
   0  14  -3  233.78   12.20
  -1 -14  -3  429.56   21.90
  -1 -14  -3  485.35   21.30
   1 -14   3  434.46   22.30
   1 -14   3  459.85   20.10
  -1 -14  -3  443.16   20.50
  -1  14  -3  485.25   22.30
   1  14   3  444.66   20.60
  -1  14  -3  468.75   20.30
   1  14   3  447.36   22.40
  -1  14  -3  467.95   21.00
  -2 -14  -3  247.28   11.60
   2 -14   3  208.28   11.40
  -2 -14  -3  217.98   12.90
  -2 -14  -3  217.28   11.10
   2 -14   3  207.88   13.00
  -2  14  -3  216.18   12.90
   2  14   3  242.08   11.70
  -2  14  -3  229.28   12.00
   2  14   3  232.08   13.50
  -2  14  -3  248.78   11.80
   3 -14   3   75.59    6.90
   3 -14   3   92.19    6.40
  -3 -14  -3   84.49    7.20
  -3 -14  -3   82.79    5.10
   3  14   3   74.29    5.50
  -3  14  -3   83.59    5.90
  -3  14  -3   88.99    7.10
   3  14   3   81.19    7.30
  -3  14  -3   78.29    6.20
   4 -14   3  124.99    9.30
  -4 -14  -3  118.99    9.30
  -4 -14  -3   99.29    8.60
  -4 -14  -3  107.29    6.10
   4 -14   3  118.29    8.20
  -4  14  -3  120.79    7.70
  -4  14  -3  114.59    8.30
  -4  14  -3  113.89    8.60
   4  14   3  124.29    7.50
  -5 -14  -3    4.10    2.70
  -5 -14  -3    2.10    0.90
   5 -14   3    2.90    1.90
  -5 -14  -3    2.30    2.10
   5 -14   3    3.70    2.50
   5  14   3    3.70    2.90
  -5  14  -3    4.80    2.10
  -5  14  -3    5.50    2.50
  -6 -14  -3   86.49    8.50
   6 -14   3  107.49    9.00
  -6 -14  -3   93.89    9.20
   6  14   3  108.29   10.00
   6  14   3   91.39    7.10
  -6  14  -3  118.79    9.20
  -7 -14  -3    8.70    3.10
  -7 -14  -3   10.90    4.30
   7  14   3    9.50    4.10
   7  14   3    9.50    2.70
  -7  14  -3   11.40    3.60
  -7  14  -3    9.20    2.90
  -8 -14  -3   -1.90    1.60
  -8 -14  -3   -0.40    2.60
  -8  14  -3    4.00    2.30
   8  14   3    1.10    3.00
   8  14   3   -0.30    1.50
   8 -15  -3    1.20    2.90
  -8 -15   3    0.00    2.30
  -8  15   3    1.10    3.00
  -8  15   3    5.80    2.60
   8  15  -3    2.90    1.40
   7 -15  -3   34.10    5.60
  -7 -15   3   33.90    5.40
  -7  15   3   36.80    4.50
   7  15  -3   40.20    3.00
  -7  15   3   31.90    5.10
  -6 -15   3    4.50    2.90
   6 -15  -3    4.40    2.80
  -6  15   3    7.00    2.90
   6  15  -3    7.00    1.20
  -6  15   3    2.20    1.80
  -5 -15   3    4.80    2.20
  -5 -15   3    2.90    2.10
   5 -15  -3    5.10    3.10
  -5  15   3   -0.70    1.20
   5  15  -3    2.90    2.50
  -5  15   3   -2.10    1.50
   5  15  -3    3.90    0.60
  -4 -15   3  143.39    9.70
  -4 -15   3  139.99    9.90
   4 -15  -3  146.39   10.90
  -4 -15   3  141.79    9.50
  -4  15   3  144.89   10.60
   4  15  -3  142.39   10.00
  -4  15   3  143.89    9.60
   3 -15  -3   13.40    3.80
  -3 -15   3   16.60    3.70
   3 -15  -3   12.70    3.10
  -3 -15   3    4.80    2.60
  -3 -15   3   14.60    3.50
   3  15  -3   10.50    0.80
   3  15  -3   11.20    0.90
   3  15  -3   10.00    2.70
  -3  15   3   13.60    3.00
  -3  15   3    8.60    3.00
   2 -15  -3   27.70    3.50
   2 -15  -3   37.20    5.00
  -2 -15   3   28.90    3.90
  -2 -15   3   28.80    4.30
   2 -15  -3   27.20    3.30
   2  15  -3   25.40    3.30
   2  15  -3   31.00    4.20
   2  15  -3   27.10    2.00
   2  15  -3   27.90    2.00
  -2  15   3   25.70    4.30
  -2  15   3   25.10    3.40
   1 -15  -3  549.45   25.50
  -1 -15   3  535.75   25.50
  -1 -15   3  539.45   25.50
   1 -15  -3  526.05   24.30
   1 -15  -3  522.05   24.60
   1  15  -3  492.85   22.50
  -1  15   3  525.35   25.70
  -1  15   3  569.84   24.20
  -1  15   3  553.84   24.70
   1  15  -3  562.44   24.60
   1  15  -3  503.45   25.40
   0 -15  -3  121.29    7.70
   0 -15   3  131.39    5.90
   0 -15   3  153.48    6.20
   0 -15  -3  141.09    8.70
   0 -15  -3  125.19    8.40
   0 -15   3  130.79    9.10
   0 -15   3  114.59    8.60
   0  15   3  136.59    7.90
   0  15   3  137.49    9.40
   0  15  -3  116.69    7.70
   0  15  -3  122.19    6.90
   0  15  -3  109.49    8.60
   1 -15   3  426.86   22.20
  -1 -15  -3  439.56   20.30
  -1 -15  -3  478.45   21.20
  -1 -15  -3  430.46   21.80
   1 -15   3  448.36   19.80
  -1  15  -3  458.35   20.20
  -1  15  -3  448.56   22.10
   1  15   3  441.86   22.40
  -1  15  -3  453.35   21.00
   1  15   3  462.65   20.60
  -2 -15  -3   24.70    3.80
  -2 -15  -3   15.30    2.40
   2 -15   3   25.70    4.00
   2 -15   3   29.90    3.20
  -2 -15  -3   18.70    2.60
  -2  15  -3   24.10    3.10
   2  15   3   19.40    2.90
  -2  15  -3   31.50    4.40
  -2  15  -3   23.80    3.00
   2  15   3   20.70    3.80
   3 -15   3    1.00    1.40
  -3 -15  -3    1.90    2.00
   3 -15   3    3.30    2.00
  -3 -15  -3   -0.80    0.80
  -3  15  -3    0.20    1.20
  -3  15  -3   -0.50    1.00
  -3  15  -3   -1.50    1.30
   3  15   3   -1.10    1.00
   3  15   3    0.50    1.70
  -4 -15  -3   38.90    2.90
  -4 -15  -3   30.90    5.00
   4 -15   3   36.00    4.80
   4 -15   3   43.50    4.60
  -4 -15  -3   48.20    5.80
  -4  15  -3   36.30    4.40
   4  15   3   36.20    5.30
  -4  15  -3   32.80    4.40
   4  15   3   38.10    3.90
  -4  15  -3   29.60    3.70
  -5 -15  -3   39.20    5.40
  -5 -15  -3   34.50    5.40
   5 -15   3   45.80    5.10
   5 -15   3   48.20    5.40
  -5 -15  -3   35.20    2.20
   5  15   3   46.40    6.30
   5  15   3   42.80    4.40
  -5  15  -3   40.50    4.80
  -5  15  -3   43.40    5.00
   6 -15   3    6.10    2.90
  -6 -15  -3    5.60    3.10
  -6 -15  -3    2.50    2.80
   6  15   3    3.10    1.90
   6  15   3    6.10    3.60
  -6  15  -3    5.90    2.70
  -7 -15  -3   28.90    4.90
  -7 -15  -3   25.00    4.80
   7  15   3   25.50    6.50
   7  15   3   24.10    3.80
  -8 -15  -3   49.30    6.60
  -8 -15  -3   67.29    9.30
   8  15   3   57.99    6.00
  -8  15  -3   55.89    7.10
   8  15   3   57.09    8.20
  -8 -16   3    0.00    2.00
   8 -16  -3   -0.20    2.50
  -8  16   3    4.60    2.60
   8  16  -3    0.10    1.40
  -8  16   3    4.90    2.70
  -7 -16   3   25.40    4.70
   7 -16  -3   31.40    5.40
  -7  16   3   27.10    4.20
  -7  16   3   25.80    4.50
   7  16  -3   36.20    2.70
  -6 -16   3   43.30    5.80
   6 -16  -3   37.20    5.50
  -6  16   3   45.10    5.10
   6  16  -3   30.60    5.50
   6  16  -3   36.10    2.50
  -6  16   3   39.30    5.60
  -5 -16   3    1.50    1.90
  -5 -16   3    2.20    1.90
   5 -16  -3    0.30    1.60
   5  16  -3   -1.60    1.40
  -5  16   3    3.80    2.40
   5  16  -3    1.10    0.30
  -5  16   3    1.70    1.00
   4 -16  -3   36.40    4.80
   4 -16  -3   41.00    5.70
  -4 -16   3   38.10    4.90
  -4 -16   3   38.10    4.80
  -4 -16   3   48.50    5.10
  -4  16   3   39.40    5.40
  -4  16   3   40.90    4.70
   4  16  -3   51.89    5.50
  -3 -16   3    6.50    2.80
  -3 -16   3    2.80    2.20
   3 -16  -3    2.00    2.30
  -3 -16   3    0.70    1.80
   3 -16  -3    2.90    1.80
   3  16  -3    1.00    1.40
   3  16  -3    2.90    0.70
  -3  16   3    2.10    2.40
   3  16  -3    2.00    0.60
  -3  16   3    1.80    1.60
   2 -16  -3  128.29    9.30
  -2 -16   3  123.69    8.80
   2 -16  -3  115.49    8.10
   2 -16  -3  126.79    8.00
  -2 -16   3  125.19    8.90
  -2  16   3  128.39    8.50
  -2  16   3  132.79    9.60
   2  16  -3  120.99    8.30
   2  16  -3  143.49    9.50
   2  16  -3  121.29    6.10
   1 -16  -3  119.99    8.00
  -1 -16   3  119.29    8.50
   1 -16  -3  107.19    7.30
   1 -16  -3  123.19    8.50
  -1 -16   3  121.49    8.60
  -1  16   3  133.79    7.70
   1  16  -3  106.59    6.10
   1  16  -3   99.69    8.10
  -1  16   3  112.39    8.80
   1  16  -3  119.29    7.70
   0 -16   3  269.97   10.20
   0 -16   3  206.78   13.10
   0 -16  -3  236.68   13.20
   0 -16  -3  234.98   13.20
   0 -16   3  233.58   13.80
   0 -16  -3  199.78   11.80
   0 -16   3  234.78   10.00
   0  16   3  262.57   14.30
   0  16  -3  239.18   12.60
   0  16   3  239.98   12.20
   0  16  -3  230.18   13.60
   0  16  -3  224.58   11.30
   1 -16   3   43.10    3.50
  -1 -16  -3   48.60    4.10
  -1 -16  -3   38.60    4.60
   1 -16   3   46.10    5.20
  -1 -16  -3   51.19    4.70
  -1  16  -3   44.70    5.10
   1  16   3   52.39    4.40
   1  16   3   51.29    5.60
  -1  16  -3   40.90    4.30
  -1  16  -3   49.80    4.10
[truncated: 513,110 more chars]
