# Supplementary material for: Crystal structure of N-[4-amino-5-cyano-6-(methyl­sulfan­yl)pyridin-2-yl]-2-(cyclo­hexyl­sulfan­yl)acetamide
Source: Acta Crystallogr Sect E Struct Rep Online. 2014 Aug 20;70(Pt 9):o1031–2. doi: 10.1107/S1600536814018534 (PMC4186101; doi:10.1107/S1600536814018534)
Supplement: Supplementary file 2 [file e-70-o1031-Isup2.hkl]

#
# h,k,l, Fc-squared, Fo-squared, sigma(Fo-squared), status flag
#
data_I
_shelx_title ' SKM059_0m in P2(1)/n'
_shelx_refln_list_code          4
_shelx_F_calc_maximum      194.23
_exptl_crystal_F_000       712.00
_reflns_d_resolution_high  0.7330

loop_
 _space_group_symop_operation_xyz
 'x, y, z'
 '-x+1/2, y+1/2, -z+1/2'
 '-x, -y, -z'
 'x-1/2, -y-1/2, z-1/2'

_cell_length_a     7.2269
_cell_length_b    24.6549
_cell_length_c     9.6933
_cell_angle_alpha  90.000
_cell_angle_beta   92.533
_cell_angle_gamma  90.000

_shelx_F_squared_multiplier     1.000

loop_
 _refln_index_h
 _refln_index_k
 _refln_index_l
 _refln_F_squared_calc
 _refln_F_squared_meas
 _refln_F_squared_sigma
 _refln_observed_status
   2   0   0       5764.42       5904.74       105.72 o
   4   0   0       3320.27       3735.09        63.45 o
   6   0   0        540.37        528.20        18.68 o
   8   0   0        204.11        204.26        10.98 o
   1   1   0       1358.76       1440.21        20.88 o
   2   1   0        505.02        501.29         8.01 o
   3   1   0        945.65       1109.81        15.80 o
   4   1   0         94.40        102.32         3.15 o
   5   1   0        276.94        248.06         7.81 o
   6   1   0        216.78        193.72         7.13 o
   7   1   0         15.04         12.60         2.58 o
   8   1   0         30.81         26.80         3.25 o
   9   1   0          2.25          5.28         2.81 o
   1   2   0       1770.44       1742.30        22.47 o
   2   2   0        199.80        180.55         3.52 o
   3   2   0       7055.32       7575.64        87.89 o
   4   2   0       1405.33       1532.59        20.74 o
   5   2   0        877.96        826.36        13.68 o
   6   2   0         12.15         13.90         2.74 o
   7   2   0          3.61          4.82         2.21 o
   8   2   0         41.12         38.99         3.33 o
   9   2   0        102.50         97.37         7.60 o
   1   3   0       4946.23       5277.31        63.45 o
   2   3   0         18.20          7.23         1.01 o
   3   3   0       1174.25       1344.19        16.42 o
   4   3   0          0.76          0.48         0.83 o
   5   3   0        263.55        281.40         7.20 o
   6   3   0        607.51        618.48        14.56 o
   7   3   0         30.58         36.05         3.36 o
   8   3   0          1.34         -2.43         2.43 o
   9   3   0         12.64         11.13         3.48 o
   0   4   0        316.61        336.18         7.41 o
   1   4   0          6.85          5.91         0.80 o
   2   4   0        147.48        143.58         2.84 o
   3   4   0          3.01          1.10         0.78 o
   4   4   0        623.00        664.05         9.36 o
   5   4   0          0.37         -0.95         1.07 o
   6   4   0        131.87        158.06         4.67 o
   7   4   0         57.07         62.13         5.84 o
   8   4   0        165.45        183.75        12.75 o
   9   4   0        195.30        171.64         9.31 o
   1   5   0        224.40        255.20         3.86 o
   2   5   0       5752.04       6231.78        75.54 o
   3   5   0        569.07        557.88         9.02 o
   4   5   0          8.20         18.08         1.62 o
   5   5   0        586.02        604.01        15.10 o
   6   5   0         42.75         37.88         3.90 o
   7   5   0        134.98        133.96         7.40 o
   8   5   0         29.58         19.52         3.96 o
   9   5   0        121.60        111.08         7.64 o
   0   6   0      11480.22      12386.30       219.77 o
   1   6   0       2425.46       2531.61        29.13 o
   2   6   0        539.22        526.48         7.71 o
   3   6   0       2827.60       3036.77        35.27 o
   4   6   0       3639.74       3678.01        44.68 o
   5   6   0        453.99        472.66        11.48 o
   6   6   0        624.38        592.14        19.92 o
   7   6   0         45.08         39.05         5.54 o
   8   6   0          3.33          4.78         3.33 o
   9   6   0         37.09         33.71         5.17 o
   1   7   0       6305.79       6806.11        68.19 o
   2   7   0       1357.68       1359.51        17.78 o
   3   7   0          6.47         14.12         1.34 o
   4   7   0        438.50        420.28         7.30 o
   5   7   0        704.87        739.68        15.86 o
   6   7   0        370.81        374.58        13.10 o
   7   7   0        279.32        257.32        10.66 o
   8   7   0          5.98          3.26         2.53 o
   9   7   0         99.62        110.76         8.08 o
   0   8   0       2929.56       3249.72        74.81 o
   1   8   0       4865.47       4886.56        49.52 o
   2   8   0        449.25        532.94         7.77 o
   3   8   0         19.55         14.87         1.51 o
   4   8   0        212.74        248.24         5.24 o
   5   8   0        550.74        535.42        12.80 o
   6   8   0          5.53          2.35         2.13 o
   7   8   0        880.39        884.06        23.46 o
   8   8   0        235.82        244.69        10.77 o
   9   8   0         97.08         97.17         9.48 o
   1   9   0        489.90        506.15         6.92 o
   2   9   0        147.16        161.00         3.53 o
   3   9   0       1407.51       1478.89        19.45 o
   4   9   0        155.72        153.94         4.74 o
   5   9   0        261.32        253.98         8.13 o
   6   9   0        413.33        420.67        11.63 o
   7   9   0        308.81        281.65        12.75 o
   8   9   0         10.73          6.79         3.32 o
   9   9   0         42.21         27.20         6.00 o
   0  10   0        628.42        742.26        15.01 o
   1  10   0        630.25        582.20         8.13 o
   2  10   0        921.65        901.70        12.36 o
   3  10   0          8.73         11.69         1.42 o
   4  10   0       1499.82       1367.41        21.30 o
   5  10   0          0.73         -1.79         1.79 o
   6  10   0         78.69         80.11         5.06 o
   7  10   0         18.58         18.54         3.88 o
   8  10   0         81.92         77.07         7.30 o
   9  10   0         12.73          3.67         3.86 o
   1  11   0        106.80        120.31         2.89 o
   2  11   0       2360.22       2209.54        26.78 o
   3  11   0        341.25        314.66         5.88 o
   4  11   0        318.19        302.67         7.28 o
   5  11   0        154.12        157.51         6.41 o
   6  11   0        341.10        332.88        10.23 o
   7  11   0         47.62         46.16         8.30 o
   8  11   0        104.88        124.39         8.71 o
   9  11   0         40.69         38.96         7.62 o
   0  12   0          0.05         -0.75         2.55 o
   1  12   0       1094.87       1128.03        14.55 o
   2  12   0        991.33        992.24        13.52 o
   3  12   0        100.09         91.68         3.00 o
   4  12   0        367.28        352.89         8.13 o
   5  12   0        132.16        122.48         5.80 o
   6  12   0         35.02         41.26         4.66 o
   7  12   0        239.75        246.83        11.01 o
   8  12   0          0.01          3.99         3.66 o
   9  12   0          4.75          2.72        12.83 o
   1  13   0       2396.14       2484.61        29.68 o
   2  13   0         12.92         14.62         1.59 o
   3  13   0        155.15        122.30         3.92 o
   4  13   0          8.59          7.64         2.14 o
   5  13   0        705.82        732.34        18.23 o
   6  13   0         33.04         28.10         4.00 o
   7  13   0         22.39         17.08         5.71 o
   8  13   0          1.40          0.57         6.82 o
   0  14   0         26.37         30.99         3.10 o
   1  14   0       1376.32       1462.47        18.61 o
   2  14   0        325.68        299.32         7.02 o
   3  14   0        164.28        160.90         4.79 o
   4  14   0       2081.47       1980.20        31.50 o
   5  14   0          4.97          3.14         2.14 o
   6  14   0         26.15         22.08         5.53 o
   7  14   0         28.70         25.84         4.63 o
   8  14   0        104.72        123.34         8.88 o
   1  15   0          2.71          0.24         1.03 o
   2  15   0         36.09         42.18         2.87 o
   3  15   0          4.93          6.14         1.66 o
   4  15   0         40.59         44.30         3.78 o
   5  15   0         86.84         75.71         5.15 o
   6  15   0        211.45        219.71         8.79 o
   7  15   0          9.51         11.87         3.05 o
   8  15   0         23.43         26.86         5.13 o
   0  16   0        811.94        753.69        20.07 o
   1  16   0       2047.50       1990.17        25.96 o
   2  16   0        182.71        169.22         6.94 o
   3  16   0          0.91         -1.27         1.47 o
   4  16   0        102.61         97.45         4.86 o
   5  16   0        165.29        175.11         7.78 o
   6  16   0         63.67         66.68         5.43 o
   7  16   0        126.83        153.73         9.89 o
   8  16   0         70.99         85.37         8.10 o
   1  17   0         23.22         26.45         1.96 o
   2  17   0         56.92         65.37         3.68 o
   3  17   0        620.51        618.14        12.76 o
   4  17   0        366.71        367.15        10.24 o
   5  17   0         12.36          7.27         3.20 o
   6  17   0         52.28         70.64         5.53 o
   7  17   0        210.43        227.63        10.71 o
   8  17   0          3.88          2.57         3.90 o
   0  18   0         66.59         51.68         4.62 o
   1  18   0        150.90        129.08         3.73 o
   2  18   0         14.20         17.67         2.51 o
   3  18   0        285.72        259.54         8.03 o
   4  18   0         23.10         21.97         3.34 o
   5  18   0         27.12         24.72         3.74 o
   6  18   0          5.34          4.95         2.22 o
   7  18   0          1.93          1.94         2.40 o
   8  18   0         94.58         80.03        10.63 o
   1  19   0          1.47          3.45         1.29 o
   2  19   0        259.23        261.33         7.24 o
   3  19   0          2.90         -2.15         2.79 o
   4  19   0          0.80          1.76         5.10 o
   5  19   0        346.85        341.56        11.36 o
   6  19   0        120.82        135.01         7.50 o
   7  19   0        212.23        214.06        10.87 o
   8  19   0          0.34          4.80        10.16 o
   0  20   0       1422.48       1299.57        29.62 o
   1  20   0        102.07        100.70         3.31 o
   2  20   0        173.71        182.33         6.17 o
   3  20   0        825.39        818.13        17.33 o
   4  20   0          1.90          1.67         3.14 o
   5  20   0        329.13        346.26        11.56 o
   6  20   0         87.03         78.40         6.25 o
   7  20   0          4.48          9.06         3.18 o
   1  21   0          4.06          4.16         1.55 o
   2  21   0         53.24         63.16         4.10 o
   3  21   0        497.38        517.61        12.92 o
   4  21   0          3.69          3.49         3.04 o
   5  21   0         87.71         89.56         7.24 o
   6  21   0         13.71         16.50         3.26 o
   7  21   0         36.96         36.27         5.58 o
   0  22   0          0.39         -1.99         1.99 o
   1  22   0         69.82         88.58         4.59 o
   2  22   0         57.35         68.88         4.49 o
   3  22   0       1213.49       1206.22        23.67 o
   4  22   0          0.59         -2.23         2.23 o
   5  22   0        132.75        143.50         7.71 o
   6  22   0         23.35         19.26         4.43 o
   7  22   0         12.18         15.67         4.37 o
   1  23   0        440.30        450.11        10.75 o
   2  23   0        205.57        233.27         7.33 o
   3  23   0        644.57        624.51        15.12 o
   4  23   0         94.92         93.79         6.46 o
   5  23   0         12.68         12.66         3.27 o
   6  23   0        121.97        126.37         8.81 o
   7  23   0        110.48         93.67        14.42 o
   0  24   0          3.35          0.61         2.44 o
   1  24   0        193.90        186.73         6.67 o
   2  24   0         42.76         47.46         4.12 o
   3  24   0         32.65         33.29         4.01 o
   4  24   0         65.24         77.60         6.18 o
   5  24   0        174.85        203.03        13.17 o
   6  24   0        220.37        244.27        11.51 o
   1  25   0         26.12         27.40         3.49 o
   2  25   0        580.61        582.22        13.25 o
   3  25   0         44.91         53.22         4.67 o
   4  25   0          6.37         12.74         3.11 o
   5  25   0          0.10         -1.57         3.48 o
   6  25   0        211.07        220.27        11.11 o
   0  26   0        357.42        379.93        12.32 o
   1  26   0         18.51         15.67         2.75 o
   2  26   0        166.00        175.91         7.34 o
   3  26   0          6.85          7.35         3.16 o
   4  26   0          4.33         -3.36         3.36 o
   5  26   0          6.16         -0.45         2.62 o
   6  26   0         38.79         28.33         8.80 o
   1  27   0        160.10        157.59         6.84 o
   2  27   0          0.50         -1.75         1.75 o
   3  27   0         32.95         28.91         4.30 o
   4  27   0         41.71         44.84         5.74 o
   5  27   0        128.71        144.78         8.74 o
   0  28   0         31.14         35.43         4.32 o
   1  28   0        117.94        126.04         5.80 o
   2  28   0         18.79         25.66         5.10 o
   3  28   0          1.28         -1.06         2.07 o
   4  28   0         41.23         42.00         5.88 o
   5  28   0        223.00        247.66        15.45 o
   1  29   0         57.96         60.47         6.03 o
   2  29   0        390.26        384.93        11.34 o
   3  29   0         54.15         66.18         8.68 o
   4  29   0          2.57         -0.02         4.03 o
   0  30   0        244.97        228.88        12.01 o
   1  30   0         12.77          7.85         2.27 o
   2  30   0         97.47        104.74         7.50 o
   3  30   0         24.89         23.05         7.23 o
   4  30   0          2.93         17.65        11.26 o
   1  31   0         15.70         17.15         3.07 o
   2  31   0        277.19        271.17        12.20 o
   3  31   0         13.56          7.48         4.59 o
   0  32   0          1.87          2.81         3.98 o
   1  32   0         37.46         25.49         3.51 o
   2  32   0          0.32          6.98         3.26 o
   3  32   0         77.99        108.43        30.31 o
   1  33   0         49.12         45.10         5.04 o
  -9   0   1          5.89         -0.01         4.37 o
  -7   0   1         99.78        110.84        11.25 o
  -5   0   1        410.90        434.23        11.78 o
  -3   0   1       4498.42       4957.43       121.42 o
  -1   0   1      18775.16      18530.09       717.30 o
   1   0   1       2479.14       2511.79        58.94 o
   3   0   1       7907.38       9161.58       164.40 o
   5   0   1        111.92        117.66         6.49 o
   7   0   1         37.10         15.91         5.78 o
   9   0   1        121.49        128.14         8.97 o
  -9   1   1        119.29        125.44        10.83 o
  -8   1   1        103.63        114.00         6.53 o
  -7   1   1          0.86         -0.42         1.66 o
  -6   1   1          1.51          4.55         1.94 o
  -5   1   1          5.74          5.68         1.41 o
  -4   1   1       1020.27       1024.67        14.46 o
  -3   1   1         36.50         28.73         1.54 o
  -2   1   1        371.80        380.65         6.31 o
  -1   1   1        298.45        272.79         4.29 o
   0   1   1       2121.88       2245.53        32.01 o
   1   1   1      11465.91      12048.18       143.64 o
   2   1   1       8175.71       8954.34       112.96 o
   3   1   1         59.58         32.82         2.04 o
   4   1   1       2469.86       2677.07        33.15 o
   5   1   1        602.55        594.54        11.36 o
   6   1   1         38.53         32.89         3.33 o
   7   1   1        211.76        247.38         8.90 o
   8   1   1        234.19        218.15         8.69 o
   9   1   1          0.80         -2.35         2.35 o
  -9   2   1          5.85         10.63         2.81 o
  -8   2   1        333.93        306.36        11.99 o
  -7   2   1         46.68         56.31         5.25 o
  -6   2   1          0.06         -0.99         1.41 o
  -5   2   1          0.15          1.47         1.13 o
  -4   2   1       1157.09       1230.27        16.26 o
  -3   2   1       1574.96       1608.12        21.57 o
  -2   2   1       5638.48       5956.35        79.59 o
  -1   2   1        416.17        471.42         7.92 o
   0   2   1          9.70         -0.88         0.88 o
   1   2   1       1159.78       1356.67        17.22 o
   2   2   1       1084.86       1088.66        14.64 o
   3   2   1        285.37        334.69         5.76 o
   4   2   1        484.88        416.29         7.10 o
   5   2   1        117.42        103.74         4.38 o
   6   2   1        677.66        627.64        14.18 o
   7   2   1         37.87         28.35         5.04 o
   8   2   1        111.76        104.28         5.89 o
   9   2   1          0.35          1.05         3.00 o
  -9   3   1        155.60        158.61         8.33 o
  -8   3   1        202.01        201.80         9.11 o
  -7   3   1         90.49         98.77         6.37 o
  -6   3   1       1076.09       1021.99        22.18 o
  -5   3   1         16.03         15.05         2.40 o
  -4   3   1       1287.88       1267.70        17.68 o
  -3   3   1          7.38         17.04         1.47 o
  -2   3   1       1372.49       1423.08        19.30 o
  -1   3   1       3720.55       3783.39        54.17 o
   0   3   1       1999.09       2199.93        29.89 o
   1   3   1        186.08        236.45         4.08 o
   2   3   1       2176.66       2290.29        30.29 o
   3   3   1        420.84        386.36         6.28 o
   4   3   1        752.51        685.04         9.90 o
   5   3   1        438.74        492.50        10.00 o
   6   3   1          9.27          6.99         2.29 o
   7   3   1        675.67        662.22        18.08 o
   8   3   1         17.16         11.12         2.56 o
   9   3   1          4.13          3.86         3.10 o
  -9   4   1         44.08         55.51         5.85 o
  -8   4   1         57.81         57.17         5.74 o
  -7   4   1        262.00        253.13        10.05 o
  -6   4   1        151.28        163.18         6.90 o
  -5   4   1        185.18        168.17         5.89 o
  -4   4   1       1323.35       1440.48        19.80 o
  -3   4   1          7.82         26.45         1.59 o
  -2   4   1       1301.24       1362.52        18.89 o
  -1   4   1       4618.75       5087.84        72.38 o
   0   4   1        521.49        618.69         8.86 o
   1   4   1      12167.79      13062.25       149.45 o
   2   4   1       2603.90       2758.59        33.09 o
   3   4   1        818.43        850.14        11.87 o
   4   4   1        388.62        397.50         8.42 o
   5   4   1        244.61        244.52         6.42 o
   6   4   1         25.06         29.07         3.30 o
   7   4   1        144.23        144.49         7.05 o
   8   4   1        295.14        297.93         9.33 o
   9   4   1        344.11        340.47        16.47 o
  -9   5   1         25.13         23.81         4.27 o
  -8   5   1         60.11         59.31         6.08 o
  -7   5   1        187.19        191.01         8.83 o
  -6   5   1         36.66         44.88         4.83 o
  -5   5   1        260.25        225.58         6.57 o
  -4   5   1        881.50        942.06        21.67 o
  -3   5   1       2153.97       2224.83        26.28 o
  -2   5   1       1613.23       1815.08        25.95 o
  -1   5   1      37725.94      37293.05       464.71 o
   0   5   1       9822.10      10569.57       120.99 o
   1   5   1        420.62        453.46         6.98 o
   2   5   1         43.69         40.52         1.97 o
   3   5   1        647.66        647.36         9.93 o
   4   5   1        782.65        853.03        12.40 o
   5   5   1        122.55        114.02         4.53 o
   6   5   1        692.44        671.92        14.86 o
   7   5   1        147.94        139.85         6.07 o
   8   5   1         92.24         99.88         6.95 o
   9   5   1          0.01          2.61         3.29 o
  -9   6   1          0.83          3.32         3.01 o
  -8   6   1         36.90         44.54         5.41 o
  -7   6   1         85.95         95.75         6.35 o
  -6   6   1        337.11        341.35        10.66 o
  -5   6   1        310.95        315.11         8.78 o
  -4   6   1          6.62          7.29         1.29 o
  -3   6   1         11.21          7.86         1.11 o
  -2   6   1        397.50        499.89         7.97 o
  -1   6   1      16026.62      17295.22       206.80 o
   0   6   1         11.61         15.65         1.30 o
   1   6   1       1344.20       1312.89        17.38 o
   2   6   1        242.44        322.02         5.12 o
   3   6   1       1503.12       1628.30        20.09 o
   4   6   1       2360.71       2373.42        29.89 o
   5   6   1       1132.16       1097.21        17.17 o
   6   6   1          1.45          3.99         2.22 o
   7   6   1        308.33        283.73        15.11 o
   8   6   1          0.06         -0.29         2.31 o
   9   6   1        102.47        109.76        12.45 o
  -9   7   1         48.91         48.74         6.54 o
  -8   7   1        123.62        127.21         7.50 o
  -7   7   1         39.81         27.21         5.10 o
  -6   7   1        403.05        418.43        12.17 o
  -5   7   1       4033.48       3928.78        63.86 o
  -4   7   1        553.38        533.32        12.43 o
  -3   7   1        185.77        198.67         3.86 o
  -2   7   1        144.08        108.27         3.62 o
  -1   7   1      18834.63      20427.62       223.98 o
   0   7   1        501.31        549.15         9.68 o
   1   7   1        426.51        394.25         6.05 o
   2   7   1       2435.56       2499.56        28.22 o
   3   7   1       5441.10       5789.93        60.78 o
   4   7   1         14.43         11.48         1.46 o
   5   7   1          6.72          6.15         1.45 o
   6   7   1         26.72         25.91         3.85 o
   7   7   1          7.27          6.38         3.40 o
   8   7   1          0.00          5.30         2.60 o
   9   7   1         98.71        123.69         9.68 o
  -9   8   1         39.01         34.88         5.23 o
  -8   8   1         13.80         19.65         3.77 o
  -7   8   1          2.87         -0.04         2.33 o
  -6   8   1         47.85         49.38         4.59 o
  -5   8   1        131.53        116.65         6.48 o
  -4   8   1        181.41        167.37         6.21 o
  -3   8   1        133.08        111.51         2.84 o
  -2   8   1        506.56        555.97         8.98 o
  -1   8   1       6707.13       7170.32        80.06 o
   0   8   1        133.88        116.04         3.06 o
   1   8   1        288.33        265.46         4.65 o
   2   8   1        635.06        761.78         9.57 o
   3   8   1         92.38        125.82         3.05 o
   4   8   1         35.87         35.22         1.89 o
   5   8   1       1139.25       1121.60        20.65 o
   6   8   1          0.28          4.58         2.36 o
   7   8   1        116.04        103.48         6.91 o
   8   8   1         55.00         60.53        10.91 o
   9   8   1        111.16        145.90        13.18 o
  -9   9   1          1.26          0.47         3.39 o
  -8   9   1        174.82        197.70         9.46 o
  -7   9   1        129.08        137.96         7.09 o
  -6   9   1        121.40        116.12         5.70 o
  -5   9   1        823.04        818.13        17.28 o
  -4   9   1         19.41         27.92         2.09 o
  -3   9   1          6.75          4.05         0.89 o
  -2   9   1       3753.83       3966.09        47.75 o
  -1   9   1        325.60        352.48         5.91 o
   0   9   1       2544.69       2806.97        35.44 o
   1   9   1        264.08        267.24         5.21 o
   2   9   1        192.40        231.99         4.22 o
   3   9   1        463.94        461.87         7.92 o
   4   9   1        408.80        379.99         8.56 o
   5   9   1         37.40         47.54         3.94 o
   6   9   1        371.13        407.73        11.54 o
   7   9   1         42.69         36.92         6.96 o
   8   9   1        288.18        284.44        13.63 o
   9   9   1         76.57         83.62         9.21 o
  -9  10   1          0.25         -0.99         3.38 o
  -8  10   1        185.25        202.54        14.30 o
  -7  10   1        220.61        226.11        10.19 o
  -6  10   1          5.04          4.32         2.20 o
  -5  10   1        749.17        730.06        16.04 o
  -4  10   1        204.18        200.59         4.58 o
  -3  10   1        162.85        143.37         4.64 o
  -2  10   1          9.34          9.24         0.96 o
  -1  10   1        225.31        254.07         5.13 o
   0  10   1       3674.40       3920.71        52.06 o
   1  10   1       3665.79       3707.45        42.75 o
   2  10   1        598.41        646.24         8.60 o
   3  10   1        587.48        538.49         9.24 o
   4  10   1        132.49        127.33         4.65 o
   5  10   1        516.53        497.06        11.66 o
   6  10   1        235.36        231.20         8.39 o
   7  10   1         26.56         27.93         5.61 o
   8  10   1          4.86          2.57         3.05 o
   9  10   1        129.34        132.85        10.73 o
  -9  11   1          8.26          5.13         7.07 o
  -8  11   1        273.42        286.96        15.67 o
  -7  11   1         67.44         76.06         6.23 o
  -6  11   1        189.10        193.85         7.45 o
  -5  11   1        516.82        509.20        12.59 o
  -4  11   1         54.65         42.20         2.33 o
  -3  11   1        416.32        364.94         8.40 o
  -2  11   1         22.87         22.86         1.51 o
  -1  11   1         44.80         51.71         2.25 o
   0  11   1        445.12        430.13         7.35 o
   1  11   1       1059.39       1109.19        14.56 o
   2  11   1        606.18        614.35         8.38 o
   3  11   1       2814.47       2812.03        38.69 o
   4  11   1          0.81          1.38         1.47 o
   5  11   1        345.98        308.22         8.29 o
   6  11   1         55.21         59.78         5.65 o
   7  11   1        118.51        122.26         7.91 o
   8  11   1         21.69         14.63         4.26 o
   9  11   1          2.88         13.63        10.14 o
  -8  12   1        190.59        191.65        10.65 o
  -7  12   1         88.88         96.32         6.99 o
  -6  12   1         31.32         30.75         4.67 o
  -5  12   1        465.49        531.38        13.04 o
  -4  12   1        159.54        152.16         4.42 o
  -3  12   1        898.08        897.22        12.93 o
  -2  12   1       2450.95       2634.91        30.47 o
  -1  12   1       1957.79       2122.71        26.86 o
   0  12   1        314.90        280.91         6.05 o
   1  12   1        201.79        196.19         4.34 o
   2  12   1       1104.29       1065.42        13.22 o
   3  12   1         39.90         50.47         3.04 o
   4  12   1         91.39         79.58         3.91 o
   5  12   1          4.19          1.39         2.05 o
   6  12   1          1.57          3.08         2.49 o
   7  12   1          7.04          9.69         3.38 o
   8  12   1        120.13        112.73         8.65 o
   9  12   1         46.65         37.70        19.43 o
  -8  13   1         89.64         90.17         7.61 o
  -7  13   1          6.04          2.88         5.00 o
  -6  13   1        352.95        360.03        11.77 o
  -5  13   1        370.00        382.52        10.80 o
  -4  13   1         20.92         16.78         2.25 o
  -3  13   1        151.17        155.17         4.13 o
  -2  13   1       7408.18       7538.36        82.28 o
  -1  13   1       3507.46       3657.46        44.59 o
   0  13   1        897.38        834.55        12.66 o
   1  13   1         18.98         23.45         1.88 o
   2  13   1         10.04         14.87         1.67 o
   3  13   1        243.84        220.41         5.56 o
   4  13   1       1260.61       1185.69        23.84 o
   5  13   1         30.85         26.53         3.88 o
   6  13   1        607.35        603.03        16.89 o
   7  13   1         48.19         38.62         5.30 o
   8  13   1        204.61        196.65        11.52 o
  -8  14   1         19.96         17.64         4.28 o
  -7  14   1        338.28        363.59        13.74 o
  -6  14   1          7.07          9.15         3.13 o
  -5  14   1          1.69         -0.34         2.11 o
  -4  14   1        264.07        283.10         8.22 o
  -3  14   1        486.78        460.32         7.94 o
  -2  14   1        191.00        214.24         4.76 o
  -1  14   1         59.60         49.74         2.78 o
   0  14   1        526.90        508.13        10.76 o
   1  14   1        480.96        428.52         7.63 o
   2  14   1       1096.09       1125.10        15.75 o
   3  14   1         39.06         41.01         3.06 o
   4  14   1          2.34          2.91         1.76 o
   5  14   1        338.05        348.90        10.17 o
   6  14   1         10.15          8.74         2.72 o
   7  14   1          5.99          1.50         2.09 o
   8  14   1         49.31         47.07         7.81 o
  -8  15   1          7.20         12.65         3.87 o
  -7  15   1         44.51         46.15         5.65 o
  -6  15   1        335.80        319.54        12.00 o
  -5  15   1         20.82         13.63         2.48 o
  -4  15   1       1570.51       1476.07        26.58 o
  -3  15   1        314.41        299.42         8.38 o
  -2  15   1        307.22        305.92         6.33 o
  -1  15   1       1721.07       1880.35        27.55 o
   0  15   1        353.38        366.70         7.57 o
   1  15   1        806.13        772.20        12.67 o
   2  15   1        728.80        706.45        10.94 o
   3  15   1        745.43        700.39        13.90 o
   4  15   1         13.10          5.11         2.11 o
   5  15   1        345.50        330.89         9.96 o
   6  15   1        167.28        176.14         8.00 o
   7  15   1         95.28         94.78         6.41 o
   8  15   1          5.80          2.91         3.34 o
  -8  16   1        122.63        138.09        13.83 o
  -7  16   1         24.68         27.67         4.09 o
  -6  16   1         17.09         21.72         3.44 o
  -5  16   1         22.07         19.49         3.21 o
  -4  16   1       1997.79       1902.36        36.13 o
  -3  16   1        464.26        467.91         9.01 o
  -2  16   1        358.59        333.73         7.77 o
  -1  16   1          6.06          6.28         1.75 o
   0  16   1       1076.26       1136.49        17.93 o
   1  16   1         99.95        108.03         3.60 o
   2  16   1        300.05        283.33         5.73 o
   3  16   1          1.41          6.66         2.01 o
   4  16   1         49.33         47.90         4.47 o
   5  16   1         32.58         38.36         4.14 o
   6  16   1        244.55        226.69         9.18 o
   7  16   1        140.32        136.95         7.35 o
   8  16   1         38.99         49.48         6.86 o
  -8  17   1          4.07          4.85         3.85 o
  -7  17   1        352.18        364.08        13.16 o
  -6  17   1         10.87          5.58         3.32 o
  -5  17   1         69.82         77.90         5.41 o
  -4  17   1        990.36        983.58        19.79 o
  -3  17   1         53.39         59.24         3.56 o
  -2  17   1        519.78        483.26        10.04 o
  -1  17   1          0.24          3.62         1.83 o
   0  17   1          4.48          4.32         1.54 o
   1  17   1          0.82          0.93         1.45 o
   2  17   1        132.94        127.58         3.44 o
   3  17   1        266.28        241.64         7.72 o
   4  17   1          3.46          2.13         2.17 o
   5  17   1         53.01         42.83         5.05 o
   6  17   1         60.96         62.92         6.09 o
   7  17   1        198.25        213.45         9.36 o
   8  17   1         56.83         56.14         7.52 o
  -8  18   1         35.08         54.26         7.22 o
  -7  18   1        316.14        342.49        12.75 o
  -6  18   1         58.92         67.43         5.30 o
  -5  18   1        141.30        131.78         6.31 o
  -4  18   1        517.27        520.21        13.75 o
  -3  18   1       1625.00       1563.33        25.26 o
  -2  18   1         18.92         23.63         2.75 o
  -1  18   1        615.73        584.19        13.04 o
   0  18   1          0.29         -1.32         1.32 o
   1  18   1        476.95        454.30         9.43 o
   2  18   1         11.12         12.18         2.18 o
   3  18   1         77.62         97.84         5.11 o
   4  18   1          0.10          1.60         2.15 o
   5  18   1        181.07        192.61         8.21 o
   6  18   1         58.83         69.95         6.21 o
   7  18   1         31.33         35.86         4.87 o
   8  18   1         10.28          7.78         9.41 o
  -8  19   1         19.74         16.30        17.88 o
  -7  19   1        149.89        184.89         8.94 o
  -6  19   1        205.20        225.90        10.80 o
  -5  19   1        873.42        888.02        26.70 o
  -4  19   1         17.69         16.49         2.88 o
  -3  19   1        151.35        153.91         5.54 o
  -2  19   1          0.65         -0.13         1.63 o
  -1  19   1          0.22          1.10         2.01 o
   0  19   1        118.87        135.60         4.58 o
   1  19   1        358.32        336.70         7.84 o
   2  19   1        486.00        449.82        10.08 o
   3  19   1        135.76        132.37         5.83 o
   4  19   1        214.09        210.57         8.27 o
   5  19   1         17.12         14.67         3.61 o
   6  19   1         24.79         23.35         4.55 o
   7  19   1         34.02         31.63         4.91 o
   8  19   1          9.34         17.85        11.66 o
  -7  20   1         28.13         32.49         6.04 o
  -6  20   1        263.91        253.04        10.42 o
  -5  20   1          6.59          6.74         3.16 o
  -4  20   1        132.13        146.51         7.17 o
  -3  20   1        103.05        120.58         5.89 o
  -2  20   1        254.73        259.81         7.40 o
  -1  20   1          0.87         -0.43         1.84 o
   0  20   1       1112.07       1041.80        16.88 o
   1  20   1        164.29        162.81         5.23 o
   2  20   1          1.30          1.04         1.81 o
   3  20   1         13.57         17.12         3.03 o
   4  20   1        182.60        193.65         8.03 o
   5  20   1          0.63         -2.28         2.78 o
   6  20   1         84.59         99.47         8.02 o
   7  20   1         15.54         18.81         4.32 o
  -7  21   1         12.57         14.55         4.25 o
  -6  21   1         57.11         65.18         5.85 o
  -5  21   1          1.80          0.31         2.19 o
  -4  21   1         36.19         34.95         4.11 o
  -3  21   1        123.52        135.48         5.43 o
  -2  21   1        188.62        197.27         6.48 o
  -1  21   1        755.91        773.02        15.59 o
   0  21   1         63.49         70.17         3.70 o
   1  21   1        166.40        147.22         4.99 o
   2  21   1          0.21          0.60         1.72 o
   3  21   1          8.81          5.68         2.85 o
   4  21   1        284.43        281.47        10.03 o
   5  21   1        262.13        251.79        10.39 o
   6  21   1          9.00          4.56         3.32 o
   7  21   1        233.28        262.70        12.27 o
  -7  22   1         48.25         59.28         7.99 o
  -6  22   1        117.16        125.34         7.35 o
  -5  22   1          2.12          4.38         3.23 o
  -4  22   1          6.79          3.04         2.37 o
  -3  22   1         80.20         80.45         4.85 o
  -2  22   1          4.21          1.21         1.88 o
  -1  22   1        104.04        114.89         6.77 o
   0  22   1         91.95        103.49         4.30 o
   1  22   1        443.94        440.00         9.50 o
   2  22   1          2.25          2.29         2.27 o
   3  22   1        189.61        205.74         7.82 o
   4  22   1         71.53         93.94         7.20 o
   5  22   1          3.75          0.98         3.16 o
   6  22   1          0.67          1.55         2.45 o
   7  22   1          1.49          2.26         4.10 o
  -7  23   1          1.36          2.45        11.78 o
  -6  23   1        231.93        246.00        10.81 o
  -5  23   1         63.74         51.91         5.13 o
  -4  23   1         12.30         11.92         3.70 o
  -3  23   1        180.07        195.88         7.73 o
  -2  23   1          4.68          6.09         2.06 o
  -1  23   1         46.67         53.24         4.33 o
   0  23   1        201.92        211.85         6.12 o
   1  23   1         22.24         15.29         2.39 o
   2  23   1        497.98        476.45        12.40 o
   3  23   1        205.14        225.79         8.32 o
   4  23   1        264.88        273.74        10.85 o
   5  23   1         89.07         80.85         6.53 o
   6  23   1         18.45         18.39         3.92 o
   7  23   1          8.94         -2.27         5.89 o
  -6  24   1          6.39          2.93         4.26 o
  -5  24   1          7.80          5.63         2.43 o
  -4  24   1          9.17         14.33         3.30 o
  -3  24   1        358.36        375.89        12.95 o
  -2  24   1        128.90        133.82         5.74 o
  -1  24   1         53.32         60.87         4.53 o
   0  24   1        186.51        194.33         6.82 o
   1  24   1        199.53        198.65         6.03 o
   2  24   1          8.55          6.61         2.41 o
   3  24   1         70.04         83.73         5.58 o
   4  24   1        374.40        389.29        13.52 o
   5  24   1         19.73         17.72         3.58 o
   6  24   1        123.85        159.77         9.22 o
  -6  25   1         25.87         20.50         5.38 o
  -5  25   1          2.86          4.47         3.16 o
  -4  25   1        174.97        181.68         8.55 o
  -3  25   1        339.68        346.02        12.39 o
  -2  25   1         50.45         48.60         4.20 o
  -1  25   1        421.68        421.17        10.69 o
   0  25   1         14.42         21.98         2.35 o
   1  25   1          9.19          8.08         1.97 o
   2  25   1         38.39         40.93         4.24 o
   3  25   1          9.19         11.79         3.00 o
   4  25   1          2.86          8.77         2.75 o
   5  25   1          7.62          8.12         2.77 o
   6  25   1         61.34         81.73         8.10 o
  -6  26   1         21.62         26.92         9.09 o
  -5  26   1          1.68          0.11         3.94 o
  -4  26   1         30.03         26.40         4.08 o
  -3  26   1          0.18          2.50         2.27 o
  -2  26   1        137.27        149.17         6.19 o
  -1  26   1         27.64         28.05         3.31 o
   0  26   1         21.21         25.92         2.50 o
   1  26   1         18.26         23.05         2.81 o
   2  26   1          9.75         10.24         2.58 o
   3  26   1          0.02          1.30         1.96 o
   4  26   1        292.39        315.94        12.35 o
   5  26   1          4.16          2.02         3.00 o
   6  26   1         57.82         54.60        11.88 o
  -5  27   1         20.77         18.55         4.14 o
  -4  27   1        157.80        170.04        11.79 o
  -3  27   1         67.91         65.61         5.73 o
  -2  27   1        192.40        193.97         7.05 o
  -1  27   1          3.45          7.07         2.66 o
   0  27   1         25.50         26.59         3.40 o
   1  27   1          0.35         -0.73         2.32 o
   2  27   1        432.17        474.39        12.48 o
   3  27   1         43.12         33.27         5.25 o
   4  27   1        113.07         99.75         8.38 o
   5  27   1          2.88         -2.71         2.71 o
  -5  28   1         10.85         13.65         5.09 o
  -4  28   1          0.78          7.98         3.56 o
  -3  28   1          5.68          6.80         2.90 o
  -2  28   1          9.48         12.15         2.65 o
  -1  28   1         39.29         35.53         3.79 o
   0  28   1          5.47          4.93         3.35 o
   1  28   1         36.71         48.07         4.43 o
   2  28   1        192.62        204.76         7.74 o
   3  28   1          3.98         11.62         3.36 o
   4  28   1          1.86          4.28         2.99 o
   5  28   1          0.48         -4.99         7.54 o
  -4  29   1         16.07         24.11         4.89 o
  -3  29   1         15.03         12.23         3.18 o
  -2  29   1        223.75        240.24         8.24 o
  -1  29   1         28.65         36.58         3.76 o
   0  29   1        211.06        181.10         7.69 o
   1  29   1         10.76          5.70         3.74 o
   2  29   1        100.26        100.52         5.80 o
   3  29   1          0.46          0.88         2.37 o
   4  29   1          9.37          8.89         3.73 o
  -4  30   1          0.44          4.95         7.76 o
  -3  30   1         16.73         11.89         3.63 o
  -2  30   1         28.41         28.56         5.39 o
  -1  30   1         24.18         22.20         3.37 o
   0  30   1         19.45         18.75         4.22 o
   1  30   1         90.37        104.27         5.52 o
   2  30   1        308.51        310.03        14.85 o
   3  30   1         24.63         21.28         4.35 o
  -3  31   1         12.92         11.10         6.22 o
  -2  31   1          0.06          0.77         3.24 o
  -1  31   1         13.66         13.04         3.75 o
   0  31   1          9.24         11.39         2.53 o
   1  31   1        231.79        250.53        12.03 o
   2  31   1          0.10         -2.58         2.58 o
   3  31   1          2.71         -6.61        14.77 o
  -2  32   1          6.62          3.18         7.13 o
  -1  32   1         45.69         51.44         4.54 o
   0  32   1         15.62         12.31         3.68 o
   1  32   1         44.36         35.39         4.87 o
   2  32   1         16.24         11.94         6.98 o
  -1  33   1         68.91         75.17         6.32 o
   0  33   1         35.17         24.32         4.10 o
   1  33   1         20.23         25.20         5.53 o
  -8   0   2          0.54          1.48         4.29 o
  -6   0   2         74.48         67.01         4.83 o
  -4   0   2        394.23        360.41        12.34 o
  -2   0   2       3617.92       3852.85        97.41 o
   0   0   2        204.36        136.06         5.25 o
   2   0   2        249.79        272.04         6.28 o
   4   0   2        250.02        198.10         6.49 o
   6   0   2       1474.99       1391.73        35.04 o
   8   0   2        258.08        224.72        18.56 o
  -9   1   2         70.03         67.40         8.32 o
  -8   1   2         46.12         52.21         3.86 o
  -7   1   2        171.76        179.66         7.73 o
  -6   1   2        123.80        117.19         4.18 o
  -5   1   2        286.67        265.43         5.89 o
  -4   1   2         11.84         15.84         1.22 o
  -3   1   2        185.92        198.29         4.52 o
  -2   1   2       1275.36       1336.19        17.12 o
  -1   1   2         25.36         31.19         1.36 o
   0   1   2      18497.26      19906.65       248.47 o
   1   1   2        494.35        550.43         7.07 o
   2   1   2       4423.65       4600.82        50.02 o
   3   1   2       3469.93       3683.04        42.47 o
   4   1   2        619.04        662.00        11.52 o
   5   1   2         67.15         57.72         3.87 o
   6   1   2        446.42        451.19        11.01 o
   7   1   2         12.57          3.05         2.37 o
   8   1   2        355.51        342.15        11.62 o
   9   1   2         28.88         29.58         4.22 o
  -9   2   2          2.35         -3.25         5.44 o
  -8   2   2         30.74         23.67         5.64 o
  -7   2   2        429.32        422.89        13.14 o
  -6   2   2        917.10        890.55        19.83 o
  -5   2   2       1256.06       1219.53        24.85 o
  -4   2   2         42.55         54.83         2.56 o
  -3   2   2        147.39        143.37         4.06 o
  -2   2   2        242.26        322.88         5.62 o
  -1   2   2       2474.43       2539.74        31.38 o
   0   2   2        585.28        682.27         9.83 o
   1   2   2       3461.38       3560.26        37.37 o
   2   2   2        551.15        549.64         8.48 o
   3   2   2       5971.02       6407.98        78.71 o
   4   2   2         57.86         53.80         2.79 o
   5   2   2        199.85        181.94         6.77 o
   6   2   2         46.26         48.00         4.21 o
   7   2   2         10.26          9.56         2.98 o
   8   2   2         66.99         64.63         5.23 o
   9   2   2        284.22        319.02        11.33 o
  -9   3   2        167.98        170.82         7.73 o
  -8   3   2          0.34         -1.22         2.12 o
  -7   3   2          1.75          1.07         2.30 o
  -6   3   2       1114.40       1069.33        22.94 o
  -5   3   2        714.07        691.83        14.64 o
  -4   3   2          4.95          7.05         1.30 o
  -3   3   2        139.07        117.70         3.76 o
  -2   3   2        966.81        974.61        13.90 o
  -1   3   2       1539.97       1487.20        19.78 o
   0   3   2         50.54         63.85         2.10 o
   1   3   2        998.07       1109.44        12.61 o
   2   3   2        677.32        687.44         9.80 o
   3   3   2        670.35        630.82         9.65 o
   4   3   2        170.25        159.48         4.57 o
   5   3   2       1316.78       1275.42        24.73 o
   6   3   2        106.51        104.59         5.08 o
   7   3   2         11.92         12.32         3.16 o
   8   3   2        311.91        332.15        15.48 o
   9   3   2          2.90          0.48         2.74 o
  -9   4   2         91.15        103.78        11.70 o
  -8   4   2          1.06         -1.46         2.83 o
  -7   4   2          0.06         -2.66         2.66 o
  -6   4   2        115.22        111.90         6.50 o
  -5   4   2         46.79         54.22         3.71 o
  -4   4   2        632.34        560.87        10.37 o
  -3   4   2       2590.73       2735.28        36.46 o
  -2   4   2        473.79        436.83         8.09 o
  -1   4   2       1530.49       1606.93        21.80 o
   0   4   2      12176.81      13035.30       155.89 o
   1   4   2        810.50        841.43        10.75 o
   2   4   2         19.42         11.85         1.54 o
   3   4   2         51.44         42.51         2.43 o
   4   4   2        684.26        716.15        11.65 o
   5   4   2          2.32          1.75         1.67 o
   6   4   2       1207.52       1215.44        22.33 o
   7   4   2        144.30        123.25         6.37 o
   8   4   2         10.00          9.91         4.43 o
   9   4   2          0.99          2.82         3.41 o
  -9   5   2        396.61        400.86        14.14 o
  -8   5   2        164.14        162.80         8.23 o
  -7   5   2        147.56        161.53         7.78 o
  -6   5   2        293.98        305.20         9.81 o
  -5   5   2        937.37        906.39        16.83 o
  -4   5   2        437.67        406.91         8.07 o
  -3   5   2        755.63        816.54        11.97 o
  -2   5   2          5.55          3.47         1.18 o
  -1   5   2       6286.65       6817.50        82.66 o
   0   5   2        534.18        517.46         7.07 o
   1   5   2         29.20         28.09         1.70 o
   2   5   2         51.64         70.83         2.68 o
   3   5   2       2443.06       2633.44        34.16 o
   4   5   2        169.12        140.83         4.36 o
   5   5   2        583.31        592.18        11.82 o
   6   5   2        134.59        139.17         5.63 o
   7   5   2         33.98         42.93         4.14 o
   8   5   2         54.42         57.37         5.11 o
   9   5   2          9.71         10.43         4.69 o
  -9   6   2          6.53          2.45         2.98 o
  -8   6   2          1.33          3.96         2.51 o
  -7   6   2        587.54        558.97        15.35 o
  -6   6   2         28.30         32.05         3.83 o
  -5   6   2          2.57          0.53         1.51 o
  -4   6   2        632.27        606.11        10.93 o
  -3   6   2         86.52         84.00         3.04 o
  -2   6   2       1147.80       1135.22        16.54 o
  -1   6   2        633.19        644.40         9.25 o
   0   6   2       1410.81       1382.30        16.05 o
   1   6   2       4659.65       5022.12        64.50 o
   2   6   2          0.47          6.46         1.24 o
   3   6   2        615.25        633.95         9.79 o
   4   6   2         10.47          8.20         1.62 o
   5   6   2        507.63        478.84        10.28 o
   6   6   2         92.96         64.12         4.36 o
   7   6   2          0.01          1.21         1.84 o
   8   6   2        198.05        204.57         8.14 o
   9   6   2         49.10         56.21        11.35 o
  -9   7   2         30.81         29.23         4.97 o
  -8   7   2        303.16        313.97        12.09 o
  -7   7   2        600.47        612.17        16.37 o
  -6   7   2        203.66        195.76         9.35 o
  -5   7   2        240.50        237.27         6.87 o
  -4   7   2       2280.26       2211.66        31.27 o
  -3   7   2        350.36        400.89         8.04 o
  -2   7   2       3804.50       4461.47        58.23 o
  -1   7   2         67.23         71.89         1.91 o
   0   7   2       1275.97       1314.81        16.67 o
   1   7   2         55.56         51.91         2.43 o
   2   7   2       1205.77       1242.91        15.84 o
   3   7   2          2.19          1.91         1.14 o
   4   7   2        151.88        130.65         4.14 o
   5   7   2        470.41        435.85        10.59 o
   6   7   2        122.52         85.41         4.84 o
   7   7   2         40.87         28.06         3.10 o
   8   7   2         20.25         21.41         4.53 o
   9   7   2         25.90         18.75         9.29 o
  -9   8   2        104.47        102.60         7.68 o
  -8   8   2         41.79         49.90         5.31 o
  -7   8   2         20.29         14.10         3.06 o
  -6   8   2          1.70          3.04         2.06 o
  -5   8   2         62.61         56.84         3.76 o
  -4   8   2          1.97          4.51         1.02 o
  -3   8   2       2345.07       2487.84        32.67 o
  -2   8   2         62.26         75.64         3.06 o
  -1   8   2       4388.16       4535.25        51.42 o
   0   8   2        192.82        167.74         3.40 o
   1   8   2        277.45        296.94         7.25 o
   2   8   2       1795.60       1884.87        22.15 o
   3   8   2        156.32        125.34         3.45 o
   4   8   2        210.64        216.27         5.46 o
   5   8   2        369.91        337.34         8.29 o
   6   8   2        152.09        170.76         6.88 o
   7   8   2          0.03          3.14         4.19 o
   8   8   2         23.29         28.24         5.38 o
   9   8   2         43.79         47.77         7.74 o
  -9   9   2        131.87        124.45         9.76 o
  -8   9   2         76.33         75.71         8.89 o
  -7   9   2         42.72         52.78         6.30 o
  -6   9   2          1.24         -0.40         2.03 o
  -5   9   2       1917.66       1918.47        34.08 o
  -4   9   2        159.43        156.66         3.97 o
  -3   9   2         54.55         72.23         3.23 o
  -2   9   2         64.20         64.69         2.89 o
  -1   9   2       2842.07       2918.22        32.84 o
   0   9   2          6.15         15.39         1.30 o
   1   9   2       5044.61       4988.47        64.72 o
   2   9   2       1602.60       1629.27        19.58 o
   3   9   2        284.86        302.48         5.96 o
   4   9   2         40.73         30.34         2.50 o
   5   9   2        153.29        153.44         6.63 o
   6   9   2         27.45         19.89         3.57 o
   7   9   2        976.82        981.28        26.33 o
   8   9   2         20.40         20.14         4.54 o
   9   9   2        248.46        265.39        16.60 o
  -9  10   2          6.70         11.31         4.42 o
  -8  10   2         78.16         90.51         7.82 o
  -7  10   2         23.12         22.24         3.79 o
  -6  10   2        131.34        136.52         6.56 o
  -5  10   2        403.89        368.80         9.99 o
  -4  10   2       1342.13       1329.74        19.15 o
  -3  10   2         86.88         95.13         3.41 o
  -2  10   2       3640.23       4089.25        51.81 o
  -1  10   2        169.53        219.11         4.44 o
   0  10   2       1511.38       1461.17        18.84 o
   1  10   2        295.95        318.80         6.47 o
   2  10   2       2084.27       2132.05        25.01 o
   3  10   2          5.86          7.39         1.39 o
   4  10   2         70.44         61.05         2.79 o
   5  10   2        152.47        129.02         4.88 o
   6  10   2        161.05        172.31         9.59 o
   7  10   2        186.81        178.17         9.45 o
   8  10   2         33.15         45.51         6.39 o
   9  10   2          7.05         -5.44        10.49 o
  -9  11   2         37.96         17.10        11.66 o
  -8  11   2        265.94        285.72        13.44 o
  -7  11   2          5.64          0.87         2.88 o
  -6  11   2          2.64          1.57         2.69 o
  -5  11   2       1808.69       1770.72        32.19 o
  -4  11   2       1532.81       1486.93        21.20 o
  -3  11   2       1404.08       1496.34        25.39 o
  -2  11   2         69.46         70.52         3.14 o
  -1  11   2       1913.63       2054.94        26.01 o
   0  11   2        487.39        467.66         6.98 o
   1  11   2        345.22        335.99         6.83 o
   2  11   2       2342.97       2391.30        27.93 o
   3  11   2        649.55        653.83        11.09 o
   4  11   2       2738.51       2707.16        34.72 o
   5  11   2         19.13         18.43         1.80 o
   6  11   2         88.18         97.05         6.14 o
   7  11   2         51.89         68.91         9.15 o
   8  11   2         45.58         51.72         7.06 o
   9  11   2         88.87        102.99        27.59 o
  -8  12   2        225.32        248.82        13.29 o
  -7  12   2        119.31        121.68         6.93 o
  -6  12   2       1175.57       1157.28        25.67 o
  -5  12   2        256.83        237.55         7.77 o
  -4  12   2        576.93        585.03        10.11 o
  -3  12   2        212.83        176.17         5.64 o
  -2  12   2       6864.22       7293.11        82.45 o
  -1  12   2       2354.21       2411.73        30.27 o
   0  12   2        329.06        349.75         5.80 o
   1  12   2          5.21          8.42         1.62 o
   2  12   2       1572.48       1679.35        22.18 o
   3  12   2         59.69         57.67         2.80 o
   4  12   2        126.49        109.52         3.56 o
   5  12   2       1196.48       1163.50        21.23 o
   6  12   2          0.00         -2.74         2.93 o
   7  12   2        144.18        146.69         9.66 o
   8  12   2          0.07          0.96         4.88 o
   9  12   2          5.49         12.05        16.32 o
  -8  13   2        221.05        245.33        12.20 o
  -7  13   2         38.66         39.82         4.55 o
  -6  13   2         68.16         75.54         5.83 o
  -5  13   2         10.27          5.61         1.93 o
  -4  13   2        893.49        846.17        13.67 o
  -3  13   2        127.99        146.80         4.45 o
  -2  13   2       1147.88       1136.53        15.93 o
  -1  13   2        909.36        875.94        12.83 o
   0  13   2        416.75        415.61         6.66 o
   1  13   2         88.09         91.89         3.15 o
   2  13   2        826.43        831.81        12.51 o
   3  13   2          1.03          2.14         1.31 o
   4  13   2         68.22         68.04         2.72 o
   5  13   2          1.50          2.32         2.09 o
   6  13   2        200.65        206.49         8.66 o
   7  13   2         82.08         84.64         7.79 o
   8  13   2          5.28         15.61         4.42 o
  -8  14   2         40.21         37.66         5.55 o
  -7  14   2         26.41         15.07         3.29 o
  -6  14   2        973.46        992.08        23.42 o
  -5  14   2          0.44         -0.85         1.69 o
  -4  14   2         77.50         79.95         2.98 o
  -3  14   2        717.24        706.12        11.83 o
  -2  14   2       2270.78       2370.82        31.63 o
  -1  14   2         72.89         59.74         2.76 o
   0  14   2        263.36        240.57         5.47 o
   1  14   2         18.95         31.49         2.48 o
   2  14   2        856.15        842.97        14.11 o
   3  14   2          2.73          3.25         1.69 o
   4  14   2        230.59        223.99         6.84 o
   5  14   2        278.63        290.06         8.68 o
   6  14   2          1.52          6.93         2.65 o
   7  14   2        144.88        149.64         8.41 o
   8  14   2         74.94         82.75         8.23 o
  -8  15   2          7.37          9.35         3.46 o
  -7  15   2        136.82        139.62         8.46 o
  -6  15   2         11.58          8.48         2.57 o
  -5  15   2        272.07        259.71         8.57 o
  -4  15   2        617.87        550.49        11.84 o
  -3  15   2        130.38        107.91         3.24 o
  -2  15   2        971.69        881.92        13.96 o
  -1  15   2        506.08        502.87         9.87 o
   0  15   2         15.35         11.71         1.63 o
   1  15   2        199.53        215.85         5.50 o
   2  15   2         82.27         72.74         3.50 o
   3  15   2         30.31         26.71         2.64 o
   4  15   2        417.63        414.69        10.38 o
   5  15   2          1.18          6.10         2.39 o
   6  15   2          6.90          3.90         3.01 o
   7  15   2          5.91         11.45         3.40 o
   8  15   2          9.01          4.59         4.08 o
  -8  16   2         18.77         24.07         4.73 o
  -7  16   2        186.20        201.52        12.16 o
  -6  16   2        254.37        269.41        10.86 o
  -5  16   2         13.78         15.42         2.76 o
  -4  16   2         23.86         31.69         2.84 o
  -3  16   2        282.53        283.41         6.49 o
  -2  16   2        867.37        838.75        15.49 o
  -1  16   2          3.24          6.33         1.85 o
   0  16   2        879.43        840.96        12.82 o
   1  16   2        242.18        227.44         5.79 o
   2  16   2        258.48        254.50         6.49 o
   3  16   2        130.49        134.23         4.19 o
   4  16   2        639.94        642.00        13.85 o
   5  16   2         91.73         95.58         5.75 o
   6  16   2          1.49          5.57         3.45 o
   7  16   2        199.32        199.53         9.84 o
   8  16   2        135.90        131.78        10.48 o
  -8  17   2        123.49        137.35        13.76 o
  -7  17   2         27.55         25.70         4.46 o
  -6  17   2          2.71          5.50         2.20 o
  -5  17   2         45.72         48.97         4.20 o
  -4  17   2         42.82         58.99         3.92 o
  -3  17   2        274.55        250.64         6.20 o
  -2  17   2        710.56        638.21        12.83 o
  -1  17   2        390.07        310.19         7.69 o
   0  17   2        238.65        237.37         6.20 o
   1  17   2        218.26        208.88         5.68 o
   2  17   2          5.34          6.08         1.85 o
   3  17   2         76.29         75.46         3.17 o
   4  17   2         14.98         16.33         2.92 o
   5  17   2         17.30          8.21         2.63 o
   6  17   2        147.61        150.71         8.37 o
   7  17   2        215.12        225.09        11.98 o
   8  17   2        115.36        114.26        27.59 o
  -8  18   2          4.56          7.48         4.69 o
  -7  18   2          5.20          8.15         2.81 o
  -6  18   2        454.49        463.71        13.46 o
  -5  18   2         56.04         52.07         6.06 o
  -4  18   2         94.54         93.41         5.44 o
  -3  18   2       2356.95       2383.48        37.19 o
  -2  18   2       2436.09       2429.29        37.39 o
  -1  18   2        503.60        515.91        11.37 o
   0  18   2        568.12        569.40         9.85 o
   1  18   2         42.11         39.38         3.09 o
   2  18   2        796.50        773.48        14.00 o
   3  18   2       1056.96       1025.66        20.29 o
   4  18   2        151.88        143.84         6.44 o
   5  18   2         24.24         17.10         3.70 o
   6  18   2        127.47        134.22         8.04 o
   7  18   2          3.85          0.21         2.79 o
   8  18   2         46.45         83.95        27.20 o
  -8  19   2          9.63          4.49        12.56 o
  -7  19   2         14.29         15.04         5.21 o
  -6  19   2          0.25          2.68         2.60 o
  -5  19   2          8.39          6.76         2.97 o
  -4  19   2          8.85          5.83         3.06 o
  -3  19   2         12.27         14.62         3.48 o
  -2  19   2         27.84         30.64         3.14 o
  -1  19   2         59.33         73.03         4.13 o
   0  19   2         52.91         49.66         3.00 o
   1  19   2        100.49        105.30         4.21 o
   2  19   2         22.12         23.62         2.66 o
   3  19   2        612.97        623.89        15.07 o
   4  19   2         21.37         26.19         3.89 o
   5  19   2         32.54         36.82         4.56 o
   6  19   2         10.45          9.76         2.95 o
   7  19   2          8.23         -2.25         3.73 o
  -7  20   2        359.04        332.41        18.02 o
  -6  20   2          6.90          5.94         2.36 o
  -5  20   2        188.66        201.42         8.58 o
  -4  20   2        112.62        128.64         6.53 o
  -3  20   2       1498.10       1438.49        28.47 o
  -2  20   2        840.72        848.77        16.61 o
  -1  20   2          0.39         -1.20         1.75 o
   0  20   2        520.13        492.19         9.79 o
   1  20   2        368.74        382.91         8.57 o
   2  20   2          0.95         -2.11         2.11 o
   3  20   2        144.35        138.92         6.26 o
   4  20   2        121.22        112.62         6.46 o
   5  20   2         65.00         64.33         6.30 o
   6  20   2         37.35         32.11         4.74 o
   7  20   2         21.89         22.23         6.89 o
  -7  21   2          2.15          3.54         4.32 o
  -6  21   2         45.77         41.51         4.32 o
  -5  21   2         71.70         85.07        10.95 o
  -4  21   2         44.29         45.05         6.92 o
  -3  21   2         76.11         86.94         5.46 o
  -2  21   2         27.12         25.21         3.23 o
  -1  21   2         76.25         68.47         4.29 o
   0  21   2        319.34        302.11         7.25 o
   1  21   2        182.47        173.25         5.52 o
   2  21   2         21.37         25.96         2.85 o
   3  21   2         60.56         69.11         5.08 o
   4  21   2          5.97          3.17         2.62 o
   5  21   2          4.26          8.65         2.98 o
   6  21   2         61.93         74.06         6.17 o
   7  21   2         14.10         13.42         6.90 o
  -7  22   2         74.76         76.98         8.35 o
  -6  22   2          2.88          5.72         2.78 o
  -5  22   2         93.11         78.98         7.71 o
  -4  22   2        166.78        170.65         7.94 o
  -3  22   2         89.83         89.24         5.53 o
  -2  22   2         49.09         55.04         4.62 o
  -1  22   2         28.45         28.05         3.77 o
   0  22   2         96.17         95.37         5.10 o
   1  22   2        391.52        371.04         8.63 o
   2  22   2        103.33        109.26         5.32 o
   3  22   2        121.76        105.28         5.73 o
   4  22   2         11.78          8.22         2.64 o
   5  22   2        167.03        177.93        12.68 o
   6  22   2        290.26        315.87        16.63 o
   7  22   2          1.18         -5.15         6.10 o
  -7  23   2         12.46          8.68         5.48 o
  -6  23   2         58.46         62.97         5.87 o
  -5  23   2         25.36         28.76         4.08 o
  -4  23   2         63.80         71.60         6.29 o
  -3  23   2         18.10         13.69         2.99 o
  -2  23   2         40.72         49.75         4.00 o
  -1  23   2         36.35         49.18         4.11 o
   0  23   2         81.67         90.86         5.11 o
   1  23   2          0.93          1.51         1.89 o
   2  23   2         46.60         49.02         3.57 o
   3  23   2        400.65        391.62        11.41 o
   4  23   2         29.40         27.07         4.03 o
   5  23   2        166.62        178.78         9.19 o
   6  23   2         27.69         31.56         5.55 o
  -6  24   2         15.08         23.49         4.91 o
  -5  24   2         62.64         89.49         6.09 o
  -4  24   2         22.38         27.19         3.85 o
  -3  24   2          6.77          8.37         2.70 o
  -2  24   2        115.13        121.01         5.21 o
  -1  24   2         30.80         25.14         3.15 o
   0  24   2          8.55         10.01         2.62 o
   1  24   2        374.94        382.47         9.06 o
   2  24   2         94.95         90.84         4.30 o
   3  24   2         37.93         36.56         4.30 o
   4  24   2         97.39        104.41         6.88 o
   5  24   2          4.69         -0.37         2.86 o
   6  24   2        140.27        134.51        10.77 o
  -6  25   2          0.06         -4.82         5.00 o
  -5  25   2         21.59         24.03         3.98 o
  -4  25   2         59.58         51.37         5.22 o
  -3  25   2        143.08        156.54         8.13 o
  -2  25   2         23.02         22.05         3.07 o
  -1  25   2         34.33         38.68         3.79 o
   0  25   2        336.67        328.15         9.33 o
   1  25   2         94.70         97.46         4.50 o
   2  25   2        124.22        145.89         6.82 o
   3  25   2          0.06          4.85         2.20 o
   4  25   2         19.28         16.25         4.88 o
   5  25   2         49.87         47.93         9.60 o
   6  25   2        139.63        131.96        15.35 o
  -6  26   2          0.19         -2.31         4.68 o
  -5  26   2         33.19         26.70         4.43 o
  -4  26   2        212.99        233.52        13.03 o
  -3  26   2         16.36         17.70         4.17 o
  -2  26   2        179.52        195.87         6.83 o
  -1  26   2          0.55         -1.97         1.97 o
   0  26   2         20.13         17.48         2.96 o
   1  26   2         63.56         59.02         3.79 o
   2  26   2          6.54          4.34         2.27 o
   3  26   2          9.76          8.70         3.39 o
   4  26   2         31.51         27.52         4.45 o
   5  26   2         48.22         41.98         6.18 o
  -5  27   2         46.77         70.72         6.65 o
  -4  27   2         70.82         99.25         6.83 o
  -3  27   2         27.16         18.44         4.14 o
  -2  27   2        156.66        144.82         5.94 o
  -1  27   2         49.18         52.77         4.42 o
   0  27   2         23.64         30.36         3.56 o
   1  27   2          2.44          0.56         1.53 o
   2  27   2          3.27          2.32         2.14 o
   3  27   2        161.39        173.94         8.04 o
   4  27   2          0.02         -1.81         2.49 o
   5  27   2         33.51         37.55         6.94 o
  -5  28   2         24.50         37.84         9.37 o
  -4  28   2         21.42         22.13         4.32 o
  -3  28   2         12.37         13.03         3.11 o
  -2  28   2         21.56         18.16         3.89 o
  -1  28   2          9.87          4.75         3.18 o
   0  28   2         75.32         85.53         5.17 o
   1  28   2        155.85        164.74         7.58 o
   2  28   2        227.80        222.94         9.23 o
   3  28   2         37.81         31.23         4.34 o
   4  28   2          1.31         -3.84         3.89 o
  -4  29   2         25.62         33.14         4.93 o
  -3  29   2          1.12          3.36         2.44 o
  -2  29   2         11.65          6.99         3.36 o
  -1  29   2         55.21         48.97         4.69 o
   0  29   2         69.06         76.24         5.20 o
   1  29   2          3.18          2.51         2.43 o
   2  29   2         21.27         10.82         3.83 o
   3  29   2          2.80          5.47         2.75 o
   4  29   2        119.26        120.05         9.57 o
  -4  30   2         25.33         40.42        21.38 o
  -3  30   2         32.09         37.46         5.14 o
  -2  30   2         39.93         34.32         4.72 o
  -1  30   2         20.28         17.28         4.29 o
   0  30   2         19.53          9.75         3.01 o
   1  30   2          0.86         -1.43         2.73 o
   2  30   2        100.65        116.45         7.15 o
   3  30   2          1.76         -0.45         2.82 o
  -3  31   2         13.73         20.21        17.10 o
  -2  31   2         33.70         40.72         5.88 o
  -1  31   2         14.57          8.56         2.74 o
   0  31   2         13.79         13.29         2.95 o
   1  31   2         18.00         13.87         4.50 o
   2  31   2          0.01          1.35         3.86 o
   3  31   2         49.17         32.65        11.66 o
  -2  32   2          9.48         11.64         8.68 o
  -1  32   2         24.11         18.04         3.39 o
   0  32   2         14.52         11.83         3.63 o
   1  32   2         36.31         39.45         5.42 o
   2  32   2         74.07         81.90         7.63 o
  -1  33   2         61.15         59.95         7.32 o
   0  33   2          0.38         -2.13         2.13 o
  -9   0   3        641.80        649.40        32.94 o
  -7   0   3        107.95        104.36        11.18 o
  -5   0   3        993.37       1033.39        22.05 o
  -3   0   3       1545.60       1589.94        27.07 o
  -1   0   3       2991.82       3122.95        57.30 o
   1   0   3       1763.66       1827.64        27.49 o
   3   0   3       3085.49       3151.48        50.39 o
   5   0   3        560.81        562.56        17.59 o
   7   0   3        268.67        283.26        12.65 o
   9   0   3         16.47         15.47         5.18 o
  -9   1   3         10.34          9.15         4.15 o
  -8   1   3        750.26        756.44        24.33 o
  -7   1   3         46.94         49.26         8.22 o
  -6   1   3         13.12         10.01         2.22 o
  -5   1   3        719.31        682.53        14.41 o
  -4   1   3        320.75        334.04         7.50 o
  -3   1   3        152.34        122.63         3.35 o
  -2   1   3       1103.46       1158.42        14.65 o
  -1   1   3        668.29        686.99         9.32 o
   0   1   3       2838.37       3102.42        36.85 o
   1   1   3         12.93         10.79         1.20 o
   2   1   3         83.44        100.24         2.73 o
   3   1   3       2168.56       2229.31        25.95 o
   4   1   3       1029.64       1046.46        15.93 o
   5   1   3        457.68        463.60        10.97 o
   6   1   3        160.33        148.97         6.08 o
   7   1   3          6.93          4.93         2.62 o
   8   1   3         69.51         89.22         6.98 o
   9   1   3          9.28          7.44         3.11 o
  -9   2   3         53.69         46.36         6.86 o
  -8   2   3          2.31          0.39         4.04 o
  -7   2   3        117.61        114.94         6.21 o
  -6   2   3       2981.35       2836.87        48.10 o
  -5   2   3        328.58        330.01         8.75 o
  -4   2   3        515.13        484.80         8.59 o
  -3   2   3        287.42        317.59         6.42 o
  -2   2   3       3044.74       3325.68        53.45 o
  -1   2   3       1757.43       1877.65        22.92 o
   0   2   3       1041.80       1110.10        14.97 o
   1   2   3         38.07         24.23         1.43 o
   2   2   3       4229.63       4293.51        45.54 o
   3   2   3        205.36        178.68         3.82 o
   4   2   3       1466.37       1449.86        21.85 o
   5   2   3         19.69         12.16         2.53 o
   6   2   3         45.83         53.40         4.44 o
   7   2   3         57.11         68.49         5.13 o
   8   2   3          6.90          2.45         2.78 o
   9   2   3          0.07          3.47         3.46 o
  -9   3   3          3.66         -4.37         4.37 o
  -8   3   3        122.38        116.60         6.76 o
  -7   3   3        419.46        398.41        11.84 o
  -6   3   3         14.68         15.41         3.20 o
  -5   3   3         60.57         70.91         4.01 o
  -4   3   3         86.16         86.20         3.28 o
  -3   3   3       1147.22       1362.35        21.53 o
  -2   3   3       1216.17       1295.83        17.29 o
  -1   3   3         29.77         29.82         1.39 o
   0   3   3        219.03        185.15         3.93 o
   1   3   3        485.21        554.30         7.24 o
   2   3   3       3976.84       4252.48        46.81 o
   3   3   3         33.84         42.52         2.28 o
   4   3   3          1.25          1.56         1.43 o
   5   3   3        932.51        912.67        17.66 o
   6   3   3         53.33         50.25         4.33 o
   7   3   3        217.59        220.38         8.34 o
   8   3   3        227.10        229.34         9.37 o
   9   3   3        149.40        156.13         8.82 o
  -9   4   3        127.70        139.95        10.04 o
  -8   4   3         25.16         24.57         3.81 o
  -7   4   3        102.48        103.33         5.94 o
  -6   4   3        619.26        618.04        14.31 o
  -5   4   3        235.29        234.86         7.29 o
  -4   4   3          1.47          2.93         1.14 o
  -3   4   3        887.86        821.52        12.13 o
  -2   4   3       1149.12       1219.73        17.70 o
  -1   4   3       2466.73       2425.68        29.31 o
   0   4   3       6427.47       6739.25        78.26 o
   1   4   3        100.46         86.80         2.60 o
   2   4   3        998.00       1092.97        13.68 o
   3   4   3        763.54        761.94        11.51 o
   4   4   3         15.89         23.63         2.30 o
   5   4   3        516.94        501.75        11.64 o
   6   4   3        536.58        510.68        12.31 o
   7   4   3        553.85        547.57        14.33 o
   8   4   3         80.55         90.68         6.50 o
   9   4   3          1.10          6.62         4.43 o
  -9   5   3         32.84         23.47         3.94 o
  -8   5   3         81.59         92.65         6.07 o
  -7   5   3        516.09        513.89        15.56 o
  -6   5   3         63.60         63.67         4.85 o
  -5   5   3       1321.05       1286.03        24.17 o
  -4   5   3        448.87        438.62         8.58 o
  -3   5   3       3495.49       3798.30        45.75 o
  -2   5   3         27.52         23.31         1.26 o
  -1   5   3         63.18         46.43         1.91 o
   0   5   3       1401.67       1417.69        18.02 o
   1   5   3       1674.22       1827.33        21.92 o
   2   5   3       1386.87       1503.25        17.44 o
   3   5   3         48.43         43.52         2.58 o
   4   5   3        234.21        198.80         5.65 o
   5   5   3         36.44         45.03         3.80 o
   6   5   3        108.81         97.92         5.05 o
   7   5   3         32.23         29.68         4.02 o
   8   5   3        389.33        412.34        14.36 o
   9   5   3         69.71         82.51         7.46 o
  -9   6   3         25.54         18.71         3.89 o
  -8   6   3         45.28         49.10         5.17 o
  -7   6   3          4.35          8.03         3.04 o
  -6   6   3          1.55         -2.48         3.01 o
  -5   6   3       2721.17       2617.80        44.38 o
  -4   6   3          6.52          5.92         1.32 o
  -3   6   3       2564.35       2816.97        34.70 o
  -2   6   3         87.82        119.64         4.38 o
  -1   6   3         48.82         37.95         1.79 o
   0   6   3        151.63        180.06         3.81 o
   1   6   3       3269.46       3337.99        38.53 o
   2   6   3       2298.55       2321.83        27.87 o
   3   6   3        874.26        811.92        12.22 o
   4   6   3        187.40        166.07         4.79 o
   5   6   3         50.33         55.47         3.93 o
   6   6   3          0.02          0.63         1.88 o
   7   6   3        130.38        112.45         6.47 o
   8   6   3         34.96         25.99         4.11 o
   9   6   3        112.49        120.71        10.52 o
  -9   7   3        195.30        173.29         8.95 o
  -8   7   3         94.62         89.46         6.43 o
  -7   7   3        571.86        538.99        16.06 o
  -6   7   3        726.85        702.23        17.12 o
  -5   7   3        367.98        350.45         9.41 o
  -4   7   3        157.15        175.32         4.97 o
  -3   7   3        683.01        763.06        12.02 o
  -2   7   3        439.51        538.22         9.00 o
  -1   7   3        579.15        564.46         7.80 o
   0   7   3         20.01         15.60         1.43 o
   1   7   3        392.50        387.07         7.14 o
   2   7   3        588.90        592.94         8.55 o
   3   7   3        283.92        284.62         6.01 o
   4   7   3        118.08        109.84         4.20 o
   5   7   3        908.91        889.76        16.51 o
   6   7   3          0.15         -1.60         1.89 o
   7   7   3        187.57        188.50         8.18 o
   8   7   3         48.02         55.68         8.09 o
   9   7   3        331.24        354.36        18.07 o
  -9   8   3          2.15          0.86         2.97 o
  -8   8   3        275.00        267.90        10.83 o
  -7   8   3        139.50        138.68         6.97 o
  -6   8   3          0.67          3.70         2.18 o
  -5   8   3          0.06          1.29         1.70 o
  -4   8   3         16.69         17.28         1.46 o
  -3   8   3        484.54        512.22        10.16 o
  -2   8   3       7933.40       8429.92       114.02 o
  -1   8   3       1122.54       1218.54        14.93 o
   0   8   3          1.07         -0.12         0.88 o
   1   8   3          3.47          9.24         1.85 o
   2   8   3        100.54        118.31         3.17 o
   3   8   3         55.45         47.52         2.84 o
   4   8   3        391.74        363.32         8.89 o
   5   8   3        197.94        188.54         5.96 o
   6   8   3         80.85         97.09         5.45 o
   7   8   3        144.00        150.12         7.25 o
   8   8   3        203.83        198.90         8.43 o
   9   8   3          0.18         -4.24         5.32 o
  -9   9   3          0.15          1.01         4.22 o
  -8   9   3         69.77         61.18         6.72 o
  -7   9   3         37.02         38.81         4.34 o
  -6   9   3         30.56         30.74         3.68 o
  -5   9   3        365.40        355.93         8.98 o
  -4   9   3       1343.32       1230.20        20.24 o
  -3   9   3         76.20         61.32         2.73 o
  -2   9   3       1055.48        973.01        16.33 o
  -1   9   3        676.81        665.29         9.92 o
   0   9   3         86.21         87.28         2.80 o
   1   9   3         27.65         31.44         2.26 o
   2   9   3        458.39        499.94         8.77 o
   3   9   3        827.14        778.38        12.19 o
   4   9   3       1702.32       1634.35        22.95 o
   5   9   3        374.29        352.10         9.49 o
   6   9   3        407.27        389.38        11.14 o
   7   9   3        244.39        221.17         8.56 o
   8   9   3        152.28        170.18        10.77 o
   9   9   3          0.00          7.09         8.14 o
  -9  10   3          5.90          5.83         8.55 o
  -8  10   3         83.23         77.08         6.20 o
  -7  10   3        133.98        140.58         7.05 o
  -6  10   3          0.53          0.86         1.95 o
  -5  10   3        249.84        249.34         7.20 o
  -4  10   3          6.84         10.47         2.37 o
  -3  10   3          0.19         -1.00         1.09 o
  -2  10   3         19.14         11.90         1.76 o
  -1  10   3       1337.32       1379.24        17.67 o
   0  10   3         93.13         81.19         2.41 o
   1  10   3        654.82        582.86         9.70 o
   2  10   3        477.16        501.12         8.41 o
   3  10   3        678.81        576.88        10.40 o
   4  10   3        240.65        214.42         5.93 o
   5  10   3          1.48          2.72         1.83 o
   6  10   3        622.44        585.49        14.44 o
   7  10   3         93.75         91.30         5.28 o
   8  10   3         15.06         11.44         4.32 o
   9  10   3         64.72         55.96        23.71 o
  -8  11   3          8.08          7.75         2.66 o
  -7  11   3        760.55        774.35        19.67 o
  -6  11   3         33.80         40.74         3.90 o
  -5  11   3          1.33          0.80         1.38 o
  -4  11   3          7.24         16.99         2.86 o
  -3  11   3         22.70         20.78         2.60 o
  -2  11   3        156.65        120.65         3.82 o
  -1  11   3        612.50        617.81         9.29 o
   0  11   3        141.59        144.00         3.18 o
   1  11   3        584.32        514.94         8.53 o
   2  11   3        412.00        433.75         8.11 o
   3  11   3         40.88         49.11         3.12 o
   4  11   3         13.53         23.56         2.63 o
   5  11   3         56.05         54.84         3.94 o
   6  11   3        146.08        150.14         7.92 o
   7  11   3         13.74         11.10         3.39 o
   8  11   3         60.58         53.41         8.64 o
  -8  12   3         76.19         75.68         7.96 o
  -7  12   3        183.74        183.50         8.03 o
  -6  12   3          3.86          2.28         2.02 o
  -5  12   3        159.96        146.17         5.21 o
  -4  12   3        182.30        185.00         6.71 o
  -3  12   3        162.79        189.69         6.08 o
  -2  12   3       1219.95       1194.14        15.37 o
  -1  12   3        322.28        390.57         7.51 o
   0  12   3        264.22        245.00         4.45 o
   1  12   3       1226.21       1270.65        17.49 o
   2  12   3       1670.04       1752.82        25.56 o
   3  12   3        490.69        480.70        10.70 o
   4  12   3        893.05        795.41        14.60 o
   5  12   3        234.25        218.79         6.65 o
   6  12   3        354.22        390.13        16.64 o
   7  12   3         35.04         33.31         4.95 o
   8  12   3         41.43         55.70         7.20 o
  -8  13   3          0.85         -2.19         2.47 o
  -7  13   3         27.39         19.27         3.29 o
  -6  13   3         14.19         14.11         3.59 o
  -5  13   3          2.44          4.97         2.58 o
  -4  13   3       1617.10       1587.92        28.31 o
  -3  13   3         11.64         11.85         2.38 o
  -2  13   3        449.39        467.23         7.81 o
  -1  13   3        392.79        414.48         7.20 o
   0  13   3        603.51        559.05         9.10 o
   1  13   3         12.01         10.31         1.76 o
   2  13   3        169.93        136.80         4.59 o
   3  13   3          5.13          5.38         1.83 o
   4  13   3        244.10        231.04         6.63 o
   5  13   3        194.11        169.01         6.66 o
   6  13   3         47.99         35.63         4.90 o
   7  13   3         87.26         79.98         6.82 o
   8  13   3        192.32        187.99        10.86 o
  -8  14   3          2.41          1.06         3.68 o
  -7  14   3         31.05         39.64         5.98 o
  -6  14   3         31.99         31.45         4.19 o
  -5  14   3        296.30        315.44         9.80 o
  -4  14   3        371.18        314.49         9.43 o
  -3  14   3         58.53         69.46         4.26 o
  -2  14   3        674.65        657.75        10.61 o
  -1  14   3         32.22         36.09         2.47 o
   0  14   3        962.56        935.06        15.24 o
   1  14   3       1883.66       1778.29        26.08 o
   2  14   3        885.21        886.34        17.09 o
   3  14   3        331.23        320.29         8.11 o
   4  14   3        460.34        449.88        10.35 o
   5  14   3         13.28         12.98         2.44 o
   6  14   3        400.51        391.94        18.19 o
   7  14   3         29.78         37.98         5.24 o
   8  14   3          0.11          0.90         3.43 o
  -8  15   3         13.42          8.93         3.74 o
  -7  15   3        133.14        144.16         7.55 o
  -6  15   3         15.70         21.83         3.32 o
  -5  15   3          8.33         10.61         3.22 o
  -4  15   3        567.58        556.35        14.68 o
  -3  15   3         42.89         43.05         3.37 o
  -2  15   3        133.20        108.43         3.67 o
  -1  15   3       2162.35       2079.46        28.97 o
   0  15   3        463.29        508.21        11.85 o
   1  15   3       1852.70       1747.99        25.94 o
   2  15   3         77.02         89.76         5.10 o
   3  15   3          0.17          0.01         1.65 o
   4  15   3        160.84        145.01         5.38 o
   5  15   3        134.97        155.79         5.79 o
   6  15   3         20.00         18.23         4.24 o
   7  15   3         87.85        100.14         9.21 o
   8  15   3        215.37        221.34        12.48 o
  -8  16   3          6.25          5.87         4.32 o
  -7  16   3        119.66        123.28         8.42 o
  -6  16   3        145.66        148.10         6.89 o
  -5  16   3          2.13          4.32         1.88 o
  -4  16   3        156.36        163.47         6.98 o
  -3  16   3         14.04          9.11         1.47 o
  -2  16   3        518.32        489.51        10.20 o
  -1  16   3        521.81        452.11        10.17 o
   0  16   3        926.18        919.80        15.34 o
   1  16   3        180.07        182.03         5.46 o
   2  16   3         65.76         62.30         3.83 o
   3  16   3       1165.04       1154.55        20.24 o
   4  16   3         45.56         47.39         3.49 o
   5  16   3         35.36         39.68         4.42 o
   6  16   3        675.32        681.68        19.81 o
   7  16   3        162.26        145.55        13.61 o
   8  16   3          0.91         -3.00         5.50 o
  -8  17   3         13.68          9.09         5.97 o
  -7  17   3          0.04          0.05         2.32 o
  -6  17   3         16.78         14.19         3.24 o
  -5  17   3          0.19         -1.30         2.15 o
  -4  17   3          2.39          1.80         1.25 o
  -3  17   3         74.21         81.73         4.09 o
  -2  17   3        478.31        450.21        10.38 o
  -1  17   3        378.26        389.61         9.50 o
   0  17   3         56.93         52.33         2.46 o
   1  17   3          4.43          1.92         1.64 o
   2  17   3        302.65        262.18         7.35 o
   3  17   3         34.08         27.27         3.14 o
   4  17   3        241.64        205.81         6.52 o
   5  17   3        516.63        518.21        13.86 o
   6  17   3          8.75         13.21         3.81 o
   7  17   3        111.14         86.11         9.67 o
   8  17   3         59.54         65.29        19.04 o
  -8  18   3          0.01         -4.17         4.34 o
  -7  18   3         15.99         11.45         2.72 o
  -6  18   3         40.55         31.92         6.97 o
  -5  18   3        236.42        235.09        10.54 o
  -4  18   3        397.37        411.62        11.43 o
  -3  18   3        618.90        641.29        15.21 o
  -2  18   3         23.37         19.89         2.62 o
  -1  18   3        713.84        652.99        12.78 o
   0  18   3          4.91          5.10         2.09 o
   1  18   3        481.65        455.81         9.75 o
   2  18   3        480.37        459.44        10.52 o
   3  18   3        573.53        544.29        12.02 o
   4  18   3         32.44         34.58         3.05 o
   5  18   3         51.50         59.67         5.80 o
   6  18   3         26.13         30.95         5.09 o
   7  18   3        449.02        469.31        26.14 o
  -7  19   3         51.06         65.47         9.56 o
  -6  19   3        107.09        104.59         5.84 o
  -5  19   3         38.43         30.59         3.60 o
  -4  19   3         69.95         77.25         4.49 o
  -3  19   3        747.92        722.52        23.57 o
  -2  19   3          3.58          4.95         1.91 o
  -1  19   3         10.98         16.33         2.71 o
   0  19   3        545.95        525.96        11.40 o
   1  19   3        908.39        882.51        15.68 o
   2  19   3         37.79         27.07         3.08 o
   3  19   3         12.34         15.53         2.61 o
   4  19   3         72.50         74.79         5.43 o
   5  19   3        126.90         99.55         7.08 o
   6  19   3         13.29          9.10         3.28 o
   7  19   3         43.78         57.33         8.68 o
  -7  20   3          2.64          1.35         2.58 o
  -6  20   3         78.25         95.20         5.56 o
  -5  20   3          3.73          4.18         1.71 o
  -4  20   3         15.34         20.42         4.78 o
  -3  20   3        411.92        422.65        11.28 o
  -2  20   3         42.56         47.72         3.95 o
  -1  20   3        277.91        280.51         7.87 o
   0  20   3        110.37        129.88         5.34 o
   1  20   3        121.99        116.92         4.84 o
   2  20   3        169.16        168.87         6.06 o
   3  20   3        123.97        139.07         5.60 o
   4  20   3        173.10        154.14         8.20 o
   5  20   3         54.47         68.62         6.40 o
   6  20   3          9.60          9.13         3.39 o
   7  20   3         21.85          7.61         4.71 o
  -7  21   3          4.42          2.99         3.23 o
  -6  21   3         12.14         10.08         3.99 o
  -5  21   3        368.71        378.26        13.56 o
  -4  21   3        125.44        136.93         6.67 o
  -3  21   3       1400.37       1329.03        25.62 o
  -2  21   3          7.30          9.88         2.12 o
  -1  21   3         56.32         62.92         4.22 o
   0  21   3        209.11        223.75         7.09 o
   1  21   3        372.20        340.56         8.84 o
   2  21   3         56.63         62.98         4.21 o
   3  21   3         36.25         31.27         3.38 o
   4  21   3         48.57         52.28         5.89 o
   5  21   3          2.53          7.46         2.98 o
   6  21   3          3.56          1.60         4.05 o
   7  21   3          3.83          3.89         9.72 o
  -7  22   3          1.19          0.56         6.08 o
  -6  22   3        142.92        139.44         7.21 o
  -5  22   3          4.18          1.93         1.93 o
  -4  22   3        104.04        112.27         6.28 o
  -3  22   3         57.72         70.07         5.02 o
  -2  22   3          4.09          5.14         1.90 o
  -1  22   3        132.55        150.65         5.84 o
   0  22   3        157.69        163.56         6.13 o
   1  22   3         11.55         11.30         2.36 o
   2  22   3        188.55        176.21         6.91 o
   3  22   3        113.50         90.74         4.66 o
   4  22   3          2.19          2.21         3.38 o
   5  22   3        267.46        294.38        13.19 o
   6  22   3          7.21          7.44         3.85 o
  -6  23   3        121.64        131.70        10.08 o
  -5  23   3         14.48         19.05         3.25 o
  -4  23   3        105.39         95.35         6.28 o
  -3  23   3         52.57         51.22         4.57 o
  -2  23   3         16.33         19.60         2.87 o
  -1  23   3         14.80          9.18         2.84 o
   0  23   3         85.80         94.93         4.91 o
   1  23   3         50.73         52.58         4.08 o
   2  23   3         27.13         20.61         2.92 o
   3  23   3          0.07          1.25         1.43 o
   4  23   3         22.32         18.92         4.02 o
   5  23   3         21.60         21.23         4.46 o
   6  23   3          3.40          5.59         3.84 o
  -6  24   3         23.94         37.97         4.83 o
  -5  24   3         34.12         36.87         4.33 o
  -4  24   3         34.91         28.65         3.78 o
  -3  24   3        117.58        124.54         6.25 o
  -2  24   3          6.26          1.98         2.27 o
  -1  24   3          5.99          3.84         2.13 o
   0  24   3         13.64         12.23         2.81 o
   1  24   3         17.09         13.78         2.81 o
   2  24   3        250.41        251.54         8.30 o
   3  24   3        167.52        184.12         8.06 o
   4  24   3         29.46         28.38         5.65 o
   5  24   3         89.24        113.82         8.49 o
   6  24   3          3.59          4.90         4.74 o
  -6  25   3         10.51          2.09         3.98 o
  -5  25   3         97.03        108.54         6.86 o
  -4  25   3        261.49        262.24        10.38 o
  -3  25   3        976.75       1034.29        22.28 o
  -2  25   3         11.42          9.72         2.96 o
  -1  25   3         29.18         35.57         3.92 o
   0  25   3        118.24        117.46         5.90 o
   1  25   3         68.01         60.77         4.34 o
   2  25   3         25.56         26.58         3.20 o
   3  25   3         46.25         46.02         4.88 o
   4  25   3          4.17          1.19         3.79 o
   5  25   3         19.58         19.63         4.90 o
   6  25   3          3.21          1.03        10.83 o
  -5  26   3         90.87        108.90         7.32 o
  -4  26   3        112.75        105.54         6.89 o
  -3  26   3         17.96         23.59         3.85 o
  -2  26   3        128.79        133.89         8.28 o
  -1  26   3        141.16        154.27         6.55 o
   0  26   3          2.98         -0.14         2.12 o
   1  26   3         29.52         21.70         2.79 o
   2  26   3          0.13          1.41         2.16 o
   3  26   3          1.86          1.41         2.34 o
   4  26   3         18.94         17.15         4.04 o
   5  26   3         14.01         22.38         8.38 o
  -5  27   3          1.82         -2.85         3.85 o
  -4  27   3        173.75        186.38        10.36 o
  -3  27   3         61.28         47.91         6.13 o
  -2  27   3         58.54         59.36         5.34 o
  -1  27   3         86.43         84.92         5.42 o
   0  27   3        234.86        242.43         8.50 o
   1  27   3        105.59         94.60         4.68 o
   2  27   3          5.55          2.37         3.28 o
   3  27   3        113.79        126.14         7.04 o
   4  27   3         44.29         44.42         5.97 o
   5  27   3          4.61         -3.11        25.65 o
  -5  28   3          1.59         -5.11         5.11 o
  -4  28   3         84.26         85.12         8.34 o
  -3  28   3         42.86         33.20         4.83 o
  -2  28   3         19.20         12.40         2.93 o
  -1  28   3         15.95         10.95         2.77 o
   0  28   3         26.14         27.98         3.66 o
   1  28   3         51.27         41.82         4.56 o
   2  28   3        106.42        108.30         6.27 o
   3  28   3         46.89         48.29         5.33 o
   4  28   3         43.81         41.96         5.88 o
  -4  29   3         52.08         58.14         7.43 o
  -3  29   3         18.12         19.67         4.04 o
  -2  29   3          4.22          2.92         2.42 o
  -1  29   3          9.76         13.59         3.56 o
   0  29   3          0.25         -0.37         2.10 o
   1  29   3         54.35         67.64         5.46 o
   2  29   3         60.01         68.69         8.05 o
   3  29   3          4.89          0.56         2.67 o
   4  29   3         27.40         12.05        10.10 o
  -3  30   3         12.26         18.42         4.11 o
  -2  30   3          1.11          7.24         3.12 o
  -1  30   3         80.90         90.22         6.92 o
   0  30   3         62.90         54.45         7.31 o
   1  30   3        106.13        121.65         7.89 o
   2  30   3          0.45          0.79         2.32 o
   3  30   3         17.88         16.39         3.87 o
  -2  31   3          0.02          3.01         3.20 o
  -1  31   3          4.01          3.35         2.93 o
   0  31   3         46.19         46.46         4.93 o
   1  31   3         80.03         59.89         5.25 o
   2  31   3          2.38         -0.19         2.58 o
   3  31   3         91.81         78.12        19.43 o
  -2  32   3          0.15         -1.55        10.88 o
  -1  32   3         25.26         17.89         6.73 o
   0  32   3          0.12         -1.50         2.51 o
   1  32   3         21.18         29.14         3.73 o
  -8   0   4        494.06        451.15        24.55 o
  -6   0   4       1894.06       1847.14        79.08 o
  -4   0   4       3857.07       4113.08        88.12 o
  -2   0   4        338.54        338.30         8.72 o
   0   0   4       2245.73       2324.11        37.41 o
   2   0   4        174.58        122.74         4.47 o
   4   0   4        765.03        744.10        18.91 o
   6   0   4        232.18        214.91        10.93 o
   8   0   4        660.99        733.63        28.09 o
  -9   1   4          4.06          9.36         4.21 o
  -8   1   4         13.51         19.90         4.44 o
  -7   1   4         24.38         15.05         3.72 o
  -6   1   4          0.50         -1.87         2.18 o
  -5   1   4         38.07         32.34         3.62 o
  -4   1   4        664.24        639.15        12.49 o
  -3   1   4         13.59         11.67         1.05 o
  -2   1   4       1005.45       1021.44        15.59 o
  -1   1   4       2705.65       2827.05        34.14 o
   0   1   4          3.54          2.90         0.98 o
   1   1   4       5698.36       6190.74        64.77 o
   2   1   4        238.72        239.46         4.39 o
   3   1   4        381.01        372.69         6.62 o
   4   1   4        689.76        625.55        12.45 o
   5   1   4        110.23        112.47         5.67 o
   6   1   4        212.66        222.38         7.81 o
   7   1   4          0.36         -0.93         2.06 o
   8   1   4         10.86         11.90         3.73 o
   9   1   4         49.79         45.02        14.50 o
  -9   2   4        308.70        292.32        14.36 o
  -8   2   4        273.41        253.25        12.47 o
  -7   2   4          3.17          3.24         2.73 o
  -6   2   4        686.92        684.48        20.88 o
  -5   2   4        245.75        219.30         6.96 o
  -4   2   4        793.98        848.18        16.67 o
  -3   2   4       1291.68       1438.66        21.80 o
  -2   2   4         31.91         43.03         1.87 o
  -1   2   4       1513.75       1458.49        17.84 o
   0   2   4       1230.09       1408.77        19.88 o
   1   2   4       1785.25       2046.04        22.78 o
   2   2   4       1832.34       1849.44        20.46 o
   3   2   4        185.88        186.32         3.96 o
   4   2   4         61.65         67.99         3.83 o
   5   2   4        541.03        509.02        12.03 o
   6   2   4         49.58         66.89         4.88 o
   7   2   4        643.62        654.67        15.59 o
   8   2   4         17.72         15.45         3.74 o
   9   2   4         12.58         10.81         7.80 o
  -9   3   4         70.40         71.85        12.38 o
  -8   3   4         11.39          8.93         3.34 o
  -7   3   4        658.92        642.61        18.72 o
  -6   3   4        399.27        389.25        11.96 o
  -5   3   4        442.75        422.30        10.59 o
  -4   3   4          0.45          1.65         1.60 o
  -3   3   4        221.57        223.39         4.98 o
  -2   3   4       3880.68       4041.23        50.40 o
  -1   3   4          2.42          3.87         1.07 o
   0   3   4         76.77         82.96         2.78 o
   1   3   4       1466.01       1365.23        15.80 o
   2   3   4        108.43        133.53         3.24 o
   3   3   4        922.60        920.52        12.43 o
   4   3   4        739.14        714.05        12.91 o
   5   3   4        116.05        106.44         5.16 o
   6   3   4          0.28          1.21         2.06 o
   7   3   4         72.49         88.97         6.19 o
   8   3   4         48.76         55.34         7.13 o
   9   3   4        297.13        332.76        20.85 o
  -9   4   4          3.20          8.83         3.82 o
  -8   4   4         25.06         16.50         2.88 o
  -7   4   4        190.43        191.79         8.40 o
  -6   4   4        355.47        346.12         9.92 o
  -5   4   4         14.76         14.40         2.41 o
  -4   4   4         64.72         48.10         3.33 o
  -3   4   4          2.54          1.36         1.02 o
  -2   4   4        392.53        419.31         6.86 o
  -1   4   4         20.68         28.72         1.47 o
   0   4   4        482.30        551.66         8.49 o
   1   4   4       2575.09       2761.96        38.89 o
   2   4   4         39.54         23.09         1.76 o
   3   4   4       1471.18       1545.98        20.94 o
   4   4   4        580.97        575.95        11.15 o
   5   4   4        128.83        135.87         5.82 o
   6   4   4         10.78         10.50         2.51 o
   7   4   4        341.61        331.15        10.94 o
   8   4   4        171.64        158.42         9.39 o
   9   4   4         43.65         50.30        10.04 o
  -9   5   4          8.78          6.89         4.15 o
  -8   5   4          1.44          1.04         2.23 o
  -7   5   4        140.51        146.74         8.06 o
  -6   5   4          8.36          2.53         2.82 o
  -5   5   4          9.46          8.83         2.10 o
  -4   5   4       1317.70       1296.43        25.93 o
  -3   5   4       2224.80       2108.38        29.40 o
  -2   5   4        440.50        353.14         6.14 o
  -1   5   4        106.97        121.30         2.56 o
   0   5   4       1349.01       1372.19        17.95 o
   1   5   4       2564.24       2790.13        32.92 o
   2   5   4       1423.73       1254.76        15.83 o
   3   5   4        360.07        369.88         7.73 o
   4   5   4        131.85        124.29         4.56 o
   5   5   4       1705.23       1680.70        29.23 o
   6   5   4        742.92        736.32        17.43 o
   7   5   4         37.98         34.06         4.40 o
   8   5   4         46.30         55.47         7.06 o
   9   5   4         58.29         48.80         7.42 o
  -9   6   4        129.45        135.30         7.66 o
  -8   6   4        378.85        380.11        12.93 o
  -7   6   4          5.78          4.41         2.43 o
  -6   6   4          7.88          7.83         2.27 o
  -5   6   4        980.61        894.76        18.39 o
  -4   6   4          0.01         -0.33         0.99 o
  -3   6   4         78.52         69.41         3.42 o
  -2   6   4       1474.34       1612.99        20.05 o
  -1   6   4       1943.52       2031.99        25.47 o
   0   6   4       1184.54       1199.43        16.05 o
   1   6   4       1587.26       1813.72        23.17 o
   2   6   4        259.26        336.67         6.11 o
   3   6   4       1147.91       1083.91        15.22 o
   4   6   4         54.35         31.29         2.81 o
   5   6   4          0.41          0.21         2.00 o
   6   6   4          0.55          3.62         2.29 o
   7   6   4         79.36         94.17         6.43 o
   8   6   4         13.50         13.55         3.47 o
   9   6   4         84.17         69.14        10.82 o
  -9   7   4          9.05          0.78         3.30 o
  -8   7   4          0.76         -2.96         2.96 o
  -7   7   4        500.38        445.14        13.33 o
  -6   7   4        597.53        602.25        14.47 o
  -5   7   4          3.01          3.63         1.70 o
  -4   7   4          0.98         -0.95         0.95 o
  -3   7   4         71.49         77.58         2.56 o
  -2   7   4         47.95         51.42         2.47 o
  -1   7   4       2289.39       2341.41        29.14 o
   0   7   4       1671.25       1681.51        20.64 o
   1   7   4        142.15        109.94         3.09 o
   2   7   4        700.95        700.34         9.93 o
   3   7   4       1168.99       1174.31        16.93 o
   4   7   4         55.94         61.98         3.51 o
   5   7   4        339.09        303.83         9.09 o
   6   7   4         39.64         38.04         4.29 o
   7   7   4        134.59        131.82         7.20 o
   8   7   4        226.51        247.85        10.96 o
   9   7   4         72.30         66.52         6.49 o
  -9   8   4         75.20         71.86         9.06 o
  -8   8   4          9.43         -0.17         2.82 o
  -7   8   4        215.61        216.90         8.76 o
  -6   8   4         85.92         88.64         5.33 o
  -5   8   4       1221.57       1190.98        23.17 o
  -4   8   4         68.59         53.75         2.45 o
  -3   8   4          6.54          4.85         1.34 o
  -2   8   4        279.56        244.88         4.70 o
  -1   8   4        205.79        213.89         4.53 o
   0   8   4        183.62        181.03         3.87 o
   1   8   4        337.07        331.28         6.18 o
   2   8   4        107.49         97.36         3.13 o
   3   8   4        280.47        287.23         6.85 o
   4   8   4        105.92         96.29         4.13 o
   5   8   4          7.07          5.53         2.33 o
   6   8   4         41.03         47.82         6.10 o
   7   8   4        440.60        465.15        14.41 o
   8   8   4         29.03         25.39         4.25 o
  -9   9   4         54.98         56.72        11.46 o
  -8   9   4         74.36         94.37         7.23 o
  -7   9   4        205.15        211.59         8.58 o
  -6   9   4        224.61        214.21         8.05 o
  -5   9   4         79.16         65.19         3.96 o
  -4   9   4        645.13        648.52        10.90 o
  -3   9   4       1723.07       1660.58        26.29 o
  -2   9   4         26.76         34.66         1.87 o
  -1   9   4       1856.04       1812.60        23.42 o
   0   9   4         72.13         66.00         2.42 o
   1   9   4        492.93        490.48         8.21 o
   2   9   4          7.20         12.55         1.69 o
   3   9   4        219.60        196.21         5.42 o
   4   9   4        584.70        539.14        11.14 o
   5   9   4       1174.58       1140.60        19.73 o
   6   9   4       1256.48       1232.04        25.47 o
   7   9   4         61.08         63.47         5.90 o
   8   9   4          3.98          5.58         2.99 o
  -9  10   4          0.41         -5.44         5.44 o
  -8  10   4         66.23         73.17         5.83 o
  -7  10   4        137.34        141.51         6.92 o
  -6  10   4         54.22         54.08         4.40 o
  -5  10   4          0.09          3.28         1.66 o
  -4  10   4        192.58        193.90         6.36 o
  -3  10   4         58.58         69.43         3.84 o
  -2  10   4        233.02        192.48         4.38 o
  -1  10   4        453.72        425.45         7.40 o
   0  10   4       1766.29       1832.29        21.78 o
   1  10   4         37.02         38.47         2.29 o
   2  10   4         11.77          5.70         1.50 o
   3  10   4         11.16         15.09         2.22 o
   4  10   4       1475.40       1427.52        21.77 o
   5  10   4         18.95         25.91         3.07 o
   6  10   4         88.13         93.57         5.51 o
   7  10   4         15.24          5.57         2.79 o
   8  10   4         22.20         25.61         4.67 o
  -8  11   4        468.46        501.42        15.32 o
  -7  11   4         31.91         37.59         4.17 o
  -6  11   4        601.11        571.93        15.12 o
  -5  11   4         10.12          7.17         2.07 o
  -4  11   4          3.47          4.22         1.99 o
  -3  11   4         86.42         92.71         4.44 o
  -2  11   4          0.22          1.25         0.96 o
  -1  11   4        719.27        755.83        11.48 o
   0  11   4       1024.62        965.48        16.35 o
   1  11   4        276.83        276.52         6.08 o
   2  11   4       2902.99       2832.05        39.25 o
   3  11   4         42.81         46.33         3.36 o
   4  11   4         21.53         23.85         2.82 o
   5  11   4       1483.30       1409.24        24.70 o
   6  11   4        412.05        427.58        12.55 o
   7  11   4        100.21         82.85         5.64 o
   8  11   4        225.58        229.50        12.38 o
  -8  12   4         40.77         35.22         5.20 o
  -7  12   4         40.33         42.95         4.55 o
  -6  12   4         30.27         29.64         3.45 o
  -5  12   4        276.50        297.13         8.17 o
  -4  12   4         59.48         61.51         4.46 o
  -3  12   4        252.06        258.57         7.03 o
  -2  12   4        722.62        712.85        11.06 o
  -1  12   4         54.80         53.89         2.48 o
   0  12   4          3.53          3.11         1.14 o
   1  12   4        167.20        183.56         4.94 o
   2  12   4        268.96        270.28         6.62 o
   3  12   4        309.50        257.95         7.24 o
   4  12   4          6.47          7.81         2.17 o
   5  12   4          1.15         -0.13         2.97 o
   6  12   4        487.23        474.01        14.14 o
   7  12   4         21.33         26.07         3.62 o
   8  12   4        104.31        117.60        10.04 o
  -8  13   4          3.30         -2.07         2.94 o
  -7  13   4          4.85          8.94         4.74 o
  -6  13   4        162.91        156.04         6.75 o
  -5  13   4         96.87         99.94         4.04 o
  -4  13   4         88.23         91.47         4.80 o
  -3  13   4       1507.49       1435.38        24.11 o
  -2  13   4        142.31        119.84         3.93 o
  -1  13   4        487.92        412.71         7.89 o
   0  13   4         81.81         90.16         2.96 o
   1  13   4          1.08          3.59         1.63 o
   2  13   4          7.30          4.50         1.86 o
   3  13   4         88.80         83.73         4.46 o
   4  13   4        400.54        379.06        12.30 o
   5  13   4        451.60        434.05        11.67 o
   6  13   4         11.70         12.59         3.84 o
   7  13   4        247.83        239.40         8.98 o
   8  13   4        112.46        143.00        10.45 o
  -8  14   4         62.71         60.65         6.24 o
  -7  14   4          0.47         -1.42         1.58 o
  -6  14   4         36.69         29.72         5.69 o
  -5  14   4        125.05        142.16         6.52 o
  -4  14   4         44.04         30.01         3.27 o
  -3  14   4         96.52        108.87         4.74 o
  -2  14   4        230.18        247.16         5.58 o
  -1  14   4         94.05         93.15         3.77 o
   0  14   4       1446.77       1471.76        20.00 o
   1  14   4          0.01          0.93         1.55 o
   2  14   4         63.70         72.95         4.43 o
   3  14   4         67.35         70.88         4.55 o
   4  14   4          8.88          6.72         2.27 o
   5  14   4         19.61         18.12         3.33 o
   6  14   4        106.71        107.01         6.83 o
   7  14   4          6.54          5.07         3.69 o
   8  14   4         63.52         60.96         8.29 o
  -8  15   4        212.54        224.92        17.08 o
  -7  15   4        115.28        109.78        10.12 o
  -6  15   4          0.06          1.57         1.91 o
  -5  15   4         41.86         40.61         4.39 o
  -4  15   4         46.59         38.30         4.23 o
  -3  15   4        151.63        148.85         4.12 o
  -2  15   4         23.88         31.54         2.65 o
  -1  15   4        112.47        119.93         4.38 o
   0  15   4       1816.31       1696.96        25.51 o
   1  15   4        768.82        763.93        14.38 o
   2  15   4       1960.04       1867.01        31.53 o
   3  15   4          2.43          4.19         2.13 o
   4  15   4         43.47         42.89         3.96 o
   5  15   4          5.85          1.28         2.24 o
   6  15   4         90.30         96.16         5.53 o
   7  15   4        107.23        101.01        15.93 o
   8  15   4         33.72         35.76        12.05 o
  -8  16   4         21.53         10.77         5.50 o
  -7  16   4          4.47          0.09         3.31 o
  -6  16   4         54.03         57.59         4.19 o
  -5  16   4        127.03        131.60         7.31 o
  -4  16   4          3.36          3.04         2.21 o
  -3  16   4        232.17        220.76         6.30 o
  -2  16   4        572.53        549.14        11.22 o
  -1  16   4        125.88        120.08         4.70 o
   0  16   4         56.11         52.61         4.05 o
   1  16   4          0.01         -1.60         1.60 o
   2  16   4         10.62         16.99         2.74 o
   3  16   4        697.11        652.72        14.47 o
   4  16   4         14.77         12.22         2.70 o
   5  16   4          5.12          3.70         2.70 o
   6  16   4         86.07         96.07         8.19 o
   7  16   4         65.39         75.44         9.83 o
   8  16   4          1.91         -6.22         7.00 o
  -8  17   4          9.88         15.41         5.42 o
  -7  17   4          1.90         -3.53         3.53 o
  -6  17   4          8.16         13.72         3.22 o
  -5  17   4         15.93         13.53         3.44 o
  -4  17   4         27.14         29.30         4.10 o
  -3  17   4        445.70        465.52        10.82 o
  -2  17   4        848.55        810.55        15.13 o
  -1  17   4        521.21        490.23        10.59 o
   0  17   4         19.00         11.64         2.54 o
   1  17   4          3.89          6.03         2.03 o
   2  17   4        455.10        403.53        10.40 o
   3  17   4        101.87         99.20         5.25 o
   4  17   4        711.32        641.92        14.77 o
   5  17   4        220.88        237.96         9.24 o
   6  17   4        274.46        261.42        11.62 o
   7  17   4         78.05         77.89        10.11 o
  -7  18   4         12.73          9.57         4.24 o
  -6  18   4         55.04         51.59         6.33 o
  -5  18   4          4.57         -1.88         2.47 o
  -4  18   4        106.77        110.71         4.45 o
  -3  18   4         40.44         35.25         3.11 o
  -2  18   4        141.25        129.39         5.37 o
  -1  18   4         95.85         95.70         4.82 o
   0  18   4         33.43         29.68         3.56 o
   1  18   4          1.61          0.66         1.76 o
   2  18   4        154.78        155.17         6.23 o
   3  18   4          4.82          3.00         2.18 o
   4  18   4        148.01        129.92         6.00 o
   5  18   4         12.84          7.90         2.39 o
   6  18   4        455.14        451.60        15.82 o
   7  18   4          3.91          3.14         5.27 o
  -7  19   4         64.99         83.18         6.35 o
  -6  19   4          4.48          1.35         2.43 o
  -5  19   4         93.53        107.80         6.77 o
  -4  19   4         67.79         71.30         4.65 o
  -3  19   4         18.61         19.20         2.70 o
  -2  19   4          8.66         11.81         2.79 o
  -1  19   4        154.38        153.75         6.02 o
   0  19   4        684.46        643.83        14.56 o
   1  19   4       1038.89        995.79        18.27 o
   2  19   4        430.88        408.80        10.78 o
   3  19   4         77.09         80.32         5.11 o
   4  19   4         51.91         50.25         4.11 o
   5  19   4         86.14         85.60         6.85 o
   6  19   4          8.69         12.21         4.06 o
   7  19   4         12.70          7.78         4.92 o
  -7  20   4         26.80         28.10         4.17 o
  -6  20   4         98.06        103.55         7.30 o
  -5  20   4         86.82         99.31         4.83 o
  -4  20   4        129.92        131.18         5.99 o
  -3  20   4          0.39         -2.06         2.06 o
  -2  20   4        427.32        388.11        11.50 o
  -1  20   4        440.21        422.45        10.72 o
   0  20   4         41.02         40.92         4.18 o
   1  20   4         51.75         45.21         3.80 o
   2  20   4         16.80         12.23         2.75 o
   3  20   4        231.31        236.57         8.06 o
   4  20   4         21.79         19.45         3.43 o
   5  20   4         27.89         20.29         4.12 o
   6  20   4         22.70         24.63         5.85 o
   7  20   4         68.21         83.95        20.60 o
  -7  21   4        165.14        188.07        18.59 o
  -6  21   4         48.42         52.70         6.20 o
  -5  21   4          0.21         -2.52         2.52 o
  -4  21   4        468.11        474.68        14.14 o
  -3  21   4         13.34         16.03         2.96 o
  -2  21   4        492.51        459.02        13.04 o
  -1  21   4         79.19         78.78         4.85 o
   0  21   4         46.57         27.43         3.77 o
   1  21   4         64.53         62.83         4.42 o
   2  21   4          6.30          4.21         2.09 o
   3  21   4         72.82         68.18         4.91 o
   4  21   4        184.67        177.29         7.24 o
   5  21   4        151.67        129.33         7.87 o
   6  21   4        277.09        278.58        13.38 o
  -6  22   4         20.62         15.92         3.79 o
  -5  22   4         41.07         58.35        11.04 o
  -4  22   4         35.79         37.06         3.83 o
  -3  22   4        347.13        328.71        10.84 o
  -2  22   4          1.13          1.62         2.33 o
  -1  22   4        200.49        217.89         7.61 o
   0  22   4         80.45         83.42         5.64 o
   1  22   4          6.37          4.49         2.03 o
   2  22   4        203.76        202.68         7.49 o
   3  22   4          2.32          1.52         1.89 o
   4  22   4         51.83         50.35         5.11 o
   5  22   4          0.11         -2.80         3.24 o
   6  22   4         50.42         54.54         7.42 o
  -6  23   4         13.89         14.93         7.80 o
  -5  23   4        240.02        228.40        11.43 o
  -4  23   4        132.71        135.72         6.98 o
  -3  23   4          0.11         -2.04         2.28 o
  -2  23   4         15.68         12.01         3.21 o
  -1  23   4          6.69          4.11         2.45 o
   0  23   4         17.23         15.52         3.13 o
   1  23   4        188.43        186.83         6.79 o
   2  23   4         65.18         62.05         4.94 o
   3  23   4         93.88         88.32         6.33 o
   4  23   4         19.39         21.98         4.23 o
   5  23   4         90.93         97.91         7.98 o
   6  23   4         13.65         25.88         5.56 o
  -5  24   4         22.30         15.24         4.02 o
  -4  24   4          1.24          6.11         2.23 o
  -3  24   4         12.17         10.59         2.71 o
  -2  24   4         20.41         21.84         3.61 o
  -1  24   4         60.22         76.21         6.06 o
   0  24   4          1.32          0.86         2.20 o
   1  24   4         27.71         25.31         3.56 o
   2  24   4          2.37          2.43         2.11 o
   3  24   4        101.62        107.05         5.36 o
   4  24   4        103.49         92.68         7.23 o
   5  24   4         13.51          5.25         4.26 o
   6  24   4         62.43         63.54        16.70 o
  -5  25   4         41.46         36.36         7.35 o
  -4  25   4        567.45        549.88        16.71 o
  -3  25   4         30.09         26.42         3.58 o
  -2  25   4        222.48        224.66         9.02 o
  -1  25   4        117.11        117.16         6.11 o
   0  25   4         54.68         55.55         5.09 o
   1  25   4         13.29         16.13         2.46 o
   2  25   4         55.05         50.34         4.22 o
   3  25   4        208.14        201.05         7.80 o
   4  25   4          4.50          3.29         2.81 o
   5  25   4          2.25          3.14         4.21 o
  -5  26   4         10.04         10.78         4.79 o
  -4  26   4        112.71        105.56         6.91 o
  -3  26   4          0.52         -1.00         2.10 o
  -2  26   4         22.50         15.87         4.40 o
  -1  26   4          8.13          8.91         2.42 o
   0  26   4         57.14         67.35         7.48 o
   1  26   4         10.80          9.78         2.84 o
   2  26   4        225.55        217.19         7.83 o
   3  26   4          2.74          1.69         1.84 o
   4  26   4          3.64          0.57         2.91 o
   5  26   4          7.55         40.03        19.43 o
  -5  27   4          1.99         -3.74         9.58 o
  -4  27   4         16.59         12.28         4.77 o
  -3  27   4          0.37          1.99         2.33 o
  -2  27   4          0.41         -0.18         3.07 o
  -1  27   4          0.83          6.28         2.40 o
   0  27   4        457.70        433.85        12.83 o
   1  27   4         53.08         71.62         6.05 o
   2  27   4        285.32        262.29         8.77 o
   3  27   4        103.93        103.92         7.14 o
   4  27   4         20.95         13.17         5.10 o
  -4  28   4        125.07        155.13         9.79 o
  -3  28   4          9.62         11.11         3.15 o
  -2  28   4         83.71         83.79         9.94 o
  -1  28   4        161.21        174.62         8.32 o
   0  28   4         19.07         13.26         4.79 o
   1  28   4          3.71          4.55         2.74 o
   2  28   4        148.48        158.96         6.72 o
   3  28   4         11.42          9.59         3.40 o
   4  28   4         10.34          6.50         4.66 o
  -4  29   4         75.12         85.11        22.93 o
  -3  29   4         59.87         65.36         6.83 o
  -2  29   4          0.02          0.10         2.71 o
  -1  29   4         84.23         85.54         6.52 o
   0  29   4          1.16          0.95         2.70 o
   1  29   4        218.14        254.80        12.22 o
   2  29   4          1.32          3.44         2.07 o
   3  29   4         26.79         31.75         4.61 o
  -3  30   4          7.67          3.16         7.33 o
  -2  30   4          2.63          5.68         4.37 o
  -1  30   4         60.60         60.40         6.26 o
   0  30   4         16.45         16.02         4.45 o
   1  30   4         38.72         38.87         4.92 o
   2  30   4          2.03          0.72         2.25 o
   3  30   4         16.83          4.66         7.38 o
  -2  31   4          0.05          4.95         4.53 o
  -1  31   4         51.16         42.58        10.06 o
   0  31   4         83.37         65.84         6.40 o
   1  31   4         29.14         19.59         4.17 o
   2  31   4        107.76        112.29        11.26 o
   0  32   4         10.08         20.21        20.60 o
  -9   0   5          0.29         -4.31         5.90 o
  -7   0   5         74.19         71.24        13.59 o
  -5   0   5       1072.46        973.99        30.70 o
  -3   0   5       2120.92       1878.99        36.90 o
  -1   0   5        101.74         95.61         4.54 o
   1   0   5        308.65        206.54         6.17 o
   3   0   5       2348.44       2191.85        37.35 o
   5   0   5        954.61        978.94        27.79 o
   7   0   5         16.92         23.69         5.33 o
  -9   1   5         16.38          7.42         4.77 o
  -8   1   5          0.09          0.90         5.12 o
  -7   1   5        128.93        148.84         7.63 o
  -6   1   5        854.61        787.69        24.36 o
  -5   1   5        145.59        151.55         5.77 o
  -4   1   5         29.20         26.10         2.61 o
  -3   1   5        114.29        120.07         3.17 o
  -2   1   5       1668.99       1749.87        22.20 o
  -1   1   5        343.30        328.23         5.66 o
   0   1   5       2232.45       2591.71        28.67 o
   1   1   5         20.13          9.88         1.23 o
   2   1   5          2.17         -0.86         0.86 o
   3   1   5          2.49          2.63         1.21 o
   4   1   5        430.88        419.04         9.85 o
   5   1   5         47.26         41.88         4.24 o
   6   1   5        153.96        157.97         6.93 o
   7   1   5        110.31        100.69         6.14 o
   8   1   5        104.12         86.01         9.24 o
  -9   2   5         46.98         45.33         8.00 o
  -8   2   5        149.77        142.92        11.14 o
  -7   2   5         12.93         19.85         4.26 o
  -6   2   5         77.64         87.48         5.76 o
  -5   2   5        110.96        103.46         4.75 o
  -4   2   5         21.02         17.08         2.52 o
  -3   2   5       1493.88       1523.63        26.50 o
  -2   2   5       1122.04       1167.15        15.11 o
  -1   2   5        246.46        235.97         4.60 o
   0   2   5       8450.53       8727.92        97.86 o
   1   2   5        255.75        279.00         4.83 o
   2   2   5         76.19         56.42         2.36 o
   3   2   5        420.71        401.57         7.22 o
   4   2   5       1196.19       1146.40        20.60 o
   5   2   5         67.44         76.04         5.08 o
   6   2   5        748.68        718.69        17.60 o
   7   2   5         48.15         46.05         5.32 o
   8   2   5        650.85        687.14        24.68 o
  -9   3   5         24.91         12.64         5.64 o
  -8   3   5         72.91         67.88         7.46 o
  -7   3   5         39.95         29.32         4.20 o
  -6   3   5          0.02         -1.39         2.63 o
  -5   3   5        187.17        200.40         6.84 o
  -4   3   5          2.93          4.41         1.82 o
  -3   3   5       1344.48       1286.42        21.62 o
  -2   3   5        678.21        689.36         9.88 o
  -1   3   5       1359.40       1413.89        17.85 o
   0   3   5         15.58         17.17         1.90 o
   1   3   5         88.15        124.43         3.41 o
   2   3   5       1666.69       1628.73        19.35 o
   3   3   5       1185.52       1132.97        15.91 o
   4   3   5         30.35         30.94         3.32 o
   5   3   5       1115.82       1159.90        23.92 o
   6   3   5          8.75          8.01         2.80 o
   7   3   5         33.59         42.65         5.23 o
   8   3   5        110.13        112.67         7.98 o
  -9   4   5          0.83          7.70         4.10 o
  -8   4   5          9.15         10.51         3.47 o
  -7   4   5          9.39          7.67         2.29 o
  -6   4   5         34.47         33.04         3.67 o
  -5   4   5        547.12        543.73        13.02 o
  -4   4   5         33.08         29.47         3.11 o
  -3   4   5       1458.27       1470.43        23.12 o
  -2   4   5       1539.82       1515.99        20.12 o
  -1   4   5          5.65          3.54         0.97 o
   0   4   5        462.43        551.46         8.80 o
   1   4   5         44.32         47.58         2.58 o
   2   4   5        919.71        945.01        12.33 o
   3   4   5       2971.48       2995.25        36.50 o
   4   4   5       2741.40       2736.58        43.91 o
   5   4   5        871.01        857.44        19.11 o
   6   4   5        300.86        296.89        11.00 o
   7   4   5         88.63         82.00         6.36 o
   8   4   5        101.33         93.30         7.43 o
  -9   5   5         15.63          7.75         5.03 o
  -8   5   5         12.60         12.99         3.04 o
  -7   5   5        270.37        283.54        14.17 o
  -6   5   5        156.61        161.56         6.56 o
  -5   5   5        327.19        347.28        12.28 o
  -4   5   5          1.57          1.79         1.71 o
  -3   5   5        229.89        229.01         6.02 o
  -2   5   5        121.72        112.51         3.50 o
  -1   5   5        229.44        238.82         4.29 o
   0   5   5         98.29         92.68         3.23 o
   1   5   5        706.61        742.40        11.41 o
   2   5   5          6.06          1.20         1.17 o
   3   5   5        249.07        247.50         6.47 o
   4   5   5         43.84         44.55         3.69 o
   5   5   5       1541.62       1451.66        30.87 o
   6   5   5        139.75        130.57         8.34 o
   7   5   5        227.09        224.98         9.78 o
   8   5   5          4.96          6.09         3.19 o
  -9   6   5        171.33        142.36        14.96 o
  -8   6   5         17.35         19.60         4.20 o
  -7   6   5         44.73         38.51         4.10 o
  -6   6   5         38.19         37.46         3.86 o
  -5   6   5          1.68          0.11         2.00 o
  -4   6   5        121.20         91.15         4.47 o
  -3   6   5          0.31         -0.76         1.00 o
  -2   6   5        378.45        396.61         7.08 o
  -1   6   5         90.91        118.87         3.53 o
   0   6   5       2173.95       2090.81        26.72 o
   1   6   5       1097.09       1139.25        18.15 o
   2   6   5        356.31        363.75         7.69 o
   3   6   5          0.03         -1.33         1.33 o
   4   6   5        823.48        792.88        15.58 o
   5   6   5        123.24        120.08         6.78 o
   6   6   5         15.10          9.66         3.21 o
   7   6   5        395.82        414.71        13.82 o
   8   6   5         36.62         23.50         4.65 o
  -9   7   5        176.29        143.20        18.07 o
  -8   7   5          9.57          0.79         2.28 o
  -7   7   5        556.86        545.10        19.68 o
  -6   7   5          0.42          0.59         2.69 o
  -5   7   5        600.83        549.27        13.19 o
  -4   7   5        181.75        189.14         6.14 o
  -3   7   5        405.73        407.91         8.33 o
  -2   7   5        122.07         92.21         3.05 o
  -1   7   5          0.29          2.04         1.00 o
   0   7   5        249.92        287.61         5.78 o
   1   7   5        429.07        418.37        10.42 o
   2   7   5          0.08         -0.03         1.22 o
   3   7   5          0.34         -0.15         1.54 o
   4   7   5        269.20        238.24         7.41 o
   5   7   5        246.36        263.87         8.75 o
   6   7   5          0.14         -2.49         2.49 o
   7   7   5        160.66        164.20         8.30 o
   8   7   5          0.76          5.34         3.36 o
  -8   8   5        187.66        205.25        10.90 o
  -7   8   5         21.21         23.69         3.58 o
  -6   8   5        292.74        307.82        10.31 o
  -5   8   5         35.24         28.27         3.16 o
  -4   8   5        639.66        583.54        12.64 o
  -3   8   5        134.87        109.82         4.79 o
  -2   8   5         11.25          8.73         1.47 o
  -1   8   5        861.45        882.84        13.03 o
   0   8   5         11.59         19.37         1.87 o
   1   8   5        357.32        360.75         7.34 o
   2   8   5        358.14        334.44         7.60 o
   3   8   5         20.24         21.50         2.82 o
   4   8   5       1422.63       1348.70        25.06 o
   5   8   5        315.66        330.93         9.99 o
   6   8   5         52.92         59.91         5.45 o
   7   8   5         26.69         30.35         4.67 o
   8   8   5         10.90          7.48         3.73 o
  -8   9   5         47.62         30.23         4.20 o
  -7   9   5        233.44        251.53         9.45 o
  -6   9   5        141.46        148.69         7.83 o
  -5   9   5          5.12         10.83         2.21 o
  -4   9   5         57.04         72.11         3.49 o
  -3   9   5        267.55        271.03         6.23 o
  -2   9   5        235.38        201.99         4.64 o
  -1   9   5         90.90         85.13         3.54 o
   0   9   5        125.41        116.07         3.81 o
   1   9   5        485.23        500.01        16.04 o
   2   9   5        973.84        966.11        16.89 o
   3   9   5          1.03          0.02         1.59 o
   4   9   5         21.76         24.68         3.45 o
   5   9   5        402.45        365.25        10.72 o
   6   9   5        517.20        503.17        16.54 o
   7   9   5          0.02          3.07         2.51 o
   8   9   5          6.48          8.53         3.64 o
  -8  10   5         43.83         24.77         5.79 o
  -7  10   5        210.76        219.70         9.79 o
  -6  10   5          8.59          5.40         2.17 o
  -5  10   5        464.09        480.10        12.21 o
  -4  10   5       1000.55        943.76        16.24 o
  -3  10   5         63.17         58.89         3.19 o
  -2  10   5        174.03        146.93         3.92 o
  -1  10   5       2345.14       2373.31        35.38 o
   0  10   5        122.97        153.55         5.46 o
   1  10   5       3716.83       3476.61        50.02 o
   2  10   5        110.18        110.65         4.89 o
   3  10   5         89.54         95.34         4.98 o
   4  10   5        380.75        357.08         9.57 o
   5  10   5          0.34          5.26         2.57 o
   6  10   5        154.98        167.10        10.33 o
   7  10   5        528.31        560.90        21.00 o
   8  10   5         35.62         45.38         6.36 o
  -8  11   5          4.78          6.62         2.98 o
  -7  11   5        106.90        125.50         8.00 o
  -6  11   5         13.48          9.98         2.90 o
  -5  11   5         40.39         39.19         3.85 o
  -4  11   5        105.66        106.11         4.03 o
  -3  11   5         81.36         77.97         3.02 o
  -2  11   5         69.29         63.41         3.26 o
  -1  11   5        660.11        651.04        11.96 o
   0  11   5         67.87         82.34         3.06 o
   1  11   5        359.69        352.00        10.52 o
   2  11   5         49.74         48.07         3.86 o
   3  11   5        579.85        537.75        12.53 o
   4  11   5        147.05        136.16         5.74 o
   5  11   5        396.05        398.62        12.16 o
   6  11   5        166.00        172.85        11.97 o
   7  11   5          9.17         10.40         3.12 o
   8  11   5         53.16         57.99         6.78 o
  -8  12   5          1.27          0.19         5.54 o
  -7  12   5         67.28         72.40         7.36 o
  -6  12   5        249.93        249.95         8.95 o
  -5  12   5         14.22         10.26         2.32 o
  -4  12   5        829.15        794.03        13.30 o
  -3  12   5          9.44          9.01         1.49 o
  -2  12   5        913.42        886.26        16.02 o
  -1  12   5        366.33        302.41         7.26 o
   0  12   5          5.39          8.00         1.52 o
   1  12   5          9.55          8.54         2.04 o
   2  12   5        294.46        289.13         8.32 o
   3  12   5         94.21         96.19         5.13 o
   4  12   5        630.31        610.33        15.74 o
   5  12   5        163.48        174.10         7.28 o
   6  12   5         55.88         43.62         5.83 o
   7  12   5         12.70         20.58         4.24 o
   8  12   5        123.23        107.82         6.81 o
  -8  13   5         14.57         14.28         3.98 o
  -7  13   5         89.63         93.18         6.09 o
  -6  13   5        301.03        310.48        11.27 o
  -5  13   5         65.11         64.79         4.98 o
  -4  13   5         81.31         76.02         3.52 o
  -3  13   5         10.93         15.70         2.10 o
  -2  13   5        593.98        547.44        12.88 o
  -1  13   5         25.53         23.26         2.78 o
   0  13   5        116.43        114.23         4.58 o
   1  13   5         38.22         41.64         3.38 o
   2  13   5        576.31        555.33        12.66 o
   3  13   5         98.28         90.21         4.98 o
   4  13   5          1.14          2.92         2.27 o
   5  13   5        110.51        119.06         6.19 o
   6  13   5        197.54        230.39         9.96 o
   7  13   5          1.89         -1.89         3.13 o
   8  13   5          2.48         -3.48         3.48 o
  -8  14   5        161.25        175.60        23.48 o
  -7  14   5         43.30         44.16         7.10 o
  -6  14   5         45.34         55.27         5.70 o
  -5  14   5         17.62         27.36         4.41 o
  -4  14   5         95.87        111.93         5.77 o
  -3  14   5         38.62         41.48         3.64 o
  -2  14   5        158.31        153.80         6.19 o
  -1  14   5       1180.25       1221.80        21.04 o
   0  14   5        133.18        121.66         4.09 o
   1  14   5       1246.25       1191.37        20.45 o
   2  14   5         59.94         61.48         4.30 o
   3  14   5          8.45          8.66         2.48 o
   4  14   5        261.08        288.63         9.12 o
   5  14   5          0.79         -0.91         2.53 o
   6  14   5         61.06         67.99         5.58 o
   7  14   5         65.54         58.00         6.15 o
  -8  15   5         12.05         17.43         7.89 o
  -7  15   5         13.95         20.55         3.61 o
  -6  15   5        105.51        138.47         6.48 o
  -5  15   5        128.17        133.56         7.69 o
  -4  15   5        267.32        279.68        10.09 o
  -3  15   5        277.46        270.09         8.44 o
  -2  15   5         19.07         14.15         2.53 o
  -1  15   5          5.12         12.61         2.35 o
   0  15   5        206.36        202.00         9.11 o
   1  15   5        412.34        382.76         9.26 o
   2  15   5        177.47        158.98         6.34 o
   3  15   5        256.04        261.48         8.45 o
   4  15   5        131.50        125.38         8.21 o
   5  15   5        276.41        266.76         9.30 o
   6  15   5          3.11          2.69         2.30 o
   7  15   5         34.55         31.95         4.34 o
  -7  16   5         60.91         79.51         5.87 o
  -6  16   5          7.21          8.97         2.97 o
  -5  16   5          0.07         -1.15         2.96 o
  -4  16   5         66.11         90.94         7.00 o
  -3  16   5        170.38        166.28         6.40 o
  -2  16   5        233.96        205.87         7.13 o
  -1  16   5        609.42        600.16        13.51 o
   0  16   5          8.91          9.11         2.57 o
   1  16   5        769.13        683.85        13.80 o
   2  16   5         32.39         22.54         3.13 o
   3  16   5         40.87         40.28         4.13 o
   4  16   5        928.71        862.56        18.48 o
   5  16   5        114.39        117.91         6.63 o
   6  16   5          1.79          1.47         2.20 o
   7  16   5        134.19        151.29        11.81 o
  -7  17   5         14.23         15.27         2.93 o
  -6  17   5         51.70         50.27         8.47 o
  -5  17   5         25.34         15.53         7.11 o
  -4  17   5        104.07        104.33         5.47 o
  -3  17   5         15.82         18.72         2.66 o
  -2  17   5        133.08        126.79         5.62 o
  -1  17   5        830.23        781.32        16.54 o
   0  17   5        148.62        143.13         6.17 o
   1  17   5          0.50          2.64         1.81 o
   2  17   5         65.19         58.43         4.75 o
   3  17   5          8.49          0.01         2.24 o
   4  17   5          6.99          9.62         2.73 o
   5  17   5        138.12        137.26         6.89 o
   6  17   5        104.42        109.11         6.17 o
   7  17   5          5.51          0.68         4.66 o
  -7  18   5          0.71          2.70         5.52 o
  -6  18   5        210.93        212.16        15.09 o
  -5  18   5        232.05        229.09        15.15 o
  -4  18   5        108.72        105.90         6.22 o
  -3  18   5         26.31         19.41         3.32 o
  -2  18   5         99.07        107.82         5.90 o
  -1  18   5          7.00          2.27         2.09 o
   0  18   5        421.40        403.02        10.88 o
   1  18   5        264.75        259.84         8.06 o
   2  18   5        106.94         85.67         5.00 o
   3  18   5         79.99         83.10         5.11 o
   4  18   5          4.75          4.88         2.34 o
   5  18   5         96.92        105.23         6.14 o
   6  18   5        237.24        255.47        10.69 o
   7  18   5        193.05        190.94        13.24 o
  -7  19   5          2.33          2.59         6.60 o
  -6  19   5         40.90         47.12         8.79 o
  -5  19   5         42.43         22.65         6.65 o
  -4  19   5          5.35          5.07         2.24 o
  -3  19   5         90.49         94.40         8.86 o
  -2  19   5         55.98         58.25         4.76 o
  -1  19   5          0.42         -1.34         2.13 o
   0  19   5          0.05         -1.63         2.09 o
   1  19   5        494.90        476.26        11.80 o
   2  19   5         30.39         33.37         4.96 o
   3  19   5         21.01         22.86         3.38 o
   4  19   5        116.43        105.08         6.22 o
   5  19   5         35.88         39.74         4.18 o
   6  19   5          7.51          7.45         3.72 o
  -7  20   5          3.78         17.10        12.05 o
  -6  20   5          0.00          6.86         5.16 o
  -5  20   5         23.87         15.84         6.23 o
  -4  20   5         59.22         56.04         4.54 o
  -3  20   5        396.93        405.50        12.05 o
  -2  20   5         25.74         28.90         3.69 o
  -1  20   5          2.67          7.55         2.62 o
   0  20   5        305.85        294.48         9.31 o
   1  20   5         44.62         46.48         4.07 o
   2  20   5        201.15        207.15         7.66 o
   3  20   5        419.40        402.49        11.39 o
   4  20   5         97.18        108.59         6.26 o
   5  20   5         27.34         26.92         3.63 o
   6  20   5          6.29         -4.18         4.74 o
  -6  21   5          2.98          6.08         4.77 o
  -5  21   5          4.35         14.55         4.21 o
  -4  21   5          3.59          1.63         3.13 o
  -3  21   5        275.31        279.96         9.76 o
  -2  21   5          0.47          4.34         2.58 o
  -1  21   5         96.00         95.57         6.13 o
   0  21   5         49.20         44.60         4.24 o
   1  21   5        573.47        549.22        13.14 o
   2  21   5        245.00        250.35         8.58 o
   3  21   5          0.42          4.00         2.32 o
   4  21   5          3.38          4.54         2.49 o
   5  21   5        157.64        148.86         6.91 o
   6  21   5        112.86         90.96         9.43 o
  -6  22   5         14.10         15.18         5.94 o
  -5  22   5        296.39        340.84        15.55 o
  -4  22   5          2.92          3.72         2.23 o
  -3  22   5        144.00        165.36         7.40 o
  -2  22   5          9.60          2.14         2.28 o
  -1  22   5        108.23        104.78         6.19 o
   0  22   5         24.06         22.37         3.62 o
   1  22   5          0.09         -1.70         1.70 o
   2  22   5         95.16         94.69         5.67 o
   3  22   5         68.00         70.69         7.59 o
   4  22   5         10.20         11.31         2.82 o
   5  22   5         84.43         74.26         9.88 o
   6  22   5          0.73         -5.00         5.00 o
  -6  23   5         30.75         34.59        19.82 o
  -5  23   5         17.31         29.70         4.76 o
  -4  23   5         17.37          9.03         3.43 o
  -3  23   5         19.88         12.79         3.13 o
  -2  23   5        492.71        462.50        13.70 o
  -1  23   5         63.93         80.24         7.69 o
   0  23   5         47.01         39.35         4.43 o
   1  23   5         58.14         57.33         6.13 o
   2  23   5        154.13        166.49         6.93 o
   3  23   5         41.10         33.78         3.90 o
   4  23   5          0.68         -2.16         2.46 o
   5  23   5         73.76         77.34         7.84 o
  -5  24   5         43.52         57.72         5.07 o
  -4  24   5          4.47          6.43         2.78 o
  -3  24   5        174.91        179.03         7.99 o
  -2  24   5        220.28        230.87         9.17 o
  -1  24   5          1.52          4.39         2.81 o
   0  24   5        671.14        691.06        16.60 o
   1  24   5          0.26         -1.24         2.17 o
   2  24   5        106.67        109.06         5.65 o
   3  24   5        339.93        346.14        10.61 o
   4  24   5         11.78          1.60         2.14 o
   5  24   5         15.78          9.30         4.12 o
  -5  25   5         10.19          7.26         3.47 o
  -4  25   5          1.31          0.83         5.28 o
  -3  25   5          2.99          5.08         2.28 o
  -2  25   5         13.28         21.81         3.56 o
  -1  25   5         12.89         14.48         3.49 o
   0  25   5         19.91         23.91         3.79 o
   1  25   5        110.75        115.57         6.83 o
   2  25   5        140.42        152.15         6.67 o
   3  25   5         24.39         25.73         3.46 o
   4  25   5         14.36          6.92         4.14 o
   5  25   5        176.49        156.09        24.21 o
  -5  26   5        134.12        140.60        15.41 o
  -4  26   5         59.96         58.77        10.14 o
  -3  26   5         35.55         40.98         6.17 o
  -2  26   5         25.51         21.56         3.45 o
  -1  26   5          0.74          3.90         2.56 o
   0  26   5        218.44        208.50        10.14 o
   1  26   5        204.86        204.91         8.86 o
   2  26   5        147.48        151.92         6.64 o
   3  26   5          8.47          8.99         3.58 o
   4  26   5          1.15         -0.51         4.07 o
  -4  27   5          5.82          1.65         3.33 o
  -3  27   5          1.02          3.64         2.59 o
  -2  27   5        266.97        280.51        10.83 o
  -1  27   5        109.74        109.13         8.53 o
   0  27   5          0.58         -0.05         2.88 o
   1  27   5        127.85        129.42         9.61 o
   2  27   5        337.24        317.87         9.98 o
   3  27   5         74.71         62.08         5.02 o
   4  27   5         62.56         75.82        11.66 o
  -4  28   5          3.69          0.66         4.77 o
  -3  28   5          3.61          6.90         3.41 o
  -2  28   5         82.85         87.65         8.24 o
  -1  28   5          0.03         -0.35         2.53 o
   0  28   5          3.14          4.39         4.69 o
   1  28   5         11.79          7.83         3.31 o
   2  28   5          4.77          1.92         2.59 o
   3  28   5        143.79        144.74         6.56 o
  -3  29   5          0.58          0.95         4.37 o
  -2  29   5         75.04         67.91         7.92 o
  -1  29   5         43.39         39.50         5.68 o
   0  29   5          0.93         -1.13         3.31 o
   1  29   5         17.83          7.55         3.87 o
   2  29   5          3.16          2.51         2.91 o
   3  29   5         87.87         67.12        16.32 o
  -2  30   5         22.93         30.36         8.51 o
  -1  30   5         29.52         20.83         7.96 o
   0  30   5         14.01          6.95         4.93 o
   1  30   5          1.36         -2.94         3.14 o
   2  30   5        122.72        116.51        13.99 o
  -8   0   6        226.14        222.46        16.62 o
  -6   0   6         65.57         74.00         9.29 o
  -4   0   6       1570.92       1480.66        30.15 o
  -2   0   6        277.16        291.95         8.88 o
   0   0   6        545.03        581.99        12.37 o
   2   0   6        511.95        480.04        13.30 o
   4   0   6       2156.13       2021.53        56.98 o
   6   0   6        140.56        156.02        15.74 o
   8   0   6         42.41         35.75         9.75 o
  -8   1   6         58.29         41.97         7.57 o
  -7   1   6          0.16         -2.16         2.16 o
  -6   1   6         69.85         72.57         6.05 o
  -5   1   6        138.01        138.92         6.67 o
  -4   1   6        273.62        262.20         7.63 o
  -3   1   6        350.38        354.74         7.32 o
  -2   1   6         10.49          6.53         1.40 o
  -1   1   6        629.67        597.10        12.78 o
   0   1   6          3.68          7.17         1.58 o
   1   1   6        795.04        882.86        12.92 o
   2   1   6       1854.10       1809.91        22.53 o
   3   1   6        994.35        966.56        15.70 o
   4   1   6       1140.24       1085.40        24.89 o
   5   1   6         20.54         16.61         4.55 o
   6   1   6          2.55          5.14         3.55 o
   7   1   6          3.21          3.94         3.32 o
   8   1   6         51.65         52.03         7.64 o
  -8   2   6         56.35         61.12         7.43 o
  -7   2   6         43.07         50.80         6.40 o
  -6   2   6          0.29          2.90         2.13 o
  -5   2   6         21.42         18.30         2.64 o
  -4   2   6          3.99         12.97         2.45 o
  -3   2   6         77.53         77.82         4.10 o
  -2   2   6        162.80        177.87         4.66 o
  -1   2   6        810.21        810.69        13.44 o
   0   2   6         16.30         19.32         2.06 o
   1   2   6       1309.72       1276.98        18.03 o
   2   2   6        160.94        162.11         4.41 o
   3   2   6        101.41        106.37         4.41 o
   4   2   6        344.71        357.62        10.37 o
   5   2   6          5.74          3.91         3.05 o
   6   2   6          5.57          2.98         3.31 o
   7   2   6        143.51        156.60        10.17 o
   8   2   6        116.70        118.13         9.93 o
  -8   3   6          1.17         -2.46         2.46 o
  -7   3   6         60.97         55.40         5.76 o
  -6   3   6        175.15        183.14         8.06 o
  -5   3   6         51.10         53.50         3.97 o
  -4   3   6        387.61        365.16         9.71 o
  -3   3   6        207.93        203.63         6.53 o
  -2   3   6        466.69        459.26        10.39 o
  -1   3   6       2924.87       2877.09        37.53 o
   0   3   6        946.59        978.00        15.04 o
   1   3   6         43.12         43.40         2.87 o
   2   3   6       1755.40       1730.85        26.38 o
   3   3   6          8.20         11.38         2.08 o
   4   3   6       2899.11       2910.98        47.07 o
   5   3   6        790.67        814.92        20.65 o
   6   3   6         91.32        112.22         9.08 o
   7   3   6        336.46        347.41        15.68 o
   8   3   6        103.61        110.96        11.86 o
  -8   4   6         23.01         21.52         4.34 o
  -7   4   6          1.39         -2.00         2.00 o
  -6   4   6        226.77        223.49         8.37 o
  -5   4   6          3.14          3.79         2.05 o
  -4   4   6         32.12         27.16         3.14 o
  -3   4   6         11.97          7.06         1.92 o
  -2   4   6        851.27        812.86        17.33 o
  -1   4   6        230.69        230.40         5.19 o
   0   4   6        345.62        308.63         6.70 o
   1   4   6        189.91        173.60         4.86 o
   2   4   6         14.41         13.22         1.94 o
   3   4   6       1117.43       1081.89        18.12 o
   4   4   6        312.49        327.57        10.41 o
   5   4   6         68.38         90.58         6.08 o
   6   4   6         64.13         48.90         5.68 o
   7   4   6          7.20          3.25         3.22 o
   8   4   6          2.76         -2.60         4.61 o
  -8   5   6         81.86         88.16         6.82 o
  -7   5   6         86.00         82.97         9.54 o
  -6   5   6        386.27        379.69        10.80 o
  -5   5   6        444.85        422.69        11.21 o
  -4   5   6        478.52        459.49        11.41 o
  -3   5   6          7.57          3.67         1.79 o
  -2   5   6        408.69        388.95         8.68 o
  -1   5   6        347.66        333.67         6.52 o
   0   5   6        933.65        856.13        13.67 o
   1   5   6         10.54         10.22         1.81 o
   2   5   6        505.05        456.96        11.04 o
   3   5   6        805.05        757.58        13.55 o
   4   5   6          3.68          8.57         2.56 o
   5   5   6        275.87        263.60        10.21 o
   6   5   6         62.28         77.06         5.84 o
   7   5   6        527.19        561.93        22.20 o
   8   5   6         33.95         41.26         8.27 o
  -8   6   6         96.16         98.39         7.27 o
  -7   6   6        187.93        191.08         8.02 o
  -6   6   6        112.10        129.97         6.05 o
  -5   6   6        146.96        140.91         5.99 o
  -4   6   6          2.50          5.28         2.06 o
  -3   6   6       1142.73       1102.06        19.19 o
  -2   6   6         48.81         42.62         3.17 o
  -1   6   6        703.59        699.28        10.93 o
   0   6   6        390.27        414.81         8.12 o
   1   6   6        157.75        127.55         4.72 o
   2   6   6        980.67        942.05        17.81 o
   3   6   6         85.99         81.51         4.37 o
   4   6   6         37.48         31.06         3.95 o
   5   6   6         33.28         31.88         4.04 o
   6   6   6         35.83         27.80         4.22 o
   7   6   6          8.63          8.92         3.56 o
   8   6   6        279.08        269.51        16.41 o
  -8   7   6         37.57         43.19         4.29 o
  -7   7   6        221.73        223.38         8.72 o
  -6   7   6         78.24         67.19         5.01 o
  -5   7   6        349.55        353.39        10.12 o
  -4   7   6          6.60         16.65         2.71 o
  -3   7   6        266.70        253.84         7.41 o
  -2   7   6       1130.45       1025.53        18.97 o
  -1   7   6        803.54        803.78        12.56 o
   0   7   6        931.41        955.99        14.95 o
   1   7   6          1.45          5.39         1.65 o
   2   7   6        122.00        119.34         4.73 o
   3   7   6        710.78        677.01        14.69 o
   4   7   6        120.40        123.53         6.40 o
   5   7   6        102.66        112.56         6.35 o
   6   7   6        190.82        195.97         8.69 o
   7   7   6         25.38         34.85         4.44 o
   8   7   6        115.81        132.83        12.74 o
  -8   8   6          0.58          6.27         3.18 o
  -7   8   6        135.75        155.55         7.32 o
  -6   8   6          0.08         -0.14         1.90 o
  -5   8   6        185.39        153.70         6.88 o
  -4   8   6        376.73        349.38         9.88 o
  -3   8   6         37.72         35.08         3.23 o
  -2   8   6        111.80        102.24         4.62 o
  -1   8   6        506.77        503.56        10.55 o
   0   8   6        436.82        403.93         8.11 o
   1   8   6        354.93        348.65         8.42 o
   2   8   6        165.93        161.79         5.74 o
   3   8   6        244.94        251.97         8.03 o
   4   8   6         29.43         25.57         3.54 o
   5   8   6         64.67         74.41         6.64 o
   6   8   6         73.68         73.78         6.09 o
   7   8   6         27.41         24.33         4.34 o
   8   8   6          5.19          1.79         5.55 o
  -8   9   6          0.25         -0.19         2.52 o
  -7   9   6         40.73         52.73         4.89 o
  -6   9   6         33.62         32.25         3.73 o
  -5   9   6         93.84        122.52         6.01 o
  -4   9   6        435.28        449.74        11.73 o
  -3   9   6        537.57        487.79        11.41 o
  -2   9   6        120.87        132.76         5.33 o
  -1   9   6        166.32        167.77         5.88 o
   0   9   6        829.44        896.29        14.36 o
   1   9   6        861.81        790.14        14.06 o
   2   9   6        207.64        199.77         6.85 o
   3   9   6       3360.92       3239.34        51.42 o
   4   9   6        717.66        735.49        16.49 o
   5   9   6          0.37         -0.45         2.41 o
   6   9   6          0.06          1.10         2.99 o
   7   9   6        231.99        238.17        10.01 o
   8   9   6        120.35        162.38        14.97 o
  -8  10   6          7.94          4.22         3.00 o
  -7  10   6         48.03         43.97         5.30 o
  -6  10   6         57.02         70.87         6.34 o
  -5  10   6          8.26          8.85         2.58 o
  -4  10   6        453.25        478.54        12.29 o
  -3  10   6        595.70        506.72        11.82 o
  -2  10   6        128.73        124.88         5.48 o
  -1  10   6        449.89        434.70         9.83 o
   0  10   6          0.49          0.26         1.35 o
   1  10   6        247.35        259.25         6.89 o
   2  10   6         74.94         74.27         4.56 o
   3  10   6         78.90         98.56         5.48 o
   4  10   6        227.73        206.19         7.84 o
   5  10   6        168.87        183.48         8.29 o
   6  10   6         45.21         35.82         5.34 o
   7  10   6          7.70          4.72         3.41 o
   8  10   6         39.17         30.73         5.77 o
  -8  11   6          5.48          7.11         4.22 o
  -7  11   6          3.84          1.64         2.98 o
  -6  11   6         60.16         64.28         4.72 o
  -5  11   6         24.54         24.48         6.66 o
  -4  11   6        110.98        116.19         6.12 o
  -3  11   6        129.59        118.52         5.15 o
  -2  11   6       1088.52       1019.75        20.67 o
  -1  11   6        359.16        331.31         8.40 o
   0  11   6       1225.57       1169.95        18.93 o
   1  11   6        462.48        447.74         9.68 o
   2  11   6         24.81         26.08         3.33 o
   3  11   6       1249.69       1148.41        22.19 o
   4  11   6        138.50        135.44         6.80 o
   5  11   6         26.79         18.36         3.65 o
   6  11   6        818.95        811.75        22.05 o
   7  11   6         31.29         27.82         5.09 o
  -8  12   6         99.85         93.92        13.22 o
  -7  12   6         78.89         78.60         5.67 o
  -6  12   6         20.30         27.97         6.28 o
  -5  12   6          0.50          1.03         2.48 o
  -4  12   6          1.50          1.29         2.79 o
  -3  12   6        103.53        121.93         5.16 o
  -2  12   6       1025.51        992.44        20.46 o
  -1  12   6          0.54         -1.35         1.73 o
   0  12   6       1163.38       1084.89        17.89 o
   1  12   6          5.76          1.26         1.83 o
   2  12   6         20.48         11.14         2.62 o
   3  12   6          4.25          3.49         2.09 o
   4  12   6         94.02         91.46         5.86 o
   5  12   6        336.19        309.32        10.99 o
   6  12   6         40.81         39.76         5.30 o
   7  12   6         50.72         52.26         6.05 o
  -8  13   6          4.27          5.04         6.24 o
  -7  13   6        193.01        223.55        10.28 o
  -6  13   6        113.38        112.69         6.01 o
  -5  13   6        491.99        505.92        13.14 o
  -4  13   6         34.52         33.25         3.14 o
  -3  13   6         10.55          4.01         1.89 o
  -2  13   6         32.62         39.67         4.99 o
  -1  13   6         61.27         70.47         5.47 o
   0  13   6        785.92        772.07        12.79 o
   1  13   6        115.63        114.24         4.94 o
   2  13   6          1.41          0.39         2.04 o
   3  13   6        565.48        533.88        13.14 o
   4  13   6         44.15         47.32         4.95 o
   5  13   6        386.55        389.35        12.48 o
   6  13   6        304.08        314.02        11.41 o
   7  13   6          0.25         -0.98         3.33 o
  -7  14   6         36.07         48.58         8.81 o
  -6  14   6         32.70         42.02         3.96 o
  -5  14   6        122.10        130.85         7.30 o
  -4  14   6        489.26        447.81        12.12 o
  -3  14   6        182.34        160.13         6.92 o
  -2  14   6        300.64        320.11         9.75 o
  -1  14   6        525.73        494.45        12.07 o
   0  14   6       1010.36        979.14        17.46 o
   1  14   6        196.14        193.06         6.47 o
   2  14   6          0.10          0.63         1.96 o
   3  14   6         75.05         91.00         5.33 o
   4  14   6         19.76         20.32         5.07 o
   5  14   6        566.84        542.05        16.40 o
   6  14   6         99.18         93.86         6.61 o
   7  14   6         16.09         12.92         4.05 o
  -7  15   6          0.23          0.38         2.27 o
  -6  15   6         13.96         11.57         3.59 o
  -5  15   6         66.14         69.47         5.89 o
  -4  15   6         50.78         44.71         3.55 o
  -3  15   6          1.08          3.04         2.75 o
  -2  15   6         81.55         82.37         5.20 o
  -1  15   6        194.11        188.69         7.05 o
   0  15   6         33.72         30.85         3.73 o
   1  15   6        335.02        343.38         9.52 o
   2  15   6        267.24        249.17         8.27 o
   3  15   6        244.07        237.41         8.28 o
   4  15   6        114.28        107.83         6.92 o
   5  15   6          1.27          4.89         3.07 o
   6  15   6         91.67        105.96         6.83 o
   7  15   6        146.19        149.51         9.09 o
  -7  16   6         70.82         60.90         5.39 o
  -6  16   6         89.35         93.42         6.62 o
  -5  16   6         25.39         26.16         6.37 o
  -4  16   6         22.39         18.47         3.50 o
  -3  16   6        545.34        512.96        14.40 o
  -2  16   6        163.48        158.20         7.57 o
  -1  16   6        158.53        145.96         6.62 o
   0  16   6          4.54          5.24         2.23 o
   1  16   6        557.00        547.97        12.94 o
   2  16   6        206.98        200.64         7.39 o
   3  16   6          1.35          0.65         2.18 o
   4  16   6          1.57         -1.33         2.23 o
   5  16   6        485.49        521.23        15.12 o
   6  16   6         10.36         12.77         3.34 o
   7  16   6         51.80         38.85         5.02 o
  -7  17   6         53.77         32.28         7.78 o
  -6  17   6        179.63        214.60        15.18 o
  -5  17   6        281.45        290.91         9.65 o
  -4  17   6        134.00        153.56         6.47 o
  -3  17   6         55.05         48.56         4.33 o
  -2  17   6         19.63         26.89         3.64 o
  -1  17   6          0.17         -1.51         2.20 o
   0  17   6          6.15         14.61         3.21 o
   1  17   6        233.87        224.61         7.61 o
   2  17   6        594.17        576.96        13.93 o
   3  17   6        325.34        323.36        10.08 o
   4  17   6         45.84         40.13         4.83 o
   5  17   6         96.65         92.30         6.38 o
   6  17   6         21.98         12.10         4.49 o
   7  17   6         11.52          6.67         7.68 o
  -6  18   6          0.29         -3.49         6.41 o
  -5  18   6         14.37         12.84         3.66 o
  -4  18   6         77.99        101.16         9.30 o
  -3  18   6         93.78         92.94         5.84 o
  -2  18   6         52.51         56.43         5.12 o
  -1  18   6         68.47         71.44         5.23 o
   0  18   6         58.80         50.52         4.94 o
   1  18   6          0.15          4.46         2.15 o
   2  18   6        233.29        228.66         8.14 o
   3  18   6         10.76         12.28         2.80 o
   4  18   6        548.54        517.48        14.81 o
   5  18   6         73.98         89.73         6.38 o
   6  18   6         74.14         75.46         7.45 o
  -6  19   6          3.92         19.75        13.39 o
  -5  19   6          0.05          5.37         4.70 o
  -4  19   6         58.26         58.35         5.45 o
  -3  19   6         54.92         63.75         5.27 o
  -2  19   6        221.36        237.40         9.46 o
  -1  19   6        534.02        539.39        15.74 o
   0  19   6          1.14          3.09         2.27 o
   1  19   6        289.93        275.29         8.67 o
   2  19   6        175.73        178.96         7.62 o
   3  19   6         15.83          9.23         3.56 o
   4  19   6         73.55         78.57         6.44 o
   5  19   6          6.40          6.58         2.64 o
   6  19   6          5.17          3.20         2.98 o
  -6  20   6         54.13         34.80         8.31 o
  -5  20   6         39.06         47.69         7.84 o
  -4  20   6         31.34         29.96         4.51 o
  -3  20   6         51.72         45.62         6.16 o
  -2  20   6          0.54          4.85         3.13 o
  -1  20   6        291.04        296.51        13.24 o
   0  20   6        167.95        165.77         7.63 o
   1  20   6        850.92        836.29        17.64 o
   2  20   6        276.29        262.88         8.92 o
   3  20   6          0.39         -1.78         1.78 o
   4  20   6        147.22        156.33         7.62 o
   5  20   6        218.49        214.16        12.03 o
   6  20   6         18.38         19.64         3.40 o
  -6  21   6         78.51         87.00        13.33 o
  -5  21   6         48.77         42.82         8.28 o
  -4  21   6        121.71        134.84         6.67 o
  -3  21   6          1.44          0.68         3.26 o
  -2  21   6        154.48        146.27         7.69 o
  -1  21   6          5.37          0.79         3.39 o
   0  21   6        442.52        456.63        13.63 o
   1  21   6        194.53        194.87         6.85 o
   2  21   6          7.99          3.27         2.12 o
   3  21   6         32.01         31.88         3.74 o
   4  21   6          0.67          0.35         2.84 o
   5  21   6         15.74          9.77         3.13 o
   6  21   6          5.87         15.89         4.84 o
  -6  22   6         69.21        101.82        24.48 o
  -5  22   6          0.00          8.89         6.00 o
  -4  22   6         93.27        111.50         6.40 o
  -3  22   6         59.31         57.40         5.38 o
  -2  22   6        387.86        340.55        12.24 o
  -1  22   6          2.61          0.95         2.78 o
   0  22   6          2.89          4.39         2.80 o
   1  22   6        393.52        394.32        12.54 o
   2  22   6        195.53        188.59         7.42 o
   3  22   6          3.88          3.07         2.19 o
   4  22   6         75.74         75.58         5.99 o
   5  22   6         43.71         39.05         4.41 o
  -5  23   6         43.11         41.62        11.26 o
  -4  23   6          0.26         -0.54         2.17 o
  -3  23   6        344.46        372.25        12.95 o
  -2  23   6         28.51         22.17         4.52 o
  -1  23   6        318.96        311.72        11.78 o
   0  23   6          0.76          4.88         2.68 o
   1  23   6          6.57          6.25         3.76 o
   2  23   6        191.98        193.87         7.56 o
   3  23   6          5.26          3.16         2.37 o
   4  23   6         35.68         29.84         4.19 o
   5  23   6         74.70         77.34         6.34 o
  -4  24   6          0.71         -1.72         3.19 o
  -3  24   6          0.26         -0.54         2.90 o
  -2  24   6         87.29         95.64         6.73 o
  -1  24   6          7.60         10.41         4.22 o
   0  24   6         49.25         69.36         9.47 o
   1  24   6         48.27         52.81         5.56 o
   2  24   6         40.01         38.92         3.91 o
   3  24   6         57.12         57.41         4.81 o
   4  24   6          8.02          3.19         4.01 o
   5  24   6         18.17          9.78         6.51 o
  -4  25   6         67.43         64.92         5.66 o
  -3  25   6        126.07        131.71         8.37 o
  -2  25   6          3.16          2.64         2.67 o
  -1  25   6          0.81          1.03         3.47 o
   0  25   6         17.52         11.96         3.28 o
   1  25   6         13.33         11.80         3.56 o
   2  25   6        283.89        276.48         9.27 o
   3  25   6         17.17         17.24         3.23 o
   4  25   6         79.07         87.38         8.60 o
  -4  26   6         37.04         40.81         6.84 o
  -3  26   6        189.07        209.76         9.82 o
  -2  26   6          0.34          2.90         2.73 o
  -1  26   6         14.28         17.28         3.64 o
   0  26   6          4.52          2.21         2.71 o
   1  26   6         63.70         58.56         6.44 o
   2  26   6          6.19          3.27         2.42 o
   3  26   6          1.86         -1.75         2.59 o
   4  26   6          8.91         15.21         5.94 o
  -4  27   6          2.80         -8.55        13.99 o
  -3  27   6         77.25         95.27         9.94 o
  -2  27   6          6.24          1.64         3.62 o
  -1  27   6        195.41        202.41         9.87 o
   0  27   6          9.12          5.79         6.41 o
   1  27   6         10.28          5.66         4.26 o
   2  27   6          5.35          5.48         2.77 o
   3  27   6         21.00          7.91         3.59 o
  -3  28   6          4.40         11.02         6.28 o
  -2  28   6          5.88          4.16         3.97 o
  -1  28   6         10.24         10.64         4.46 o
   0  28   6         59.89         52.89         7.25 o
   1  28   6          3.12          9.05         3.55 o
   2  28   6        104.52        108.55         8.96 o
  -2  29   6         14.57          8.02         5.55 o
  -1  29   6          3.86         -5.22         5.79 o
   0  29   6         15.57         21.44        19.04 o
   1  29   6         13.00         -2.72        17.49 o
  -7   0   7        626.93        620.01        25.21 o
  -5   0   7        264.49        248.75        15.93 o
  -3   0   7         36.75         39.85         5.20 o
  -1   0   7         17.60         14.53         4.31 o
   1   0   7       1992.25       1916.54        40.55 o
   3   0   7       1332.97       1316.79        40.89 o
   5   0   7         21.36          7.54        12.63 o
   7   0   7         14.54         16.30         6.03 o
  -8   1   7         16.52         12.91         3.92 o
  -7   1   7          5.16          2.05         2.95 o
  -6   1   7        182.74        177.86         8.18 o
  -5   1   7        124.28        117.59         6.72 o
  -4   1   7         25.99         29.10         3.34 o
  -3   1   7       1115.93       1012.72        19.42 o
  -2   1   7        570.69        551.73        11.61 o
  -1   1   7         78.22         89.32         4.12 o
   0   1   7        331.54        306.75         9.74 o
   1   1   7        103.97        108.45         4.45 o
   2   1   7        558.76        553.86        10.76 o
   3   1   7       1525.62       1523.35        32.32 o
   4   1   7         93.77        106.93         7.72 o
   5   1   7        154.88        141.77         9.82 o
   6   1   7         69.31         64.85        12.21 o
   7   1   7         16.47         14.60         4.88 o
   8   1   7        109.55        114.49        19.82 o
  -8   2   7          9.18          1.97         3.42 o
  -7   2   7          7.13          8.26         2.93 o
  -6   2   7         12.35          5.97         2.62 o
  -5   2   7          0.88          2.07         2.46 o
  -4   2   7          3.46          4.90         2.11 o
  -3   2   7        115.47        101.35         3.96 o
  -2   2   7        787.35        743.56        13.67 o
  -1   2   7         83.58         86.54         4.10 o
   0   2   7        131.87        112.47         4.60 o
   1   2   7         31.04         26.51         2.96 o
   2   2   7        370.37        337.33         8.25 o
   3   2   7          5.14          7.05         3.56 o
   4   2   7        648.77        663.52        20.04 o
   5   2   7          4.23          0.96         3.67 o
   6   2   7        721.15        766.11        26.71 o
   7   2   7          4.51         14.45         5.95 o
   8   2   7          1.74         11.33         5.90 o
  -8   3   7         22.01         22.28         4.48 o
  -7   3   7         47.67         63.09         5.84 o
  -6   3   7         78.17         77.25         8.40 o
  -5   3   7        230.06        213.15         7.81 o
  -4   3   7         28.40         30.16         3.58 o
  -3   3   7          2.17          3.01         2.19 o
  -2   3   7         15.36         14.55         2.14 o
  -1   3   7        704.37        675.76        13.07 o
   0   3   7       1223.52       1172.88        20.02 o
   1   3   7         30.73         31.38         3.00 o
   2   3   7         65.25         67.29         4.13 o
   3   3   7       1569.54       1564.38        30.42 o
   4   3   7         53.79         63.78         6.81 o
   5   3   7          0.07          6.89         3.56 o
   6   3   7        130.77        135.42         9.95 o
   7   3   7        181.92        201.44        12.05 o
   8   3   7         56.84         42.42        10.14 o
  -8   4   7         29.22         39.84         6.14 o
  -7   4   7        149.99        152.29         8.40 o
  -6   4   7         31.48         34.68         4.71 o
  -5   4   7         67.30         76.94         6.89 o
  -4   4   7        286.85        271.67         9.14 o
  -3   4   7        186.43        167.67         6.90 o
  -2   4   7        335.83        342.72         7.17 o
  -1   4   7        189.05        175.70         5.28 o
   0   4   7        664.05        602.30        13.95 o
   1   4   7       1529.10       1453.59        24.22 o
   2   4   7        317.45        290.53         8.61 o
   3   4   7        413.25        374.19        11.24 o
   4   4   7          6.80         12.31         4.64 o
   5   4   7        109.04        110.86         9.17 o
   6   4   7         60.69         50.38        12.85 o
   7   4   7          3.93         10.03         3.93 o
   8   4   7         30.33         34.29         7.40 o
  -8   5   7         27.04         16.84         5.27 o
  -7   5   7        105.04        108.70        11.85 o
  -6   5   7          5.95          8.78         3.02 o
  -5   5   7         40.68         33.15         3.91 o
  -4   5   7        383.24        360.19        10.87 o
  -3   5   7         15.97         16.75         3.15 o
  -2   5   7          0.09          0.18         1.71 o
  -1   5   7        128.23        116.51         4.31 o
   0   5   7        340.20        363.39         8.25 o
   1   5   7         17.15         20.88         2.56 o
   2   5   7         40.53         37.19         4.40 o
   3   5   7        743.47        700.49        25.26 o
   4   5   7         92.78        106.76         8.93 o
   5   5   7        153.08        158.68        12.33 o
   6   5   7         34.30         35.78         6.14 o
   7   5   7          5.86         -2.72         4.82 o
  -8   6   7         49.85         48.21         6.65 o
  -7   6   7          0.01          0.91         1.86 o
  -6   6   7         41.43         37.16         4.87 o
  -5   6   7        158.62        183.67         7.99 o
  -4   6   7        187.67        199.45         7.81 o
  -3   6   7       1834.67       1846.20        33.65 o
  -2   6   7        351.50        322.13         8.80 o
  -1   6   7       1512.45       1423.21        22.04 o
   0   6   7        738.46        752.47        13.68 o
   1   6   7          1.68          3.17         1.72 o
   2   6   7        326.42        305.52         8.95 o
   3   6   7         24.29         19.23         3.89 o
   4   6   7        127.47        133.30        11.11 o
   5   6   7        242.17        258.39        15.26 o
   6   6   7         15.62          9.10         5.46 o
   7   6   7          3.18         -1.00         5.27 o
  -8   7   7          3.05          7.88         6.79 o
  -7   7   7          3.55          2.78         3.19 o
  -6   7   7         57.03         60.40         4.68 o
  -5   7   7        245.83        245.23         9.03 o
  -4   7   7          3.27          9.11         2.92 o
  -3   7   7        258.20        249.48         8.33 o
  -2   7   7         14.39         15.16         2.69 o
  -1   7   7       1830.98       1811.74        25.52 o
   0   7   7        977.73        919.96        15.81 o
   1   7   7         39.42         43.54         3.71 o
   2   7   7          2.85          1.33         2.06 o
   3   7   7        603.21        562.77        14.43 o
   4   7   7         41.16         49.10         6.99 o
   5   7   7          8.01         10.18         4.51 o
   6   7   7        430.65        463.75        22.09 o
   7   7   7        193.34        193.74        12.41 o
  -8   8   7         80.03         79.99         9.70 o
  -7   8   7         35.97         29.75         4.91 o
  -6   8   7        402.44        403.23        12.51 o
  -5   8   7         17.15         25.26         3.64 o
  -4   8   7        277.93        249.99         8.48 o
  -3   8   7        133.75        121.27         5.42 o
  -2   8   7        955.84        898.80        17.88 o
  -1   8   7        296.37        299.02         6.36 o
   0   8   7         29.94         33.60         3.08 o
   1   8   7        413.35        412.32         9.91 o
   2   8   7         92.17         84.49         4.97 o
   3   8   7        142.62        172.20         7.52 o
   4   8   7        563.39        558.19        21.82 o
   5   8   7        125.43        138.09         9.80 o
   6   8   7         14.09         21.14         5.88 o
   7   8   7         30.19         31.45         7.34 o
  -8   9   7          1.29         -4.59         4.59 o
  -7   9   7         52.04         63.47         7.78 o
  -6   9   7         24.93         29.30         3.77 o
  -5   9   7          5.76          6.44         2.19 o
  -4   9   7        871.40        788.81        17.92 o
  -3   9   7        308.71        294.81         8.72 o
  -2   9   7          7.52         13.51         2.69 o
  -1   9   7        930.01        954.17        18.55 o
   0   9   7        617.55        567.81        14.52 o
   1   9   7         80.79         79.06         4.45 o
   2   9   7       1752.55       1699.52        32.09 o
   3   9   7        287.97        278.94         9.07 o
   4   9   7        760.14        767.88        20.20 o
   5   9   7         44.50         40.37         7.17 o
   6   9   7         30.38         31.33         7.32 o
   7   9   7        292.00        312.18        18.11 o
  -8  10   7         23.85          6.60         4.16 o
  -7  10   7         58.48         77.38         6.08 o
  -6  10   7         33.53         33.92         3.88 o
  -5  10   7         24.64         17.91         3.13 o
  -4  10   7        481.83        441.39        12.11 o
  -3  10   7        467.79        487.17        11.94 o
  -2  10   7        415.85        390.77        10.38 o
  -1  10   7        274.92        255.57         7.92 o
   0  10   7        296.66        301.09         8.04 o
   1  10   7         97.13        102.00         4.88 o
   2  10   7        473.60        451.73        12.52 o
   3  10   7        160.56        160.41         8.59 o
   4  10   7        244.89        238.80        10.01 o
   5  10   7        137.63        140.56         7.46 o
   6  10   7         52.17         46.45         8.11 o
   7  10   7        112.86        125.10        26.74 o
  -7  11   7         12.10         11.39         2.81 o
  -6  11   7          2.21          2.93         3.30 o
  -5  11   7          6.58          8.04         2.38 o
  -4  11   7        117.00        121.72         5.90 o
  -3  11   7         73.83         71.27         4.62 o
  -2  11   7          0.15         -0.72         1.82 o
  -1  11   7        885.11        851.61        18.67 o
   0  11   7        153.66        149.54         5.46 o
   1  11   7        683.43        664.77        13.86 o
   2  11   7          0.07          1.22         2.17 o
   3  11   7         12.22         10.56         2.79 o
   4  11   7         12.74          7.14         2.86 o
   5  11   7         12.24         10.10         3.88 o
   6  11   7         55.24         62.67         8.75 o
   7  11   7        182.64        155.23        12.49 o
  -7  12   7          1.68          1.78         2.37 o
  -6  12   7        320.92        322.58        10.97 o
  -5  12   7         41.63         43.47         4.20 o
  -4  12   7          0.85          3.74         2.64 o
  -3  12   7         68.77         77.37         4.62 o
  -2  12   7        103.63        106.40         8.21 o
  -1  12   7         27.32         28.78         3.63 o
   0  12   7         35.39         33.95         3.19 o
   1  12   7        169.32        175.25         6.95 o
   2  12   7        327.34        307.42        10.12 o
   3  12   7         54.56         63.96         4.98 o
   4  12   7         72.83         81.29         6.22 o
   5  12   7         49.74         48.77         5.61 o
   6  12   7         45.42         36.98         4.83 o
   7  12   7         49.56         26.47         9.68 o
  -7  13   7         19.18         18.63         4.01 o
  -6  13   7        113.40        122.92         6.91 o
  -5  13   7         99.20        119.91         5.84 o
  -4  13   7        228.58        235.01         8.72 o
  -3  13   7          7.63         11.54         2.61 o
  -2  13   7        121.15        121.70         6.47 o
  -1  13   7        315.42        321.26         9.47 o
   0  13   7          6.51          6.66         2.24 o
   1  13   7         65.16         74.56         6.68 o
   2  13   7        511.95        502.94        13.69 o
   3  13   7        636.69        610.30        14.74 o
   4  13   7        806.62        828.22        21.61 o
   5  13   7          1.22          1.59         2.57 o
   6  13   7         73.24         61.95         8.40 o
   7  13   7         16.94         13.99        10.49 o
  -7  14   7         25.08         20.80         4.77 o
  -6  14   7         23.79         25.49         6.32 o
  -5  14   7        141.18        145.16         6.87 o
  -4  14   7         37.72         35.15         4.17 o
  -3  14   7        125.78        157.81         6.89 o
  -2  14   7         33.35         31.02         4.77 o
  -1  14   7          0.27          0.29         2.14 o
   0  14   7       1539.05       1501.69        29.60 o
   1  14   7        242.51        234.81         8.43 o
   2  14   7       1101.23       1099.11        23.62 o
   3  14   7          0.31         -0.27         2.11 o
   4  14   7        167.90        161.58         7.82 o
   5  14   7        115.71        129.69         7.73 o
   6  14   7         24.51         27.96         4.80 o
   7  14   7        319.16        373.50        35.01 o
  -7  15   7         16.46         24.26         5.12 o
  -6  15   7         26.28         30.27         5.27 o
  -5  15   7         76.55         91.00         5.56 o
  -4  15   7         63.01         63.64         5.05 o
  -3  15   7         33.48         35.02         4.29 o
  -2  15   7        310.84        308.11        10.88 o
  -1  15   7          9.20          9.52         2.79 o
   0  15   7        302.89        314.87        10.95 o
   1  15   7       1196.21       1134.58        23.65 o
   2  15   7        437.34        404.87        12.28 o
   3  15   7        523.20        501.49        13.22 o
   4  15   7         63.40         52.44         5.31 o
   5  15   7         49.53         53.66         5.93 o
   6  15   7          8.01          6.70         3.35 o
  -7  16   7         18.42         34.98         7.38 o
  -6  16   7        189.63        196.08         9.19 o
  -5  16   7         58.13         49.85         4.66 o
  -4  16   7        120.55        130.68         6.64 o
  -3  16   7        380.24        368.64        12.10 o
  -2  16   7        153.44        168.69         7.85 o
  -1  16   7         25.82         26.73         4.33 o
   0  16   7       1167.79       1186.44        25.10 o
   1  16   7        267.31        256.66         8.97 o
   2  16   7       1037.78       1008.68        22.41 o
   3  16   7        288.46        308.87        10.00 o
   4  16   7         52.41         53.17         5.41 o
   5  16   7        152.91        160.36         8.56 o
   6  16   7        123.72        132.66         8.70 o
  -6  17   7         58.50         30.85         7.54 o
  -5  17   7        169.80        186.32         7.77 o
  -4  17   7         39.21         50.35         7.74 o
  -3  17   7        324.10        313.71        11.06 o
  -2  17   7          4.39          3.38         3.01 o
  -1  17   7         18.31         24.67         4.17 o
   0  17   7         49.46         53.70         6.15 o
   1  17   7          2.66          1.08         2.09 o
   2  17   7          8.74         10.92         3.20 o
   3  17   7         77.42         76.84         6.48 o
   4  17   7        174.43        173.21        10.70 o
   5  17   7          0.02          2.24         2.84 o
   6  17   7         48.68         43.38         6.66 o
  -6  18   7         15.27         13.82         6.19 o
  -5  18   7         42.64         44.17         3.78 o
  -4  18   7         35.48         35.16         3.76 o
  -3  18   7        129.95        135.52         8.57 o
  -2  18   7         87.41         97.73         7.31 o
  -1  18   7          5.70          5.03         3.03 o
   0  18   7         22.80         20.29         3.67 o
   1  18   7        260.77        269.73         9.23 o
   2  18   7          3.48          0.92         2.33 o
   3  18   7         16.48         12.92         3.05 o
   4  18   7         88.19        102.35         9.29 o
   5  18   7        270.21        301.78        15.90 o
   6  18   7         46.76         41.01         7.07 o
  -6  19   7         26.35         29.21         8.46 o
  -5  19   7         82.89         93.44         5.34 o
  -4  19   7         49.40         42.24         4.29 o
  -3  19   7        125.52        141.78         7.20 o
  -2  19   7        118.79        127.21         7.96 o
  -1  19   7          2.08          3.21         2.94 o
   0  19   7        293.25        301.43        10.99 o
   1  19   7         65.91         57.53         4.56 o
   2  19   7         21.25         25.13         3.81 o
   3  19   7          1.76          0.02         2.70 o
   4  19   7          4.11          1.45         2.41 o
   5  19   7        162.88        155.58         8.89 o
   6  19   7         46.65         53.98         8.75 o
  -6  20   7          0.01          4.66        12.44 o
  -5  20   7         29.49         33.88         3.95 o
  -4  20   7        334.02        340.95        11.86 o
  -3  20   7        140.71        132.44         7.97 o
  -2  20   7        167.51        176.53         8.75 o
  -1  20   7        124.92        133.50         7.51 o
   0  20   7         65.13         73.11         6.29 o
   1  20   7        186.80        166.34         6.59 o
   2  20   7         27.39         31.10         4.03 o
   3  20   7        103.52         99.44         6.07 o
   4  20   7         19.80         19.14         3.76 o
   5  20   7          4.25         -1.44         5.15 o
  -5  21   7        102.27        121.69         7.26 o
  -4  21   7          6.46          6.32         2.85 o
  -3  21   7         23.60         27.43         3.93 o
  -2  21   7         19.35         16.81         3.50 o
  -1  21   7         70.60         74.35         6.45 o
   0  21   7         14.48          8.37         3.21 o
   1  21   7          0.33          2.88         2.48 o
   2  21   7         21.63         18.68         3.33 o
   3  21   7         33.02         28.72         5.53 o
   4  21   7         22.15         23.52         3.87 o
   5  21   7        196.14        204.35        10.88 o
  -5  22   7         53.07         65.56        11.70 o
  -4  22   7          9.59          7.66         2.79 o
  -3  22   7         96.81        112.96         7.88 o
  -2  22   7        594.85        607.39        18.09 o
  -1  22   7          0.39          0.04         2.19 o
   0  22   7         37.21         36.27         5.00 o
   1  22   7        424.86        416.65        14.43 o
   2  22   7         16.24         13.86         4.01 o
   3  22   7          0.57         -0.36         2.49 o
   4  22   7        111.07         92.55         7.12 o
   5  22   7         32.34         17.22         6.87 o
  -4  23   7         21.70         21.54         4.20 o
  -3  23   7          4.54          7.34         3.35 o
  -2  23   7         17.65         20.69         3.71 o
  -1  23   7          2.63          6.74         3.90 o
   0  23   7        114.80        129.52         8.38 o
   1  23   7          0.25          1.94         2.36 o
   2  23   7        105.37         96.67         6.22 o
   3  23   7         22.08         13.17         5.31 o
   4  23   7          8.86          4.50         3.46 o
  -4  24   7         40.68         42.85         9.53 o
  -3  24   7          1.67          0.80         3.01 o
  -2  24   7         79.00         99.76         9.61 o
  -1  24   7          0.00          0.28         2.34 o
   0  24   7          2.36          1.26         2.77 o
   1  24   7        229.62        237.60        10.75 o
   2  24   7          0.01         -1.22         3.33 o
   3  24   7          0.45          3.11         2.81 o
   4  24   7         11.42         10.14         4.77 o
  -4  25   7         49.28         53.50        11.88 o
  -3  25   7         60.83         67.68         7.16 o
  -2  25   7        117.82        122.15        10.02 o
  -1  25   7         64.73         63.99         6.69 o
   0  25   7          4.21          1.87         3.47 o
   1  25   7         10.47          2.49         3.20 o
   2  25   7          5.01          4.03         4.29 o
   3  25   7        272.41        284.57        11.25 o
  -3  26   7          3.68          6.05         4.06 o
  -2  26   7         40.97         46.83         7.13 o
  -1  26   7         58.40         45.30         5.98 o
   0  26   7          7.76          1.46         3.46 o
   1  26   7          9.93          2.93         3.53 o
   2  26   7         44.60         38.24         6.00 o
   3  26   7         19.81          8.94         5.44 o
  -2  27   7         13.69         21.15         5.62 o
  -1  27   7          8.83         15.70         4.50 o
   0  27   7         58.35         51.75         7.16 o
   1  27   7         39.28         27.61         5.48 o
   2  27   7          1.32          5.36         7.58 o
   1  28   7          5.71          0.00        18.65 o
  -8   0   8         83.00         52.47        25.65 o
  -6   0   8        117.35        120.50        12.35 o
  -4   0   8        644.16        620.66        28.74 o
  -2   0   8       1127.68       1052.56        31.75 o
   0   0   8        338.10        309.20        12.48 o
   2   0   8       3845.37       3716.95        73.84 o
   4   0   8        492.22        554.59        44.67 o
   6   0   8         26.27         33.59         8.94 o
  -8   1   8        139.11        147.34        24.87 o
  -7   1   8          0.95         -3.48         3.48 o
  -6   1   8          7.53         13.06         4.88 o
  -5   1   8         44.43         46.81         6.08 o
  -4   1   8          0.31          1.38         2.93 o
  -3   1   8         21.15         26.87         3.23 o
  -2   1   8        322.37        321.24         9.93 o
  -1   1   8       1214.10       1177.26        21.65 o
   0   1   8        387.29        375.14        10.08 o
   1   1   8         44.59         37.85         3.60 o
   2   1   8          0.47          2.48         2.19 o
   3   1   8        118.59        101.58         8.54 o
   4   1   8          4.65          2.13         5.50 o
   5   1   8        223.65        254.97        22.99 o
   6   1   8         57.42         65.41         7.94 o
   7   1   8          1.14          1.80         4.71 o
  -8   2   8          1.60          2.62        14.47 o
  -7   2   8          2.07         -1.84         4.66 o
  -6   2   8          0.28          1.89         2.66 o
  -5   2   8        394.55        396.20        15.54 o
  -4   2   8        261.29        258.83        13.18 o
  -3   2   8         44.08         40.91         3.15 o
  -2   2   8       1636.21       1536.53        30.45 o
  -1   2   8       2759.63       2591.44        39.44 o
   0   2   8          0.27         -1.69         1.69 o
   1   2   8          0.68         -0.19         1.76 o
   2   2   8         26.70         15.02         3.19 o
   3   2   8         42.63         47.51         6.33 o
   4   2   8         20.73         15.44         4.71 o
   5   2   8        805.19        792.53        31.59 o
   6   2   8          0.42         -2.84         3.24 o
   7   2   8        275.21        276.29        27.49 o
  -8   3   8        135.97        152.74        35.37 o
  -7   3   8         44.33         37.65         5.85 o
  -6   3   8         17.69         17.35         3.71 o
  -5   3   8        195.80        183.81         7.87 o
  -4   3   8          3.04         -0.62         2.22 o
  -3   3   8        200.07        183.99         8.35 o
  -2   3   8        135.27        148.30         5.88 o
  -1   3   8         88.34         80.49         4.44 o
   0   3   8         13.51          3.75         1.97 o
   1   3   8        109.66         98.94         4.89 o
   2   3   8         21.58          8.98         3.02 o
   3   3   8        191.73        190.22         9.89 o
   4   3   8        164.42        189.92        11.50 o
   5   3   8         71.33         96.09        17.24 o
   6   3   8         23.00         25.84        10.32 o
   7   3   8         35.60         11.96         8.38 o
  -8   4   8         44.56         48.58        23.71 o
  -7   4   8          0.23          0.84         3.65 o
  -6   4   8        305.39        316.93        13.08 o
  -5   4   8        864.28        798.74        20.90 o
  -4   4   8        474.22        455.77        14.11 o
  -3   4   8        588.49        536.18        16.20 o
  -2   4   8         29.84         31.99         3.05 o
  -1   4   8        297.44        297.55         8.04 o
   0   4   8         47.45         55.39         4.16 o
   1   4   8        574.29        604.18        13.16 o
   2   4   8       1608.16       1602.97        31.15 o
   3   4   8        729.38        728.12        21.95 o
   4   4   8        269.69        273.33        14.00 o
   5   4   8          1.36          3.97         4.60 o
   6   4   8         35.87         29.04        15.36 o
   7   4   8         83.29        106.97        11.43 o
  -7   5   8         27.42         27.50         4.58 o
  -6   5   8         29.26         26.06         3.13 o
  -5   5   8         76.44         63.28         5.37 o
  -4   5   8         10.20         12.41         3.26 o
  -3   5   8         54.12         61.34         5.69 o
  -2   5   8          4.36          5.32         2.50 o
  -1   5   8        151.43        154.42         5.68 o
   0   5   8        413.39        369.61         9.38 o
   1   5   8        675.47        599.66        13.09 o
   2   5   8        271.89        280.03         9.64 o
   3   5   8         17.47         25.82         5.40 o
   4   5   8         17.59         21.25         5.35 o
   5   5   8        138.40        140.13        11.28 o
   6   5   8         53.84         56.52        10.21 o
   7   5   8         46.99         45.75         9.97 o
  -7   6   8         68.90         69.99         6.73 o
  -6   6   8          4.05          4.50         3.22 o
  -5   6   8         77.98         71.61         6.11 o
  -4   6   8        123.60        114.45         6.75 o
  -3   6   8        286.13        288.75        10.13 o
  -2   6   8       1670.72       1605.50        30.61 o
  -1   6   8        142.76        147.78         5.62 o
   0   6   8          1.32         -0.45         1.76 o
   1   6   8         75.95         87.82         5.10 o
   2   6   8        283.46        278.03         9.74 o
   3   6   8        143.93        139.61         7.84 o
   4   6   8        124.68         96.81         8.91 o
   5   6   8         48.21         30.79         6.45 o
   6   6   8        174.53        166.98        13.43 o
   7   6   8        125.49        164.34        20.53 o
  -7   7   8          6.08          7.76         2.42 o
  -6   7   8         25.18         23.47         3.34 o
  -5   7   8        132.04        133.76         6.79 o
  -4   7   8        211.78        216.39         8.59 o
  -3   7   8        214.25        219.61         8.25 o
  -2   7   8         38.27         39.15         4.24 o
  -1   7   8          1.68         -0.31         1.60 o
   0   7   8          0.07         -0.19         1.84 o
   1   7   8         52.94         58.88         5.14 o
   2   7   8         21.14         22.20         3.61 o
   3   7   8       1042.80        976.62        23.77 o
   4   7   8        146.39        143.83        10.17 o
   5   7   8        175.96        188.47        16.09 o
   6   7   8        149.85        149.29        13.26 o
   7   7   8         23.33         13.70         7.03 o
  -7   8   8         68.35         65.51         5.91 o
  -6   8   8          8.87          4.71         2.72 o
  -5   8   8        493.54        484.74        14.22 o
  -4   8   8         92.90         97.21         5.84 o
  -3   8   8         11.11         11.15         2.83 o
  -2   8   8          0.72          1.25         1.86 o
  -1   8   8        100.21        101.19         4.36 o
   0   8   8        333.72        305.26        10.26 o
   1   8   8         95.86         92.17         5.12 o
   2   8   8         28.15         43.27         4.56 o
   3   8   8        508.63        489.14        15.08 o
   4   8   8         11.43         15.00         4.81 o
   5   8   8         38.15         34.99         6.11 o
   6   8   8        195.87        252.70        16.70 o
   7   8   8         18.17         22.13        11.07 o
  -7   9   8        191.80        213.61         9.22 o
  -6   9   8          7.34         10.86         3.40 o
  -5   9   8          8.63          8.72         2.98 o
  -4   9   8         18.81         26.88         4.33 o
  -3   9   8        126.18        131.13         6.31 o
  -2   9   8         11.69         11.60         2.70 o
  -1   9   8       1443.21       1484.40        27.41 o
   0   9   8       1097.20       1034.50        21.57 o
   1   9   8        306.28        330.97         9.88 o
   2   9   8        980.70        966.00        23.26 o
   3   9   8        229.02        225.48         9.76 o
   4   9   8         12.53         -0.79         3.23 o
   5   9   8        195.87        189.99        11.74 o
   6   9   8          1.94          1.68         4.68 o
   7   9   8          1.80         18.65         9.72 o
  -7  10   8         65.41         59.77         6.23 o
  -6  10   8          2.64          3.34         1.93 o
  -5  10   8          1.14          2.16         2.38 o
  -4  10   8          1.17          5.76         2.47 o
  -3  10   8         10.34         18.69         3.14 o
  -2  10   8        438.58        446.77        12.42 o
  -1  10   8         34.14         36.31         4.34 o
   0  10   8        551.96        531.75        12.85 o
   1  10   8         24.82         25.99         5.05 o
   2  10   8          9.56          8.02         3.82 o
   3  10   8        123.62        135.65         7.70 o
   4  10   8        225.18        248.07        13.25 o
   5  10   8          4.08          6.12         3.79 o
   6  10   8        346.42        346.66        19.76 o
   7  10   8          1.51          1.17         7.00 o
  -7  11   8         20.19         12.67         3.76 o
  -6  11   8          5.80          2.20         2.64 o
  -5  11   8          5.86          4.16         2.15 o
  -4  11   8        754.07        745.49        17.86 o
  -3  11   8         19.01         12.23         2.61 o
  -2  11   8         72.91         72.86         5.11 o
  -1  11   8        496.80        488.16        14.38 o
   0  11   8        910.91        870.97        17.82 o
   1  11   8        223.41        224.00         8.09 o
   2  11   8          8.02         13.76         4.11 o
   3  11   8         41.05         35.52         6.20 o
   4  11   8        253.99        259.27        13.48 o
   5  11   8         64.47         58.92         9.66 o
   6  11   8          0.06         -4.19         4.66 o
  -7  12   8         51.73         43.99         8.12 o
  -6  12   8         15.38          5.95         4.81 o
  -5  12   8        332.16        347.57        11.71 o
  -4  12   8        134.34        132.20         6.48 o
  -3  12   8          9.54          6.21         2.72 o
  -2  12   8         52.23         52.87         4.81 o
  -1  12   8          0.07          4.76         2.69 o
   0  12   8         19.31         13.97         2.61 o
   1  12   8        452.72        443.24        12.54 o
   2  12   8          6.87          0.73         2.67 o
   3  12   8        297.28        295.34        11.34 o
   4  12   8          1.63          3.18         3.31 o
   5  12   8         45.93         65.88         7.99 o
   6  12   8         83.53         92.56        14.19 o
  -7  13   8        119.87        129.90        20.79 o
  -6  13   8          0.51         -1.93         2.22 o
  -5  13   8         34.65         40.75         4.81 o
  -4  13   8        205.45        194.64        11.38 o
  -3  13   8          5.93          4.84         2.71 o
  -2  13   8          8.53          7.82         3.65 o
  -1  13   8         73.46         75.23         6.98 o
   0  13   8         41.80         46.15         3.38 o
   1  13   8         14.14         14.60         3.16 o
   2  13   8         15.43          8.88         2.84 o
   3  13   8         11.19         12.68         3.85 o
   4  13   8          0.02         -2.25         2.89 o
   5  13   8          9.43          9.17         5.44 o
   6  13   8          0.01         -3.85         6.96 o
  -6  14   8         34.03         36.96         4.78 o
  -5  14   8         15.39          8.75         3.07 o
  -4  14   8         14.78         18.95         3.23 o
  -3  14   8         20.11         17.56         3.67 o
  -2  14   8         94.75        104.51         6.63 o
  -1  14   8        146.70        149.13         7.64 o
   0  14   8          4.70          1.50         2.51 o
   1  14   8        915.02        931.81        20.80 o
   2  14   8         64.30         64.13         7.25 o
   3  14   8         31.86         33.86         4.36 o
   4  14   8          0.21          0.82         2.79 o
   5  14   8          3.97          4.60         4.43 o
   6  14   8        328.01        349.05        19.69 o
  -6  15   8          1.61         -1.69         4.68 o
  -5  15   8          1.59         -0.77         2.49 o
  -4  15   8        458.72        477.10        16.35 o
  -3  15   8         61.04         66.12         7.51 o
  -2  15   8        260.24        259.59        10.78 o
  -1  15   8         18.57         25.21         4.04 o
   0  15   8         67.92         70.99         5.82 o
   1  15   8         27.66         30.57         3.85 o
   2  15   8          2.63          7.03         2.83 o
   3  15   8         19.92         18.50         3.59 o
   4  15   8        221.55        213.61        10.48 o
   5  15   8          0.38          0.75         4.22 o
   6  15   8         35.72         43.58        11.35 o
  -6  16   8         33.50         49.37         7.03 o
  -5  16   8         10.65          8.21         2.75 o
  -4  16   8         54.41         70.17         7.42 o
  -3  16   8        326.93        322.46        10.96 o
  -2  16   8        205.20        223.72         9.61 o
  -1  16   8        153.98        161.66         8.76 o
   0  16   8        127.84        136.65         7.23 o
   1  16   8        236.48        248.77         8.98 o
   2  16   8        550.84        552.26        15.31 o
   3  16   8         63.16         69.31         7.03 o
   4  16   8         81.07         88.49         8.14 o
   5  16   8         23.49         22.61         5.39 o
   6  16   8          0.17          1.94        16.32 o
  -6  17   8         29.15         23.95         5.53 o
  -5  17   8         14.86         16.28         3.25 o
  -4  17   8          0.33         -1.57         2.14 o
  -3  17   8          0.33          1.30         3.48 o
  -2  17   8          2.20          0.04         3.01 o
  -1  17   8        206.58        230.93        11.04 o
   0  17   8        226.87        227.24        10.57 o
   1  17   8        187.92        173.97         7.40 o
   2  17   8         60.66         56.65         5.24 o
   3  17   8         17.18         14.02         4.01 o
   4  17   8         71.52         77.87         6.90 o
   5  17   8          5.71          9.06         4.92 o
  -6  18   8         79.04         84.34        33.03 o
  -5  18   8          3.11         -2.03         2.39 o
  -4  18   8        123.26        124.81        13.15 o
  -3  18   8         27.48         32.69         6.69 o
  -2  18   8        296.08        299.91        12.60 o
  -1  18   8        436.75        464.81        16.49 o
   0  18   8         24.99         29.16         4.71 o
   1  18   8        221.59        244.83         9.45 o
   2  18   8        182.53        196.84         8.40 o
   3  18   8         44.04         54.01         6.07 o
   4  18   8          1.38          1.97         2.76 o
   5  18   8         74.97         74.91         8.84 o
  -5  19   8        129.30        151.25         7.89 o
  -4  19   8         38.27         51.78         5.21 o
  -3  19   8        143.15        151.53         7.18 o
  -2  19   8          6.68         13.01         3.39 o
  -1  19   8          4.16          2.17         2.88 o
   0  19   8          8.17          2.74         3.03 o
   1  19   8         27.97         27.67         2.99 o
   2  19   8          2.10          4.32         2.81 o
   3  19   8         41.98         31.81         4.62 o
   4  19   8         39.31         35.14         5.11 o
   5  19   8         19.04          3.79        12.83 o
  -5  20   8          0.13         -0.76         2.80 o
  -4  20   8        105.25         97.39         9.77 o
  -3  20   8        144.95        152.81         8.59 o
  -2  20   8          0.00          0.43         3.64 o
  -1  20   8          5.27          5.50         3.39 o
   0  20   8         12.80         18.65         4.65 o
   1  20   8        118.51        114.74         9.40 o
   2  20   8        322.26        338.66        11.41 o
   3  20   8         15.33         16.64         4.06 o
   4  20   8         70.21         74.86         7.74 o
  -5  21   8          0.68          3.11         3.60 o
  -4  21   8          0.04          3.82         5.14 o
  -3  21   8         83.39         86.47         7.08 o
  -2  21   8          0.81          6.18         3.34 o
  -1  21   8        330.24        357.11        13.19 o
   0  21   8         57.10         62.35         7.12 o
   1  21   8        398.60        392.09        14.07 o
   2  21   8        281.36        278.72        10.26 o
   3  21   8          5.88          1.38         3.70 o
   4  21   8          7.67          5.49         6.99 o
  -4  22   8         82.15         88.43         7.64 o
  -3  22   8         87.49         94.59         7.35 o
  -2  22   8          0.52         -4.64         5.05 o
  -1  22   8         45.89         54.69         5.91 o
   0  22   8         73.25         91.49        10.13 o
   1  22   8        175.60        171.10         9.11 o
   2  22   8          0.28         -0.24         3.43 o
   3  22   8          5.79          5.18         3.04 o
   4  22   8          0.65         -5.83         5.83 o
  -4  23   8        132.01        135.11         9.69 o
  -3  23   8         85.25         82.65         7.64 o
  -2  23   8          0.14         -3.07         3.07 o
  -1  23   8         15.80         16.48         4.83 o
   0  23   8         53.12         56.51         8.30 o
   1  23   8        149.15        141.39         9.17 o
   2  23   8        153.29        149.45         7.38 o
   3  23   8         95.72         62.81         7.71 o
  -3  24   8         51.23         67.73        10.43 o
  -2  24   8          1.40          9.75         3.76 o
  -1  24   8         66.13         53.36         6.47 o
   0  24   8        114.55        120.81         9.08 o
   1  24   8         31.77         22.97         4.92 o
   2  24   8          0.19          4.38         3.82 o
   3  24   8          9.83          8.20         7.38 o
  -3  25   8          7.02         -5.50         6.50 o
  -2  25   8         11.33         11.26         5.53 o
  -1  25   8          0.00         -2.43         3.23 o
   0  25   8        314.86        326.59        14.87 o
   1  25   8          0.68          2.63         4.60 o
   2  25   8          1.65          4.79         4.55 o
  -2  26   8         17.07          6.63         6.70 o
  -1  26   8          3.63         16.34         7.53 o
   0  26   8         80.47         73.89        13.91 o
   1  26   8          6.68         -2.33        10.49 o
  -7   0   9          0.81          1.70         5.46 o
  -5   0   9         12.39         17.18         7.58 o
  -3   0   9         39.22         47.56         9.29 o
  -1   0   9          1.29          4.79         3.08 o
   1   0   9          2.06          2.75         2.91 o
   3   0   9        294.80        397.46        24.62 o
   5   0   9        238.20        217.21        28.76 o
  -7   1   9        108.72        114.15        21.60 o
  -6   1   9         32.37         33.91         5.47 o
  -5   1   9         81.66         88.14        11.78 o
  -4   1   9         85.53         90.62         5.58 o
  -3   1   9         33.18         28.92         3.27 o
  -2   1   9        163.73        167.54         7.23 o
  -1   1   9         13.91         13.96         2.81 o
   0   1   9         21.96         30.85         3.70 o
   1   1   9        181.76        214.48         7.30 o
   2   1   9        266.03        245.65        11.74 o
   3   1   9        343.61        384.57        16.97 o
   4   1   9        100.94        107.18        11.42 o
   5   1   9          0.02          6.79         7.40 o
   6   1   9         37.66         25.95         7.15 o
  -7   2   9          5.14          2.08         3.70 o
  -6   2   9        635.65        636.94        22.37 o
  -5   2   9         27.97         30.73         5.22 o
  -4   2   9        295.33        293.45        10.77 o
  -3   2   9         35.12         25.47         4.37 o
  -2   2   9        816.43        778.21        18.45 o
  -1   2   9         19.99         18.07         3.47 o
   0   2   9         85.85         82.82         4.87 o
   1   2   9        115.22        103.72         5.21 o
   2   2   9        400.03        363.25        11.66 o
   3   2   9          0.93          6.02         3.58 o
   4   2   9        183.22        225.60        15.25 o
   5   2   9         64.14         87.92        12.06 o
   6   2   9         11.02          2.89         5.59 o
  -7   3   9         18.61         22.14         6.51 o
  -6   3   9          0.03         -3.20         3.20 o
  -5   3   9        133.76        122.79         6.21 o
  -4   3   9        106.68        113.54         6.67 o
  -3   3   9         98.17        104.64         7.84 o
  -2   3   9        640.21        621.29        15.67 o
  -1   3   9        393.28        370.44        11.41 o
   0   3   9        219.44        201.79         6.97 o
   1   3   9         60.64         87.04         5.06 o
   2   3   9         85.41         81.10         5.90 o
   3   3   9          0.81          3.79         7.35 o
   4   3   9        620.70        657.05        28.38 o
   5   3   9        126.47        142.83        12.38 o
   6   3   9        556.78        616.40        41.14 o
  -7   4   9          0.18          3.86         3.70 o
  -6   4   9         74.24         69.45         6.87 o
  -5   4   9          4.81         -0.78         4.47 o
  -4   4   9        267.39        247.69        10.19 o
  -3   4   9        556.53        528.17        16.44 o
  -2   4   9       1563.93       1510.94        30.63 o
  -1   4   9        670.01        647.08        14.62 o
   0   4   9        382.02        359.77         9.88 o
   1   4   9          0.51          3.82         2.29 o
   2   4   9        223.91        222.16         8.98 o
   3   4   9        116.34        110.16        10.37 o
   4   4   9          1.21          2.00         3.48 o
   5   4   9         13.94         -2.90         6.36 o
   6   4   9          7.71          4.97         5.11 o
  -7   5   9        127.48        150.04        29.39 o
  -6   5   9        229.56        254.30         9.77 o
  -5   5   9         38.71         35.12         4.44 o
  -4   5   9         22.83         28.51         5.22 o
  -3   5   9          4.31          3.49         2.61 o
  -2   5   9        271.70        266.86        10.14 o
  -1   5   9        950.74        930.81        18.91 o
   0   5   9         91.55         76.72         4.73 o
   1   5   9       1168.50       1107.59        22.31 o
   2   5   9        248.70        255.67         9.62 o
   3   5   9        608.97        643.84        27.13 o
   4   5   9        152.80        156.51        11.10 o
   5   5   9         48.54         40.83         6.84 o
   6   5   9         42.31         38.22         8.28 o
  -7   6   9          0.21         -3.28         5.17 o
  -6   6   9         39.10         33.10         4.30 o
  -5   6   9         12.89         10.53         5.55 o
  -4   6   9         17.27         17.91         3.83 o
  -3   6   9        136.11        131.78         7.66 o
  -2   6   9        193.06        181.16         9.46 o
  -1   6   9         18.09         22.46         3.08 o
   0   6   9          5.54         -1.08         1.86 o
   1   6   9        270.44        258.23         8.88 o
   2   6   9         14.64         15.52         3.18 o
   3   6   9         20.58         29.61         6.79 o
   4   6   9        129.56        155.44        10.72 o
   5   6   9          0.28         -3.59         3.59 o
   6   6   9         71.86         38.54         8.86 o
  -7   7   9          0.68         -4.12         4.12 o
  -6   7   9         59.13         49.92         6.00 o
  -5   7   9        143.11        162.19         8.18 o
  -4   7   9        322.67        313.32        15.77 o
  -3   7   9        722.26        735.19        20.68 o
  -2   7   9         19.87         16.90         3.50 o
  -1   7   9         41.35         35.86         3.45 o
   0   7   9         99.18        105.49         5.56 o
   1   7   9        437.10        418.14        12.53 o
   2   7   9        215.82        202.46        12.74 o
   3   7   9         37.78         35.17         6.43 o
   4   7   9         48.38         69.90         7.99 o
   5   7   9        278.97        298.15        15.78 o
   6   7   9         82.16         94.49        21.45 o
  -7   8   9         16.84         16.11         4.16 o
  -6   8   9         43.05         38.14         8.05 o
  -5   8   9        177.50        193.24         9.02 o
  -4   8   9         26.90         27.84         4.15 o
  -3   8   9          4.29         -0.58         3.16 o
  -2   8   9         34.85         35.57         4.37 o
  -1   8   9         24.98         23.23         2.87 o
   0   8   9         43.06         46.89         4.33 o
   1   8   9          7.35         11.15         2.92 o
   2   8   9         20.32          9.59         3.26 o
   3   8   9         31.63         23.60         6.34 o
   4   8   9         40.92         41.20         7.16 o
   5   8   9         75.54        103.78         9.84 o
   6   8   9          8.83         35.76        11.54 o
  -7   9   9         57.70         17.64        13.80 o
  -6   9   9        315.69        330.56        12.63 o
  -5   9   9         19.43         14.67         3.99 o
  -4   9   9          0.49         -1.56         2.37 o
  -3   9   9          9.72          5.65         2.74 o
  -2   9   9         21.47         30.84         4.07 o
  -1   9   9        248.76        245.77        10.18 o
   0   9   9        850.20        839.92        18.01 o
   1   9   9        138.85        140.81         7.86 o
   2   9   9        481.96        481.20        17.09 o
   3   9   9          0.09          8.40         5.62 o
   4   9   9          2.54         -2.11         3.69 o
   5   9   9          1.83         -3.47         3.47 o
   6   9   9         88.43        107.96        15.13 o
  -6  10   9          0.15         -3.77         3.77 o
  -5  10   9         95.35         97.02         7.55 o
  -4  10   9         74.16         73.36         7.65 o
  -3  10   9         75.98         90.97         6.30 o
  -2  10   9          4.12          8.04         3.11 o
  -1  10   9          1.54          6.42         2.95 o
   0  10   9         50.57         57.60         5.01 o
   1  10   9        177.88        177.94        11.45 o
   2  10   9        194.16        167.11         8.48 o
   3  10   9        194.73        190.40        13.17 o
   4  10   9        112.07        103.91        13.62 o
   5  10   9        101.58        126.15        11.56 o
   6  10   9         23.77         24.34         8.74 o
  -6  11   9        240.86        264.32        12.39 o
  -5  11   9         11.49          9.00         2.89 o
  -4  11   9        103.67        101.15         6.37 o
  -3  11   9       1229.18       1221.45        31.11 o
  -2  11   9        312.29        323.97        13.16 o
  -1  11   9         82.20         90.54         7.02 o
   0  11   9        109.31         91.05         6.75 o
   1  11   9         35.97         35.58         4.78 o
   2  11   9        363.74        395.23        13.55 o
   3  11   9        126.17        130.72         7.54 o
   4  11   9          0.03          2.10         3.27 o
   5  11   9        289.60        295.13        15.61 o
   6  11   9          0.71         -4.66        15.16 o
  -6  12   9          0.02          0.05         3.34 o
  -5  12   9        100.65        117.49         8.73 o
  -4  12   9         35.01         30.54         7.17 o
  -3  12   9         32.26         27.29         4.39 o
  -2  12   9        331.47        371.97        13.41 o
  -1  12   9        168.44        174.76         8.88 o
   0  12   9        189.22        183.66         7.19 o
   1  12   9        336.61        349.79        13.28 o
   2  12   9          4.27          5.87         2.73 o
   3  12   9         23.30         22.68         4.02 o
   4  12   9          6.67          0.52         3.50 o
   5  12   9         81.60         87.94        16.77 o
   6  12   9          7.37          7.00        16.32 o
  -6  13   9          4.72         13.60        12.44 o
  -5  13   9         15.36         13.05         5.78 o
  -4  13   9          1.01          9.11         2.86 o
  -3  13   9        206.79        222.76        10.45 o
  -2  13   9         47.46         51.65         6.80 o
  -1  13   9          1.54          0.00         2.48 o
   0  13   9        188.02        197.05         8.43 o
   1  13   9        256.17        256.40        10.42 o
   2  13   9        313.54        357.68        12.74 o
   3  13   9          3.28          7.60         2.92 o
   4  13   9          0.48          4.08         3.81 o
   5  13   9         15.54         15.21         6.28 o
  -6  14   9          0.14          4.62         4.68 o
  -5  14   9        140.25        142.09         8.27 o
  -4  14   9         20.87         15.03         4.51 o
  -3  14   9        120.17        101.78         7.26 o
  -2  14   9         46.83         52.47         5.84 o
  -1  14   9         47.36         61.23         8.22 o
   0  14   9          0.13         -3.23         3.23 o
   1  14   9          3.26          7.61         2.70 o
   2  14   9          9.31         10.16         3.15 o
   3  14   9        120.82        135.50         7.76 o
   4  14   9          7.66          8.05         4.32 o
   5  14   9          1.74          0.73         5.18 o
  -6  15   9         12.01         12.33        15.55 o
  -5  15   9         20.45         11.93         5.88 o
  -4  15   9         50.78         62.76         5.82 o
  -3  15   9        129.89        132.58         7.60 o
  -2  15   9        173.38        178.94        12.74 o
  -1  15   9          6.57          5.36         3.48 o
   0  15   9          3.52         -4.93         4.93 o
   1  15   9          5.33          0.84         2.72 o
   2  15   9          8.80          6.36         5.51 o
   3  15   9        313.81        334.60        12.64 o
   4  15   9         74.59         85.42        10.04 o
   5  15   9        203.35        240.97        17.49 o
  -5  16   9         51.33         57.21         5.97 o
  -4  16   9         30.91         31.43         7.29 o
  -3  16   9         21.43         22.33         3.85 o
  -2  16   9        255.89        276.17        10.52 o
  -1  16   9        132.87        143.09         9.83 o
   0  16   9        220.75        242.39        21.09 o
   1  16   9          2.91          1.42         2.84 o
   2  16   9        118.41        112.12         8.34 o
   3  16   9         48.12         32.95         4.62 o
   4  16   9         55.93         46.89         8.86 o
  -5  17   9        349.95        354.12        14.44 o
  -4  17   9          0.92          6.67         2.81 o
  -3  17   9          0.01         -0.50         2.56 o
  -2  17   9         28.91         29.14         4.09 o
  -1  17   9          9.32         11.10         4.02 o
   0  17   9        252.26        276.40        15.87 o
   1  17   9        312.35        324.36        11.02 o
   2  17   9        152.83        155.42         8.66 o
   3  17   9          3.19          3.69         3.13 o
   4  17   9         17.19         27.92         6.92 o
  -5  18   9        524.05        559.94        21.02 o
  -4  18   9          0.40          2.96         3.96 o
  -3  18   9         14.03         10.22         4.35 o
  -2  18   9         19.01         26.39         4.16 o
  -1  18   9        466.66        486.72        17.47 o
   0  18   9         10.56          5.19         6.31 o
   1  18   9         28.23         25.27         2.93 o
   2  18   9         21.03         22.32         3.67 o
   3  18   9        184.24        188.03         9.53 o
   4  18   9         12.31          2.53         5.26 o
  -4  19   9         59.70         61.88         6.26 o
  -3  19   9         44.31         52.10         5.30 o
  -2  19   9         66.43         56.47         6.75 o
  -1  19   9          0.01          5.93         4.54 o
   0  19   9         58.56         63.78         6.78 o
   1  19   9          7.72         14.03         3.83 o
   2  19   9          7.58         12.60         3.22 o
   3  19   9         85.31         97.45         7.48 o
   4  19   9         61.74         40.81        22.93 o
  -4  20   9         64.01         58.04         6.35 o
  -3  20   9          0.19          4.43         3.14 o
  -2  20   9          0.38          0.63         3.83 o
  -1  20   9         51.91         41.84         7.91 o
   0  20   9         30.99         22.67         5.04 o
   1  20   9          0.35         -0.22         2.75 o
   2  20   9          7.37          8.78         3.13 o
   3  20   9          0.34         -1.95         3.51 o
  -4  21   9        115.92        145.76        23.90 o
  -3  21   9         11.04          9.77         4.84 o
  -2  21   9          0.31         -1.60         3.07 o
  -1  21   9         47.32         58.93         7.57 o
   0  21   9        277.04        285.91        13.39 o
   1  21   9        278.14        279.65        12.34 o
   2  21   9          3.92          3.02         2.82 o
   3  21   9          9.38         17.20         5.60 o
  -3  22   9          0.14         -0.14         5.43 o
  -2  22   9          2.95         -3.28         3.28 o
  -1  22   9        193.72        205.96        12.69 o
   0  22   9         23.18         24.60         5.31 o
   1  22   9         42.37         45.82         7.04 o
   2  22   9         15.50         25.26         5.59 o
  -2  23   9         83.02        113.17        12.35 o
  -1  23   9         34.89         48.29         8.29 o
   0  23   9          1.42          0.42         4.43 o
   1  23   9         50.28         56.48         8.03 o
   2  23   9          3.06          0.55         6.54 o
  -1  24   9        327.06        313.74        33.77 o
   0  24   9          1.19          1.40         7.09 o
   1  24   9         85.19         76.17        20.99 o
  -6   0  10         58.11         77.17        12.87 o
  -4   0  10          4.04          3.80         5.46 o
  -2   0  10        402.42        414.67        29.50 o
   0   0  10       1327.37       1286.51        36.96 o
   2   0  10        531.72        555.80        29.77 o
   4   0  10          0.10         -4.86         4.86 o
  -6   1  10         25.38         10.08         6.23 o
  -5   1  10         15.85         16.55         4.62 o
  -4   1  10         49.66         42.95         5.34 o
  -3   1  10          5.59          3.20         1.91 o
  -2   1  10        104.11         98.04         6.10 o
  -1   1  10          4.32          6.79         2.86 o
   0   1  10         71.07         76.94         5.45 o
   1   1  10         19.57         21.95         3.70 o
   2   1  10         69.78         69.79         8.02 o
   3   1  10          6.52         15.66         4.60 o
   4   1  10          1.90         -2.03         9.60 o
   5   1  10         72.96         43.94        17.29 o
  -6   2  10         18.93         25.76         5.41 o
  -5   2  10        511.35        524.25        20.03 o
  -4   2  10          9.61         11.31         4.75 o
  -3   2  10        123.13        125.15         7.49 o
  -2   2  10          0.94          0.19         2.19 o
  -1   2  10          1.25          2.43         2.28 o
   0   2  10          1.86          3.84         2.33 o
   1   2  10         44.72         39.74         4.46 o
   2   2  10         75.17         84.25        11.61 o
   3   2  10        377.78        404.13        18.08 o
   4   2  10         69.44         55.60         9.31 o
   5   2  10        575.48        611.88        37.65 o
  -6   3  10         84.67         92.73         8.90 o
  -5   3  10         57.14         60.34         9.20 o
  -4   3  10          5.69          3.70         3.55 o
  -3   3  10        464.00        454.16        21.25 o
  -2   3  10        415.61        385.58        11.77 o
  -1   3  10         15.58         12.17         3.09 o
   0   3  10          2.12          6.13         2.33 o
   1   3  10        197.21        188.27         7.87 o
   2   3  10        155.43        157.09        10.53 o
   3   3  10          4.44          8.23         3.89 o
   4   3  10        104.72        122.63        11.34 o
   5   3  10         31.04         48.67        12.45 o
   6   3  10          3.05         16.71        18.27 o
  -6   4  10         40.10         52.15         7.35 o
  -5   4  10          1.23          1.14         2.26 o
  -4   4  10          9.24          4.59         3.58 o
  -3   4  10          3.71          1.40         2.61 o
  -2   4  10         10.01          8.89         2.38 o
  -1   4  10        264.27        263.15         9.20 o
   0   4  10         91.02        113.37         6.00 o
   1   4  10         91.81         96.18         8.42 o
   2   4  10         46.05         56.27         7.40 o
   3   4  10          1.84         -2.78         3.14 o
   4   4  10          8.16         -1.85         6.21 o
   5   4  10         24.76         22.24        10.17 o
   6   4  10         44.81         23.32        17.88 o
  -6   5  10         51.03         63.40         9.97 o
  -5   5  10          5.00          9.78         3.05 o
  -4   5  10         40.61         39.55         5.03 o
  -3   5  10        248.12        223.42        10.24 o
  -2   5  10          3.52         -1.94         2.45 o
  -1   5  10          0.70         -0.11         2.14 o
   0   5  10          4.07          3.85         2.33 o
   1   5  10        438.94        396.27        12.50 o
   2   5  10         10.72         25.07         3.97 o
   3   5  10        148.11        167.93        12.92 o
   4   5  10        270.65        328.81        19.26 o
   5   5  10          0.74         -2.10         4.82 o
  -6   6  10          2.32         -0.03         2.33 o
  -5   6  10         38.73         33.51         4.48 o
  -4   6  10        133.32        123.44         9.04 o
  -3   6  10          3.92          3.69         2.70 o
  -2   6  10        605.01        601.29        18.64 o
  -1   6  10          2.39          3.75         2.19 o
   0   6  10        119.44        121.38         8.16 o
   1   6  10          0.07          4.19         2.76 o
   2   6  10         30.56         33.57         4.59 o
   3   6  10        280.68        318.10        18.28 o
   4   6  10        162.70        154.43        13.14 o
   5   6  10        116.26        135.14        15.99 o
  -6   7  10         99.70         95.07        23.85 o
  -5   7  10          0.97         -0.44         2.84 o
  -4   7  10          4.72          3.66         3.01 o
  -3   7  10          0.83         -0.43         2.80 o
  -2   7  10        284.57        316.45        11.79 o
  -1   7  10          0.29         -1.00         2.16 o
   0   7  10          0.86         -1.93         1.93 o
   1   7  10         42.34         47.41         5.11 o
   2   7  10        173.23        192.08         8.73 o
   3   7  10         12.62         12.62         5.01 o
   4   7  10         15.72         27.51         5.88 o
   5   7  10         42.89         70.25         9.89 o
  -6   8  10          2.58         -4.54         4.54 o
  -5   8  10         51.64         63.88         7.06 o
  -4   8  10          2.78          3.11         2.57 o
  -3   8  10        209.65        201.52         9.81 o
  -2   8  10         13.17          9.84         2.94 o
  -1   8  10        317.80        305.62         9.55 o
   0   8  10         35.01         28.06         3.70 o
   1   8  10        555.43        570.54        16.69 o
   2   8  10          6.54          0.20         2.41 o
   3   8  10         12.48         15.72         6.92 o
   4   8  10          8.52          7.68         5.22 o
   5   8  10          6.05          1.13         5.24 o
  -6   9  10          0.33          0.65         5.21 o
  -5   9  10        156.25        150.55        10.94 o
  -4   9  10         96.88         90.01         6.58 o
  -3   9  10        689.61        694.79        19.34 o
  -2   9  10          0.18         -0.34         2.76 o
  -1   9  10        252.72        266.05        13.30 o
   0   9  10         31.73         27.15         3.86 o
   1   9  10         73.22         78.29         6.40 o
   2   9  10          7.36          5.18         4.61 o
   3   9  10         45.94         50.75         8.43 o
   4   9  10          0.05          2.95         3.90 o
   5   9  10         69.36         70.86        10.79 o
  -6  10  10         26.06         20.21         6.61 o
  -5  10  10          1.16          3.09         4.16 o
  -4  10  10         14.38         15.72         3.41 o
  -3  10  10         66.28         71.30        10.35 o
  -2  10  10        404.43        403.62        15.43 o
  -1  10  10         85.37        104.87         7.11 o
   0  10  10         18.11         10.52         3.10 o
   1  10  10        110.73        141.77         7.33 o
   2  10  10        456.07        520.65        17.97 o
   3  10  10         24.17         21.05        10.13 o
   4  10  10        247.29        295.31        15.74 o
   5  10  10          5.06          5.61         8.65 o
  -5  11  10         35.22         26.25         6.56 o
  -4  11  10         75.44         71.41         7.06 o
  -3  11  10        584.78        640.41        20.52 o
  -2  11  10        129.11        137.79         9.15 o
  -1  11  10        282.60        300.66        16.40 o
   0  11  10        164.24        164.25        10.45 o
   1  11  10        121.19        117.41         6.73 o
   2  11  10        119.19        101.76         7.87 o
   3  11  10         20.21         17.95         4.37 o
   4  11  10          0.06         -3.60         3.60 o
   5  11  10         13.94         24.94        17.68 o
  -5  12  10         78.54         85.77         8.56 o
  -4  12  10        379.77        415.90        15.73 o
  -3  12  10          3.95          5.37         3.00 o
  -2  12  10         50.15         61.39         6.76 o
  -1  12  10        156.34        159.54         8.62 o
   0  12  10         58.89         64.08         4.91 o
   1  12  10        381.07        349.20        13.44 o
   2  12  10         42.11         35.32         8.55 o
   3  12  10         30.87         24.27         5.12 o
   4  12  10        162.84        179.48        12.75 o
  -5  13  10         37.19         63.88         8.74 o
  -4  13  10          0.99          7.34         3.26 o
  -3  13  10         38.46         48.94         6.72 o
  -2  13  10         21.79         21.89         4.63 o
  -1  13  10         20.07         15.57         3.68 o
   0  13  10        113.83        120.31         8.54 o
   1  13  10        133.93        158.55         8.57 o
   2  13  10        201.13        221.62        10.98 o
   3  13  10         72.27         95.01         8.64 o
   4  13  10         70.00         91.62        11.44 o
  -5  14  10          6.16        -15.16        15.16 o
  -4  14  10        268.85        292.05        15.57 o
  -3  14  10         12.92         10.41         3.61 o
  -2  14  10         73.69         72.74         7.14 o
  -1  14  10        233.95        249.16        11.06 o
   0  14  10         16.53         15.82         4.96 o
   1  14  10         40.92         42.41         5.87 o
   2  14  10         23.88         23.24         5.80 o
   3  14  10         57.21         73.41         7.80 o
   4  14  10        191.00        198.15        14.48 o
  -4  15  10          3.43          6.64         3.62 o
  -3  15  10         16.47         14.73         3.83 o
  -2  15  10         22.08         25.90         4.66 o
  -1  15  10         81.79         85.04         7.34 o
   0  15  10          3.36         -1.10         3.60 o
   1  15  10         23.71         26.53         4.03 o
   2  15  10          3.02          7.42         5.59 o
   3  15  10          5.66          8.24         4.60 o
   4  15  10        113.76        131.36        26.43 o
  -4  16  10        290.13        290.04        13.65 o
  -3  16  10         68.39         60.24         7.07 o
  -2  16  10          7.91         14.12         4.87 o
  -1  16  10        173.05        191.46         9.83 o
   0  16  10          5.40         -2.92         2.92 o
   1  16  10        239.90        250.70        10.57 o
   2  16  10        109.25        110.75         8.63 o
   3  16  10         43.47         43.08        11.54 o
  -4  17  10          2.34         -4.49         8.59 o
  -3  17  10          1.97          8.99         4.35 o
  -2  17  10         79.56         94.51        12.41 o
  -1  17  10          3.12          5.76         7.57 o
   0  17  10         60.96         71.90        10.26 o
   1  17  10         56.35         55.68         9.20 o
   2  17  10         26.33         10.80         3.36 o
   3  17  10          4.86         12.73         5.76 o
  -3  18  10         72.02         77.23         9.49 o
  -2  18  10        151.31        186.62        10.05 o
  -1  18  10         32.88         30.58         7.31 o
   0  18  10        376.52        413.85        21.18 o
   1  18  10          0.11          2.98         4.09 o
   2  18  10         11.69         13.65         4.61 o
   3  18  10        151.89        157.27        28.88 o
  -3  19  10         19.17         11.68         7.94 o
  -2  19  10          5.67          8.39         4.15 o
  -1  19  10          9.21         12.29         5.64 o
   0  19  10         11.91          8.01         5.47 o
   1  19  10          4.27         13.95         5.39 o
   2  19  10         97.25         91.40         8.02 o
  -3  20  10        214.43        241.70        32.65 o
  -2  20  10         40.42         57.49        14.02 o
  -1  20  10          0.04          2.55         4.78 o
   0  20  10        119.74        127.75        17.34 o
   1  20  10          0.00          4.16         4.95 o
   2  20  10        226.69        209.07        10.35 o
  -2  21  10          0.05         10.13         9.05 o
  -1  21  10         21.72         35.76        20.60 o
   0  21  10          2.90         13.60        17.49 o
   1  21  10          2.64          9.72        14.77 o
  -5   0  11          0.07         -2.23         4.74 o
  -3   0  11        364.37        361.15        16.36 o
  -1   0  11          4.78          4.84         4.34 o
   1   0  11        317.09        347.59        21.91 o
   3   0  11        170.59        143.96        15.32 o
  -5   1  11          1.77          0.46         3.74 o
  -4   1  11          3.54          7.23         4.18 o
  -3   1  11         74.38         82.48         5.36 o
  -2   1  11          1.06         -0.54         2.13 o
  -1   1  11        105.80        112.87         7.18 o
   0   1  11        127.71        125.85         8.87 o
   1   1  11         56.67         56.59         6.22 o
   2   1  11        492.69        522.39        21.09 o
   3   1  11          7.18          9.66         5.50 o
   4   1  11        195.92        198.69        16.36 o
  -5   2  11          0.43         11.09         3.98 o
  -4   2  11        264.04        264.34        10.49 o
  -3   2  11         20.15         19.83         5.48 o
  -2   2  11        106.53        105.45         6.10 o
  -1   2  11         75.83         63.51         5.43 o
   0   2  11         45.76         39.30         4.17 o
   1   2  11         11.87         12.67         3.23 o
   2   2  11          3.06         12.56         4.02 o
   3   2  11         27.40         49.59         7.36 o
   4   2  11        245.19        266.74        25.97 o
  -5   3  11          9.50          5.22         4.77 o
  -4   3  11         84.97        100.89         6.70 o
  -3   3  11         30.57         20.93         4.08 o
  -2   3  11          9.07          5.86         3.04 o
  -1   3  11        136.40        142.62         7.29 o
   0   3  11        110.37        114.13         7.65 o
   1   3  11         62.37         61.91         8.75 o
   2   3  11         78.92         89.76         8.73 o
   3   3  11          6.55         12.89         4.44 o
   4   3  11         53.02         53.85        10.94 o
  -5   4  11          2.18          3.55         3.84 o
  -4   4  11        166.93        199.59         9.67 o
  -3   4  11        116.90        118.92         9.21 o
  -2   4  11         15.88         19.17         5.19 o
  -1   4  11        223.27        213.72        10.48 o
   0   4  11         60.35         56.22         5.52 o
   1   4  11        170.28        173.94         8.24 o
   2   4  11         26.07         19.56         5.33 o
   3   4  11          3.54         -1.39         5.28 o
   4   4  11          2.99         11.23         6.56 o
  -5   5  11          3.36         -1.65         3.41 o
  -4   5  11         13.40         17.07         4.19 o
  -3   5  11        197.05        211.30        11.33 o
  -2   5  11        154.27        146.30         8.60 o
  -1   5  11        266.65        264.17        10.70 o
   0   5  11        158.16        173.31         8.84 o
   1   5  11        226.36        253.68         9.90 o
   2   5  11         92.82        109.21        10.66 o
   3   5  11          0.09          4.12         4.96 o
   4   5  11         59.76         70.85        11.77 o
  -5   6  11          3.83         -2.60         2.60 o
  -4   6  11          1.64          3.55         2.89 o
  -3   6  11        137.98        156.31         9.44 o
  -2   6  11          0.33         -2.29         2.29 o
  -1   6  11          4.87          8.57         2.69 o
   0   6  11        146.14        178.01         7.97 o
   1   6  11         85.91         88.45         6.03 o
   2   6  11          0.43          2.46         2.73 o
   3   6  11          3.32         -3.03         6.03 o
   4   6  11         93.30         89.37        13.72 o
  -5   7  11        155.50        151.20        12.63 o
  -4   7  11        218.53        231.74        11.11 o
  -3   7  11          5.39          8.73         3.05 o
  -2   7  11         27.21         17.80         5.05 o
  -1   7  11          3.82          0.29         2.61 o
   0   7  11         74.57         76.93         6.18 o
   1   7  11         31.35         38.44         4.67 o
   2   7  11         47.53         61.50        10.68 o
   3   7  11        237.50        290.25        18.18 o
   4   7  11         34.73         38.98        10.51 o
  -5   8  11         25.34         33.81        10.10 o
  -4   8  11         74.04         76.41         7.23 o
  -3   8  11        177.18        176.03        10.80 o
  -2   8  11          8.96          7.58         4.68 o
  -1   8  11          5.50          8.45         3.59 o
   0   8  11         48.17         41.43         5.30 o
   1   8  11         18.94         21.21         3.74 o
   2   8  11         50.12         51.58         7.43 o
   3   8  11         86.20         91.01        14.82 o
   4   8  11         52.44         76.07        18.07 o
  -5   9  11          7.51         12.44         7.00 o
  -4   9  11         13.33          7.11         4.82 o
  -3   9  11        103.50         97.97         8.53 o
  -2   9  11        279.43        301.51        13.36 o
  -1   9  11         83.80         95.99         7.07 o
   0   9  11         85.82         89.77         6.38 o
   1   9  11          0.01         -2.15         2.41 o
   2   9  11         24.97         16.49         4.20 o
   3   9  11         53.38         54.15        10.31 o
   4   9  11         60.82         80.06        21.76 o
  -4  10  11         43.86         39.90         6.68 o
  -3  10  11        340.43        346.13        15.99 o
  -2  10  11         45.35         32.71         5.59 o
  -1  10  11         12.83         13.26         4.16 o
   0  10  11        373.17        367.90        12.53 o
   1  10  11          2.68          4.27         2.68 o
   2  10  11          9.52          5.52         3.14 o
   3  10  11        108.29        130.11        13.74 o
  -4  11  11         49.49         62.26         8.22 o
  -3  11  11         20.41         24.17         7.62 o
  -2  11  11         44.14         43.23         8.15 o
  -1  11  11          0.06         -2.38         2.85 o
   0  11  11         54.19         79.01         7.68 o
   1  11  11          3.04          2.45         3.35 o
   2  11  11          0.15         -0.16         3.39 o
   3  11  11        429.87        471.86        24.70 o
   4  11  11         31.28         29.54        20.21 o
  -4  12  11          4.64         -4.66         8.55 o
  -3  12  11         10.60         12.60         3.85 o
  -2  12  11          0.00         -1.29         3.94 o
  -1  12  11          0.36         -0.74         3.64 o
   0  12  11        208.50        258.70        12.86 o
   1  12  11          6.45          7.61         3.92 o
   2  12  11          9.14         11.19         4.11 o
   3  12  11         11.02         26.71         9.09 o
  -3  13  11          0.28          7.13         3.85 o
  -2  13  11        216.93        224.39        11.87 o
  -1  13  11          0.40         -2.89         2.89 o
   0  13  11        183.67        197.85        11.31 o
   1  13  11         31.68         24.12         6.58 o
   2  13  11         75.26         61.60         6.84 o
   3  13  11         82.20         96.77        26.43 o
  -3  14  11         10.78          3.62         4.20 o
  -2  14  11          1.70          0.92         3.69 o
  -1  14  11          1.22          5.81         3.82 o
   0  14  11          0.09         -0.85         3.67 o
   1  14  11        202.74        202.41        12.81 o
   2  14  11        175.34        177.46        13.06 o
   3  14  11          0.20         15.51        12.36 o
  -3  15  11         69.18         60.26        12.91 o
  -2  15  11          0.09          0.72         3.30 o
  -1  15  11          4.65         -0.52         4.83 o
   0  15  11         24.28         20.98         9.54 o
   1  15  11        283.65        282.32        21.94 o
   2  15  11          0.01          0.24         3.22 o
  -3  16  11          1.22         -7.38         8.16 o
  -2  16  11        108.91        114.84        17.71 o
  -1  16  11         54.35         59.19         7.77 o
   0  16  11         67.46         80.67        10.47 o
   1  16  11         63.94         73.69        11.20 o
   2  16  11          7.26         14.19         9.30 o
  -2  17  11         28.62         18.02        10.28 o
  -1  17  11         11.21         -2.33        15.93 o
   0  17  11         61.13         67.69        10.02 o
   1  17  11          1.24         -4.52         4.52 o
  -1  18  11         37.42         59.07        25.65 o
   0  18  11         12.82         15.16        18.27 o
  -4   0  12        128.62        122.81        16.71 o
  -2   0  12        102.31        120.16        10.92 o
   0   0  12          8.87          7.51         4.82 o
   2   0  12         37.97         24.01         8.35 o
  -4   1  12         21.75         24.40         6.03 o
  -3   1  12          8.46          8.45         3.55 o
  -2   1  12         52.39         61.89         5.26 o
  -1   1  12         96.66        107.63         7.56 o
   0   1  12        187.80        164.08         9.14 o
   1   1  12         16.34         12.75         8.19 o
   2   1  12          0.73         -0.33         3.99 o
   3   1  12        256.86        304.67        18.74 o
  -4   2  12         13.26         22.54        10.10 o
  -3   2  12         71.75         81.43         6.71 o
  -2   2  12         24.83         20.53         5.46 o
  -1   2  12          1.87          4.68         2.78 o
   0   2  12          5.32         -2.82         2.82 o
   1   2  12        338.63        367.40        20.19 o
   2   2  12         72.17         75.79         9.45 o
   3   2  12         74.59         86.23        11.81 o
  -4   3  12        114.55        107.75         7.80 o
  -3   3  12         41.28         40.69         5.61 o
  -2   3  12         26.09         19.09         3.22 o
  -1   3  12          3.16          4.59         2.79 o
   0   3  12         38.53         37.30         5.92 o
   1   3  12         96.54        102.91         8.88 o
   2   3  12          4.59         -0.01         4.82 o
   3   3  12        127.16        137.19        17.17 o
  -4   4  12        157.87        157.67        35.74 o
  -3   4  12        115.34        111.97         7.95 o
  -2   4  12        246.53        266.31        12.22 o
  -1   4  12         53.45         48.94         9.87 o
   0   4  12          1.24         -2.77         2.84 o
   1   4  12         27.86         35.86         8.08 o
   2   4  12         13.50         10.15         5.34 o
   3   4  12          1.20         11.27         7.39 o
  -4   5  12          3.93         13.99         7.00 o
  -3   5  12          8.07          5.53         3.26 o
  -2   5  12         15.97          7.32         4.17 o
  -1   5  12        132.52        130.72         8.23 o
   0   5  12        263.34        295.52        12.79 o
   1   5  12         95.64        106.73         8.00 o
   2   5  12          5.59         15.33         5.64 o
   3   5  12        325.74        358.09        49.79 o
  -4   6  12          5.41          8.16         6.61 o
  -3   6  12          0.00         -0.69         2.87 o
  -2   6  12          2.73          1.42         3.34 o
  -1   6  12        123.32        135.04         7.59 o
   0   6  12         11.93          7.04         3.52 o
   1   6  12         65.95         42.30         5.53 o
   2   6  12        218.47        237.43        16.49 o
   3   6  12          0.18          7.38        19.43 o
  -3   7  12         31.91         20.98         5.79 o
  -2   7  12         28.08         35.96         6.68 o
  -1   7  12          0.00         -3.18         3.65 o
   0   7  12        104.08        110.34         7.69 o
   1   7  12         23.30         21.23         4.98 o
   2   7  12          0.07          2.41         5.00 o
   3   7  12          4.31          4.66        36.14 o
  -3   8  12         88.02         81.46        15.79 o
  -2   8  12         97.34        104.44        12.76 o
  -1   8  12         99.56        129.47         9.98 o
   0   8  12        116.77        115.45         7.56 o
   1   8  12         16.59         16.26         3.86 o
   2   8  12          5.07          2.61         5.81 o
  -3   9  12          3.44          8.94         9.72 o
  -2   9  12         79.40         82.37        11.33 o
  -1   9  12        197.32        218.62        12.15 o
   0   9  12         57.02         57.44         6.84 o
   1   9  12        247.64        239.86        12.08 o
   2   9  12         48.40         56.53        29.34 o
  -3  10  12         19.60         14.38         8.94 o
  -2  10  12         31.25         21.73         5.13 o
  -1  10  12          0.36         -3.60         3.60 o
   0  10  12        256.00        263.68        14.68 o
   1  10  12         12.49         12.51         4.16 o
   2  10  12        188.16        250.64        38.86 o
  -2  11  12          1.29          6.57         7.68 o
  -1  11  12          0.76          4.67         5.05 o
   0  11  12          5.19          1.79         4.21 o
   1  11  12         13.85         13.34         3.80 o
   2  11  12        382.35        396.38        46.25 o
  -2  12  12         11.34         22.15        12.05 o
  -1  12  12         25.87         17.01         6.34 o
   0  12  12          1.60          2.84         4.47 o
   1  12  12          8.74         16.29         5.60 o
  -2  13  12         14.72         28.76         9.72 o
  -1  13  12         54.05         49.36        17.88 o
   0  13  12         44.86         30.81         7.97 o
   1  13  12        228.70        230.80        12.57 o
   0  14  12         17.44         17.71        15.74 o
  -1   0  13        624.86        638.93        44.50 o
   1   0  13          1.91         10.10        21.76 o
  -2   1  13          6.83          6.81         3.44 o
  -1   1  13         15.94         11.47         6.09 o
   0   1  13         25.80         43.14        20.21 o
   1   1  13         19.68         29.54        25.65 o
  -2   2  13         19.14         13.85         3.17 o
  -1   2  13         61.04         42.05         7.99 o
   0   2  13         45.39         44.69        11.66 o
   1   2  13          5.14        -13.21        20.60 o
  -1   3  13        100.66        107.14        24.34 o
   0   3  13        124.05         95.22        17.88 o
   1   3  13        133.67        162.06        38.86 o
  -1   4  13         61.32         48.19         5.52 o
   0   4  13         37.54         14.50         5.94 o
  -1   5  13         42.17         31.17         4.50 o
   0   5  13         16.80          6.70         6.41 o
   0   6  13         55.96         39.64        14.77 o
                                                
